# Supplementary material for: Transcriptomic analysis reveals novel downstream regulatory motifs and highly transcribed virulence factor genes of Entamoeba histolytica
Source: BMC Genomics. 2019 Mar 12;20:206. doi: 10.1186/s12864-019-5570-z (PMC6416950; doi:10.1186/s12864-019-5570-z)
Supplement: Supplementary file 5 — GO analysis of genes with different motifs and expression class. (XLSX 88 kb) [file 12864_2019_5570_MOESM5_ESM.xlsx]

## Sheet: Motifs FAC
	Functional annotation clustering (FAC) of all the predicted motifs.
	Motif M1	Annotation Cluster 1	Enrichment Score: 2.419157403711696
		Category	Term	Count	%	PValue	Fold Enrichment
		INTERPRO	IPR005225:Small GTP-binding protein domain	84	2.80749	0.00134636	1.31668
		GOTERM_CC_DIRECT	GO:0005622~intracellular	171	5.71524	0.00209717	1.18628
		GOTERM_BP_DIRECT	GO:0007264~small GTPase mediated signal transduction	123	4.11096	0.00478321	1.20463
		INTERPRO	IPR001806:Small GTPase superfamily	85	2.84091	0.0155904	1.22194
		Annotation Cluster 2	Enrichment Score: 2.2263656452477174
		Category	Term	Count	%	PValue	Fold Enrichment
		INTERPRO	IPR001353:Proteasome, subunit alpha/beta	15	0.501337	0.00192051	2.05422
		GOTERM_MF_DIRECT	GO:0004298~threonine-type endopeptidase activity	15	0.501337	0.00259244	1.99832
		UP_KEYWORDS	Proteasome	19	0.635027	0.00733484	1.73524
		INTERPRO	IPR023333:Proteasome B-type subunit	6	0.200535	0.0340425	2.60201
		Annotation Cluster 3	Enrichment Score: 2.209330169330196
		Category	Term	Count	%	PValue	Fold Enrichment
		UP_KEYWORDS	Ribonucleoprotein	111	3.70989	0.00225147	1.25671
		UP_KEYWORDS	Ribosomal protein	102	3.40909	0.00227559	1.27029
		GOTERM_CC_DIRECT	GO:0022627~cytosolic small ribosomal subunit	43	1.43717	0.0054592	1.40739
		GOTERM_BP_DIRECT	GO:0006412~translation	91	3.04144	0.0144063	1.20885
		GOTERM_MF_DIRECT	GO:0003735~structural constituent of ribosome	100	3.34225	0.0222898	1.18281
	Motif M2	Annotation Cluster 1	Enrichment Score: 49.764144634731295
		Category	Term	Count	%	PValue	Fold Enrichment
		UP_KEYWORDS	Ribosomal protein	135	13.4062	5.5343e-68	4.99352
		UP_KEYWORDS	Ribonucleoprotein	137	13.6048	7.81776e-63	4.60682
		GOTERM_MF_DIRECT	GO:0003735~structural constituent of ribosome	135	13.4062	1.54079e-56	3.83123
		GOTERM_BP_DIRECT	GO:0006412~translation	121	12.0159	9.38077e-50	3.69314
		KEGG_PATHWAY	ehi03010:Ribosome	131	13.0089	2.98657e-36	2.42401
		GOTERM_CC_DIRECT	GO:0022625~cytosolic large ribosomal subunit	75	7.44786	1.39262e-29	3.76629
		Annotation Cluster 2	Enrichment Score: 3.8521683369826047
		Category	Term	Count	%	PValue	Fold Enrichment
		UP_KEYWORDS	Aminoacyl-tRNA synthetase	14	1.39027	1.67152e-06	4.55705
		UP_KEYWORDS	Ligase	18	1.78749	5.33929e-05	2.92953
		INTERPRO	IPR001412:Aminoacyl-tRNA synthetase, class I, conserved site	7	0.695134	0.000459	5.47366
		INTERPRO	IPR014729:Rossmann-like alpha/beta/alpha sandwich fold	12	1.19166	0.000934264	3.0161
		KEGG_PATHWAY	ehi00970:Aminoacyl-tRNA biosynthesis	14	1.39027	0.00143312	2.36528
		Annotation Cluster 3	Enrichment Score: 3.0443227614961033
		Category	Term	Count	%	PValue	Fold Enrichment
		UP_KEYWORDS	Helicase	20	1.9861	3.55799e-05	2.80606
		GOTERM_MF_DIRECT	GO:0004004~ATP-dependent RNA helicase activity	15	1.48957	0.000155963	2.93865
		INTERPRO	IPR011545:DNA/RNA helicase, DEAD/DEAH box type, N-terminal	15	1.48957	0.000420605	2.77799
		SMART	SM00490:HELICc	18	1.78749	0.000434584	2.44235
		INTERPRO	IPR001650:Helicase, C-terminal	18	1.78749	0.000539118	2.43608
		SMART	SM00487:DEXDc	18	1.78749	0.00118515	2.26144
		INTERPRO	IPR014001:Helicase, superfamily 1/2, ATP-binding domain	18	1.78749	0.00138364	2.26207
		INTERPRO	IPR014014:RNA helicase, DEAD-box type, Q motif	9	0.893744	0.00185538	3.51878
		GOTERM_BP_DIRECT	GO:0010501~RNA secondary structure unwinding	10	0.993049	0.00793063	2.60823
		INTERPRO	IPR000629:RNA helicase, ATP-dependent, DEAD-box, conserved site	6	0.595829	0.0273137	3.24811
		Annotation Cluster 4	Enrichment Score: 3.0266338174397953
		Category	Term	Count	%	PValue	Fold Enrichment
		UP_KEYWORDS	Elongation factor	9	0.893744	7.61619e-05	5.23131
		GOTERM_MF_DIRECT	GO:0003746~translation elongation factor activity	10	0.993049	0.00057704	3.57248
		INTERPRO	IPR009000:Translation elongation/initiation factor/Ribosomal, beta-barrel	11	1.09235	0.00135339	3.09653
		INTERPRO	IPR004161:Translation elongation factor EFTu/EF1A, domain 2	6	0.595829	0.00219308	5.27817
		INTERPRO	IPR000795:Elongation factor, GTP-binding domain	7	0.695134	0.00564169	3.78946
		Annotation Cluster 5	Enrichment Score: 2.0572512358568162
		Category	Term	Count	%	PValue	Fold Enrichment
		INTERPRO	IPR012677:Nucleotide-binding, alpha-beta plait	24	2.38332	0.00151623	1.96397
		INTERPRO	IPR000504:RNA recognition motif domain	20	1.9861	0.00613186	1.90204
		SMART	SM00360:RRM	18	1.78749	0.0137075	1.82265
		GOTERM_MF_DIRECT	GO:0000166~nucleotide binding	26	2.58193	0.0463103	1.44866
		Annotation Cluster 6	Enrichment Score: 1.9110294231327756
		Category	Term	Count	%	PValue	Fold Enrichment
		INTERPRO	IPR001680:WD40 repeat	26	2.58193	0.00608487	1.7262
		INTERPRO	IPR015943:WD40/YVTN repeat-like-containing domain	33	3.27706	0.00755953	1.57986
		SMART	SM00320:WD40	25	2.48262	0.0144923	1.61531
		INTERPRO	IPR017986:WD40-repeat-containing domain	31	3.07845	0.0191807	1.50458
		INTERPRO	IPR019775:WD40 repeat, conserved site	15	1.48957	0.0217824	1.88506
	Motif M5	Annotation Cluster 1	Enrichment Score: 4.234348575653166
		Category	Term	Count	%	PValue	Fold Enrichment
		UP_KEYWORDS	Ribonucleoprotein	103	4.49193	1.20863e-06	1.51765
		UP_KEYWORDS	Ribosomal protein	95	4.14304	1.55185e-06	1.53976
		GOTERM_MF_DIRECT	GO:0003735~structural constituent of ribosome	95	4.14304	3.6545e-06	1.49477
		KEGG_PATHWAY	ehi03010:Ribosome	97	4.23027	8.37976e-06	1.40956
		GOTERM_BP_DIRECT	GO:0006412~translation	78	3.40166	0.00188027	1.33467
		GOTERM_CC_DIRECT	GO:0022627~cytosolic small ribosomal subunit	37	1.61361	0.00245804	1.54976
		GOTERM_CC_DIRECT	GO:0022625~cytosolic large ribosomal subunit	52	2.26777	0.00862083	1.3591
		Annotation Cluster 2	Enrichment Score: 2.7384695866073634
		Category	Term	Count	%	PValue	Fold Enrichment
		GOTERM_CC_DIRECT	GO:0005622~intracellular	147	6.41082	5.22518e-05	1.30505
		INTERPRO	IPR005225:Small GTP-binding protein domain	69	3.00916	0.000683801	1.42121
		GOTERM_BP_DIRECT	GO:0007264~small GTPase mediated signal transduction	96	4.18666	0.0158883	1.21107
		INTERPRO	IPR001806:Small GTPase superfamily	67	2.92194	0.019589	1.26565
		Annotation Cluster 3	Enrichment Score: 2.305331812397724
		Category	Term	Count	%	PValue	Fold Enrichment
		INTERPRO	IPR004001:Actin, conserved site	10	0.43611	0.00045953	3.1083
		INTERPRO	IPR020902:Actin/actin-like conserved site	9	0.392499	0.0013022	3.07722
		INTERPRO	IPR004000:Actin-related protein	12	0.523332	0.0215415	1.95379
		SMART	SM00268:ACTIN	11	0.479721	0.0466019	1.82105
		Annotation Cluster 4	Enrichment Score: 2.2910442792466337
		Category	Term	Count	%	PValue	Fold Enrichment
		INTERPRO	IPR000195:Rab-GTPase-TBC domain	26	1.13389	0.000703935	1.85203
		GOTERM_MF_DIRECT	GO:0017137~Rab GTPase binding	21	0.915831	0.00360169	1.81309
		GOTERM_CC_DIRECT	GO:0012505~endomembrane system	27	1.1775	0.00474509	1.63353
		SMART	SM00164:TBC	22	0.959442	0.00474983	1.73
		GOTERM_BP_DIRECT	GO:0090630~activation of GTPase activity	21	0.915831	0.0172545	1.60845
		GOTERM_BP_DIRECT	GO:0031338~regulation of vesicle fusion	19	0.828609	0.0181915	1.65193
		Annotation Cluster 5	Enrichment Score: 1.5144917481880107
		Category	Term	Count	%	PValue	Fold Enrichment
		INTERPRO	IPR022801:Ribosomal protein S4/S9	6	0.261666	0.02563	2.93068
		INTERPRO	IPR001912:Ribosomal protein S4/S9, N-terminal	6	0.261666	0.02563	2.93068
		SMART	SM01390:SM01390	6	0.261666	0.0364978	2.6961
		SMART	SM00363:S4	6	0.261666	0.0364978	2.6961
	Motif M4	Annotation Cluster 1	Enrichment Score: 58.26680028425431
		Category	Term	Count	%	PValue	Fold Enrichment
		UP_KEYWORDS	Ribosomal protein	71	53.7879	1.68901e-78	20.1076
		UP_KEYWORDS	Ribonucleoprotein	71	53.7879	3.97373e-75	18.2797
		GOTERM_MF_DIRECT	GO:0003735~structural constituent of ribosome	71	53.7879	1.45347e-63	11.1099
		GOTERM_BP_DIRECT	GO:0006412~translation	61	46.2121	5.48357e-54	10.5434
		GOTERM_CC_DIRECT	GO:0022625~cytosolic large ribosomal subunit	45	34.0909	1.06992e-41	13.2607
		KEGG_PATHWAY	ehi03010:Ribosome	71	53.7879	4.38075e-41	4.41489
		Annotation Cluster 2	Enrichment Score: 7.357701032989508
		Category	Term	Count	%	PValue	Fold Enrichment
		INTERPRO	IPR004001:Actin, conserved site	8	6.06061	7.00529e-10	32.3875
		INTERPRO	IPR020902:Actin/actin-like conserved site	7	5.30303	2.10566e-08	31.173
		INTERPRO	IPR004000:Actin-related protein	8	6.06061	2.05084e-07	16.9649
		SMART	SM00268:ACTIN	7	5.30303	1.22589e-06	17.3828
	Motif M6	Annotation Cluster 1	Enrichment Score: 22.07339691734421
		Category	Term	Count	%	PValue	Fold Enrichment
		UP_KEYWORDS	Ribosomal protein	31	49.2063	2.32769e-31	18.2556
		UP_KEYWORDS	Ribonucleoprotein	31	49.2063	4.52397e-30	16.596
		GOTERM_MF_DIRECT	GO:0003735~structural constituent of ribosome	31	49.2063	1.26307e-24	9.97619
		GOTERM_BP_DIRECT	GO:0006412~translation	24	38.0952	1.95286e-18	9.22979
		GOTERM_CC_DIRECT	GO:0022625~cytosolic large ribosomal subunit	19	30.1587	9.82619e-17	13.0642
		KEGG_PATHWAY	ehi03010:Ribosome	30	47.619	1.42131e-15	4.2218
		Annotation Cluster 2	Enrichment Score: 7.744614404870444
		Category	Term	Count	%	PValue	Fold Enrichment
		INTERPRO	IPR004001:Actin, conserved site	8	12.6984	3.47608e-12	66.9707
		INTERPRO	IPR020902:Actin/actin-like conserved site	7	11.1111	2.30875e-10	64.4593
		INTERPRO	IPR004000:Actin-related protein	8	12.6984	1.12775e-09	35.0799
		SMART	SM00268:ACTIN	7	11.1111	5.07846e-08	28.3275
		UP_KEYWORDS	Nucleotide-binding	8	12.6984	0.041164	2.43869
	Motif M10	Annotation Cluster 1	Enrichment Score: 14.75772976281788
		Category	Term	Count	%	PValue	Fold Enrichment
		UP_KEYWORDS	Ribosomal protein	69	10.7981	1.24995e-24	4.025
		UP_KEYWORDS	Ribonucleoprotein	71	11.1111	1.91651e-23	3.76515
		GOTERM_MF_DIRECT	GO:0003735~structural constituent of ribosome	64	10.0156	3.26752e-16	2.93438
		GOTERM_CC_DIRECT	GO:0022627~cytosolic small ribosomal subunit	34	5.32081	8.25375e-14	4.23515
		GOTERM_BP_DIRECT	GO:0006412~translation	54	8.4507	2.06587e-12	2.7058
		KEGG_PATHWAY	ehi03010:Ribosome	67	10.4851	7.82326e-11	2.02424
		GOTERM_CC_DIRECT	GO:0022625~cytosolic large ribosomal subunit	33	5.16432	4.75476e-07	2.56501
		Annotation Cluster 2	Enrichment Score: 3.350323153164471
		Category	Term	Count	%	PValue	Fold Enrichment
		INTERPRO	IPR024706:Peroxiredoxin, AhpC-type	7	1.09546	3.76035e-05	8.48527
		INTERPRO	IPR019479:Peroxiredoxin, C-terminal	7	1.09546	8.6754e-05	7.63675
		GOTERM_MF_DIRECT	GO:0051920~peroxiredoxin activity	7	1.09546	0.000156074	6.86828
		INTERPRO	IPR000866:Alkyl hydroperoxide reductase subunit C/ Thiol specific antioxidant	7	1.09546	0.000325214	6.36396
		PIR_SUPERFAMILY	PIRSF000239:peroxiredoxin, AhpC type	7	1.09546	0.00109101	4.44654
		GOTERM_CC_DIRECT	GO:0005623~cell	7	1.09546	0.0437741	2.61583
		Annotation Cluster 3	Enrichment Score: 2.9112576880797967
		Category	Term	Count	%	PValue	Fold Enrichment
		UP_KEYWORDS	Chromosome	7	1.09546	7.12745e-05	8.16667
		INTERPRO	IPR009072:Histone-fold	9	1.40845	0.000466279	4.46303
		INTERPRO	IPR007125:Histone core	6	0.938967	0.00107216	6.54578
		GOTERM_BP_DIRECT	GO:0006334~nucleosome assembly	8	1.25196	0.00317834	3.76808
		UP_KEYWORDS	Nucleus	16	2.50391	0.0245285	1.84985
	Motif M11	Annotation Cluster 1	Enrichment Score: 3.3029027007488843
		Category	Term	Count	%	PValue	Fold Enrichment
		UP_KEYWORDS	Ribonucleoprotein	84	4.6589	5.70932e-06	1.57657
		UP_KEYWORDS	Ribosomal protein	77	4.27066	1.05034e-05	1.58971
		GOTERM_MF_DIRECT	GO:0003735~structural constituent of ribosome	75	4.15973	0.000180718	1.4653
		GOTERM_CC_DIRECT	GO:0022625~cytosolic large ribosomal subunit	48	2.66223	0.00399295	1.4414
		KEGG_PATHWAY	ehi03010:Ribosome	72	3.99334	0.0184445	1.23407
		GOTERM_BP_DIRECT	GO:0006412~translation	63	3.49418	0.0190768	1.27853
		Annotation Cluster 2	Enrichment Score: 2.8298044144202628
		Category	Term	Count	%	PValue	Fold Enrichment
		UP_KEYWORDS	Transmembrane	317	17.5818	0.00118736	1.15555
		UP_KEYWORDS	Transmembrane helix	317	17.5818	0.00118736	1.15555
		UP_KEYWORDS	Membrane	319	17.6927	0.00229839	1.14357
		Annotation Cluster 3	Enrichment Score: 2.0495562896655515
		Category	Term	Count	%	PValue	Fold Enrichment
		INTERPRO	IPR011001:Saposin-like	7	0.388242	0.00758858	3.27317
		SMART	SM00741:SapB	6	0.332779	0.00903282	3.69176
		UP_KEYWORDS	Disulfide bond	7	0.388242	0.0103597	3.17941
		Annotation Cluster 4	Enrichment Score: 1.9225137609632055
		Category	Term	Count	%	PValue	Fold Enrichment
		INTERPRO	IPR012336:Thioredoxin-like fold	24	1.33111	0.000874379	1.94232
		INTERPRO	IPR024706:Peroxiredoxin, AhpC-type	7	0.388242	0.00758858	3.27317
		INTERPRO	IPR013766:Thioredoxin domain	16	0.88741	0.00955276	1.92382
		INTERPRO	IPR019479:Peroxiredoxin, C-terminal	7	0.388242	0.0151863	2.94586
		GOTERM_MF_DIRECT	GO:0051920~peroxiredoxin activity	7	0.388242	0.0156196	2.92669
		GOTERM_BP_DIRECT	GO:0045454~cell redox homeostasis	16	0.88741	0.0231001	1.74414
		PIR_SUPERFAMILY	PIRSF000239:peroxiredoxin, AhpC type	7	0.388242	0.0278987	2.4807
		INTERPRO	IPR000866:Alkyl hydroperoxide reductase subunit C/ Thiol specific antioxidant	7	0.388242	0.0430111	2.45488
		Annotation Cluster 5	Enrichment Score: 1.7293536967426488
		Category	Term	Count	%	PValue	Fold Enrichment
		SMART	SM00028:TPR	15	0.831947	0.00757675	2.01893
		INTERPRO	IPR019734:Tetratricopeptide repeat	16	0.88741	0.0282109	1.72651
		INTERPRO	IPR013026:Tetratricopeptide repeat-containing domain	15	0.831947	0.0303416	1.75349
	Motif L_M3	Annotation Cluster 1	Enrichment Score: 3.420564052260883
		Category	Term	Count	%	PValue	Fold Enrichment
		GOTERM_MF_DIRECT	GO:0004672~protein kinase activity	24	5.32151	7.22443e-06	2.8169
		GOTERM_MF_DIRECT	GO:0005524~ATP binding	50	11.0865	3.35551e-05	1.73611
		INTERPRO	IPR000719:Protein kinase, catalytic domain	30	6.65188	0.00044885	1.97957
		INTERPRO	IPR011009:Protein kinase-like domain	32	7.09534	0.00063953	1.8845
		SMART	SM00220:S_TKc	24	5.32151	0.0013611	1.94246
		INTERPRO	IPR017441:Protein kinase, ATP binding site	21	4.65632	0.00157951	2.14978
		INTERPRO	IPR008271:Serine/threonine-protein kinase, active site	22	4.87805	0.00760528	1.83954
		Annotation Cluster 2	Enrichment Score: 3.3347875972893246
		Category	Term	Count	%	PValue	Fold Enrichment
		INTERPRO	IPR027357:DHR-2 domain	6	1.33038	0.000177781	10.111
		INTERPRO	IPR010703:Dedicator of cytokinesis C-terminal	6	1.33038	0.000177781	10.111
		INTERPRO	IPR026791:Dedicator of cytokinesis	6	1.33038	0.000177781	10.111
		GOTERM_MF_DIRECT	GO:0005085~guanyl-nucleotide exchange factor activity	8	1.77384	0.00815072	3.38983
	Motif L_M4	Annotation Cluster 1	Enrichment Score: 5.689743607983501
		Category	Term	Count	%	PValue	Fold Enrichment
		GOTERM_BP_DIRECT	GO:0019538~protein metabolic process	8	3.1746	4.75333e-10	34.8959
		INTERPRO	IPR004176:Clp, N-terminal	8	3.1746	4.17239e-09	26.7471
		INTERPRO	IPR018368:Chaperonin ClpA/B, conserved site	6	2.38095	6.69287e-07	28.976
		SMART	SM01086:SM01086	6	2.38095	1.89682e-06	24.1395
		INTERPRO	IPR001270:Chaperonin ClpA/B	6	2.38095	2.36535e-06	23.7076
		INTERPRO	IPR019489:Clp ATPase, C-terminal	6	2.38095	3.98098e-06	21.732
		INTERPRO	IPR003959:ATPase, AAA-type, core	8	3.1746	3.78217e-05	8.27886
		UP_KEYWORDS	Chaperone	7	2.77778	5.35994e-05	9.83712
		SMART	SM00382:AAA	9	3.57143	8.72864e-05	5.79349
		INTERPRO	IPR003593:AAA+ ATPase domain	9	3.57143	0.000301863	5.14705
		Annotation Cluster 2	Enrichment Score: 3.4821814744505213
		Category	Term	Count	%	PValue	Fold Enrichment
		GOTERM_MF_DIRECT	GO:0005524~ATP binding	33	13.0952	1.28809e-06	2.29167
		SMART	SM00261:FU	9	3.57143	2.69877e-05	6.78924
		GOTERM_MF_DIRECT	GO:0004672~protein kinase activity	15	5.95238	5.03331e-05	3.52113
		INTERPRO	IPR006212:Furin-like repeat	9	3.57143	8.90708e-05	6.11212
		INTERPRO	IPR009030:Insulin-like growth factor binding protein, N-terminal	10	3.96825	0.000221356	4.72435
		SMART	SM00220:S_TKc	16	6.34921	0.000242672	2.7104
		INTERPRO	IPR008271:Serine/threonine-protein kinase, active site	15	5.95238	0.00239537	2.4884
		INTERPRO	IPR000719:Protein kinase, catalytic domain	16	6.34921	0.00813469	2.09465
		INTERPRO	IPR017441:Protein kinase, ATP binding site	12	4.7619	0.00928611	2.43723
		INTERPRO	IPR011009:Protein kinase-like domain	17	6.74603	0.00995006	1.98626
	Motif L_M9	Annotation Cluster 1	Enrichment Score: 2.7467321684889012
		Category	Term	Count	%	PValue	Fold Enrichment
		GOTERM_MF_DIRECT	GO:0005524~ATP binding	42	11.1406	8.19868e-07	2.08742
		GOTERM_MF_DIRECT	GO:0004672~protein kinase activity	17	4.50928	0.000194399	2.85603
		INTERPRO	IPR011009:Protein kinase-like domain	25	6.6313	0.00383632	1.84405
		SMART	SM00261:FU	8	2.12202	0.0053136	3.60417
		INTERPRO	IPR009030:Insulin-like growth factor binding protein, N-terminal	10	2.65252	0.00580589	2.98254
		INTERPRO	IPR006212:Furin-like repeat	8	2.12202	0.00798974	3.42992
		INTERPRO	IPR017441:Protein kinase, ATP binding site	15	3.97878	0.0227188	1.92332
		INTERPRO	IPR000719:Protein kinase, catalytic domain	20	5.30504	0.031018	1.65298

## Sheet: Motifs GO
	GO analysis of all the predicted motifs (Pvalue < 0.01 for BP, MF and CC)
	Motif M1	Category	Term	Count	%	PValue	Fold Enrichment
		Biological Process	GO:0007165~signal transduction	277	9.25493	1.03574e-05	1.20101
		Biological Process	GO:0050789~regulation of biological process	401	13.3979	1.99363e-05	1.14584
		Biological Process	GO:0050794~regulation of cellular process	393	13.1306	4.2626e-05	1.14126
		Biological Process	GO:0035556~intracellular signal transduction	215	7.18343	0.000125161	1.20391
		Biological Process	GO:0051716~cellular response to stimulus	338	11.293	0.00029491	1.13763
		Biological Process	GO:0065007~biological regulation	411	13.732	0.000330191	1.1169
		Biological Process	GO:0050896~response to stimulus	347	11.5937	0.000457725	1.12986
		Biological Process	GO:0006412~translation	138	4.61076	0.00223025	1.20927
		Biological Process	GO:0043603~cellular amide metabolic process	151	5.04511	0.00223904	1.19717
		Biological Process	GO:0043604~amide biosynthetic process	141	4.71099	0.00226727	1.20594
		Biological Process	GO:0007264~small GTPase mediated signal transduction	162	5.41263	0.00242595	1.18645
		Biological Process	GO:0043043~peptide biosynthetic process	138	4.61076	0.00264302	1.20504
		Biological Process	GO:0006518~peptide metabolic process	145	4.84464	0.00485519	1.18341
		Biological Process	GO:0042274~ribosomal small subunit biogenesis	45	1.50351	0.00771532	1.37053
		Biological Process	GO:0006383~transcription from RNA polymerase III promoter	12	0.400936	0.00920687	1.99793
		Cellular Component	GO:0044464~cell part	946	31.6071	1.711e-05	1.06204
		Cellular Component	GO:0005622~intracellular	927	30.9723	2.25495e-05	1.06315
		Cellular Component	GO:0005623~cell	950	31.7407	0.000109648	1.05447
		Cellular Component	GO:0043228~non-membrane-bounded organelle	232	7.75142	0.000945481	1.16591
		Cellular Component	GO:0043232~intracellular non-membrane-bounded organelle	232	7.75142	0.000945481	1.16591
		Cellular Component	GO:0005839~proteasome core complex	15	0.501169	0.00234879	2.01547
		Cellular Component	GO:0005730~nucleolus	61	2.03809	0.00267151	1.35416
		Cellular Component	GO:0015935~small ribosomal subunit	45	1.50351	0.00361731	1.4183
		Cellular Component	GO:0022627~cytosolic small ribosomal subunit	43	1.43669	0.0054592	1.40739
		Cellular Component	GO:0005654~nucleoplasm	53	1.7708	0.00548897	1.35305
		Cellular Component	GO:0031981~nuclear lumen	127	4.24323	0.00826624	1.18763
		Cellular Component	GO:0043233~organelle lumen	127	4.24323	0.012671	1.17472
		Cellular Component	GO:0070013~intracellular organelle lumen	127	4.24323	0.012671	1.17472
		Cellular Component	GO:0031974~membrane-enclosed lumen	127	4.24323	0.012671	1.17472
		Cellular Component	GO:0005840~ribosome	105	3.50819	0.0231248	1.17569
		Cellular Component	GO:0032991~macromolecular complex	407	13.5984	0.0244506	1.07008
		Cellular Component	GO:0044424~intracellular part	758	25.3258	0.0259318	1.03871
		Cellular Component	GO:0005666~DNA-directed RNA polymerase III complex	10	0.334113	0.0274112	1.96379
		Cellular Component	GO:0043226~organelle	553	18.4764	0.0346534	1.04964
		Cellular Component	GO:0044422~organelle part	361	12.0615	0.0379126	1.06915
		Cellular Component	GO:0044446~intracellular organelle part	361	12.0615	0.0379126	1.06915
		Cellular Component	GO:0043229~intracellular organelle	552	18.443	0.0389674	1.04853
		Cellular Component	GO:0030529~intracellular ribonucleoprotein complex	179	5.98062	0.0404948	1.10916
		Cellular Component	GO:1990904~ribonucleoprotein complex	179	5.98062	0.0404948	1.10916
		Cellular Component	GO:0005768~endosome	32	1.06916	0.040938	1.33924
		Cellular Component	GO:0032993~protein-DNA complex	14	0.467758	0.0457632	1.62459
		Cellular Component	GO:0044428~nuclear part	169	5.64651	0.0465638	1.10911
		Cellular Component	GO:0005634~nucleus	295	9.85633	0.04955	1.07434
		Molecular Function	GO:0003723~RNA binding	179	5.98062	0.000771378	1.20182
		Molecular Function	GO:0004298~threonine-type endopeptidase activity	15	0.501169	0.00259244	1.99832
		Molecular Function	GO:0070003~threonine-type peptidase activity	15	0.501169	0.00259244	1.99832
		Molecular Function	GO:0008135~translation factor activity, RNA binding	33	1.10257	0.00528926	1.4916
		Molecular Function	GO:0098772~molecular function regulator	129	4.31006	0.00680279	1.1917
		Molecular Function	GO:0003676~nucleic acid binding	304	10.157	0.0113415	1.10084
		Molecular Function	GO:0005085~guanyl-nucleotide exchange factor activity	67	2.23856	0.0217318	1.23789
		Molecular Function	GO:0003735~structural constituent of ribosome	100	3.34113	0.0222898	1.18281
		Molecular Function	GO:0022892~substrate-specific transporter activity	73	2.43902	0.022336	1.2237
		Molecular Function	GO:0019843~rRNA binding	26	0.868694	0.028315	1.43068
		Molecular Function	GO:0003743~translation initiation factor activity	23	0.76846	0.0329412	1.45544
		Molecular Function	GO:0005096~GTPase activator activity	54	1.80421	0.0370806	1.24259
		Molecular Function	GO:0008047~enzyme activator activity	58	1.93785	0.0424555	1.22342
	Motif M2	Category	Term	Count	%	PValue	Fold Enrichment
		Biological Process	GO:0006412~translation	164	16.286	1.95301e-59	3.30192
		Biological Process	GO:0043043~peptide biosynthetic process	164	16.286	3.94891e-59	3.29038
		Biological Process	GO:0043604~amide biosynthetic process	165	16.3853	2.8992e-58	3.24242
		Biological Process	GO:0043603~cellular amide metabolic process	169	16.7825	2.18291e-55	3.07853
		Biological Process	GO:0006518~peptide metabolic process	165	16.3853	2.72345e-54	3.09407
		Biological Process	GO:1901566~organonitrogen compound biosynthetic process	177	17.577	8.63554e-50	2.78258
		Biological Process	GO:0010467~gene expression	259	25.72	6.417e-47	2.08147
		Biological Process	GO:0044271~cellular nitrogen compound biosynthetic process	203	20.1589	7.88294e-43	2.32967
		Biological Process	GO:1901564~organonitrogen compound metabolic process	189	18.7686	1.01238e-42	2.43708
		Biological Process	GO:0034641~cellular nitrogen compound metabolic process	308	30.5859	1.61335e-40	1.75854
		Biological Process	GO:0009059~macromolecule biosynthetic process	208	20.6554	3.9874e-38	2.1661
		Biological Process	GO:0034645~cellular macromolecule biosynthetic process	208	20.6554	3.9874e-38	2.1661
		Biological Process	GO:0006807~nitrogen compound metabolic process	313	31.0824	7.02167e-38	1.70078
		Biological Process	GO:0044249~cellular biosynthetic process	233	23.138	9.54115e-36	1.96904
		Biological Process	GO:1901576~organic substance biosynthetic process	231	22.9394	5.52379e-35	1.9608
		Biological Process	GO:0009058~biosynthetic process	235	23.3366	1.99641e-34	1.92912
		Biological Process	GO:0042254~ribosome biogenesis	112	11.1221	4.10883e-29	2.74644
		Biological Process	GO:0022613~ribonucleoprotein complex biogenesis	118	11.718	3.52691e-27	2.55508
		Biological Process	GO:0044260~cellular macromolecule metabolic process	325	32.2741	7.99624e-27	1.50151
		Biological Process	GO:0044237~cellular metabolic process	361	35.8491	4.51677e-25	1.40342
		Biological Process	GO:0043170~macromolecule metabolic process	328	32.572	1.04214e-23	1.44888
		Biological Process	GO:0044267~cellular protein metabolic process	207	20.5561	2.17141e-21	1.71894
		Biological Process	GO:0071704~organic substance metabolic process	371	36.8421	4.15637e-20	1.3239
		Biological Process	GO:0008152~metabolic process	381	37.8352	1.21495e-19	1.30287
		Biological Process	GO:0044238~primary metabolic process	361	35.8491	1.3517e-19	1.33298
		Biological Process	GO:0019538~protein metabolic process	208	20.6554	7.12995e-19	1.64624
		Biological Process	GO:0044085~cellular component biogenesis	136	13.5055	6.95156e-16	1.85364
		Biological Process	GO:0034660~ncRNA metabolic process	85	8.44091	1.10109e-15	2.30065
		Biological Process	GO:0042255~ribosome assembly	41	4.0715	1.72124e-14	3.40959
		Biological Process	GO:0042274~ribosomal small subunit biogenesis	44	4.36941	2.15343e-13	3.07898
		Biological Process	GO:0006364~rRNA processing	58	5.75968	2.27491e-12	2.48365
		Biological Process	GO:0016072~rRNA metabolic process	58	5.75968	2.27491e-12	2.48365
		Biological Process	GO:0071826~ribonucleoprotein complex subunit organization	50	4.96524	3.296e-12	2.68135
		Biological Process	GO:0022618~ribonucleoprotein complex assembly	47	4.66733	2.032e-11	2.6702
		Biological Process	GO:0034470~ncRNA processing	69	6.85204	3.96275e-11	2.15179
		Biological Process	GO:0042273~ribosomal large subunit biogenesis	43	4.27011	6.10332e-11	2.74153
		Biological Process	GO:0016070~RNA metabolic process	142	14.1013	2.54526e-10	1.57909
		Biological Process	GO:0071840~cellular component organization or biogenesis	170	16.8818	6.37152e-10	1.47799
		Biological Process	GO:0030490~maturation of SSU-rRNA	28	2.78054	2.98226e-08	2.97531
		Biological Process	GO:0070925~organelle assembly	44	4.36941	5.78187e-08	2.25425
		Biological Process	GO:0000462~maturation of SSU-rRNA from tricistronic rRNA transcript (SSU-rRNA, 5.8S rRNA, LSU-rRNA)	24	2.38332	1.95181e-07	3.06032
		Biological Process	GO:0090304~nucleic acid metabolic process	160	15.8888	3.81498e-07	1.38895
		Biological Process	GO:0006396~RNA processing	85	8.44091	1.04448e-06	1.62039
		Biological Process	GO:0000028~ribosomal small subunit assembly	17	1.68818	1.11386e-06	3.61287
		Biological Process	GO:0002181~cytoplasmic translation	23	2.28401	1.57875e-06	2.86905
		Biological Process	GO:0009987~cellular process	462	45.8788	1.91712e-06	1.07502
		Biological Process	GO:0046483~heterocycle metabolic process	176	17.4777	2.61221e-06	1.3236
		Biological Process	GO:0006725~cellular aromatic compound metabolic process	175	17.3784	3.54994e-06	1.31954
		Biological Process	GO:1901360~organic cyclic compound metabolic process	176	17.4777	3.5801e-06	1.31841
		Biological Process	GO:0000027~ribosomal large subunit assembly	19	1.88679	3.88664e-06	3.11497
		Biological Process	GO:0006139~nucleobase-containing compound metabolic process	174	17.279	5.41217e-06	1.31372
		Biological Process	GO:0043933~macromolecular complex subunit organization	72	7.14995	7.73554e-06	1.62655
		Biological Process	GO:0034622~cellular macromolecular complex assembly	59	5.85899	1.05091e-05	1.71852
		Biological Process	GO:0006418~tRNA aminoacylation for protein translation	15	1.48957	2.44206e-05	3.31044
		Biological Process	GO:0043038~amino acid activation	15	1.48957	2.44206e-05	3.31044
		Biological Process	GO:0043039~tRNA aminoacylation	15	1.48957	2.44206e-05	3.31044
		Biological Process	GO:0006399~tRNA metabolic process	31	3.07845	3.38657e-05	2.11763
		Biological Process	GO:0006082~organic acid metabolic process	34	3.37637	3.38978e-05	2.03224
		Biological Process	GO:0065003~macromolecular complex assembly	60	5.95829	3.61202e-05	1.6473
		Biological Process	GO:0019752~carboxylic acid metabolic process	31	3.07845	0.000184946	1.95474
		Biological Process	GO:0043436~oxoacid metabolic process	31	3.07845	0.000184946	1.95474
		Biological Process	GO:0022607~cellular component assembly	64	6.35551	0.00124136	1.44015
		Biological Process	GO:0044281~small molecule metabolic process	50	4.96524	0.00240696	1.48655
		Biological Process	GO:0000154~rRNA modification	8	0.794439	0.00302181	3.53114
		Biological Process	GO:0000463~maturation of LSU-rRNA from tricistronic rRNA transcript (SSU-rRNA, 5.8S rRNA, LSU-rRNA)	8	0.794439	0.00302181	3.53114
		Biological Process	GO:0000470~maturation of LSU-rRNA	13	1.29096	0.00386362	2.4063
		Biological Process	GO:0000479~endonucleolytic cleavage of tricistronic rRNA transcript (SSU-rRNA, 5.8S rRNA, LSU-rRNA)	6	0.595829	0.00551673	4.30357
		Biological Process	GO:0000460~maturation of 5.8S rRNA	10	0.993049	0.00551842	2.73243
		Biological Process	GO:0010501~RNA secondary structure unwinding	10	0.993049	0.00793063	2.60823
		Cellular Component	GO:0005840~ribosome	138	13.7041	3.50408e-57	3.79933
		Cellular Component	GO:0044391~ribosomal subunit	127	12.6117	1.68106e-52	3.81435
		Cellular Component	GO:0022626~cytosolic ribosome	123	12.2145	7.58388e-50	3.76629
		Cellular Component	GO:0030529~intracellular ribonucleoprotein complex	182	18.0735	3.40589e-49	2.77292
		Cellular Component	GO:1990904~ribonucleoprotein complex	182	18.0735	3.40589e-49	2.77292
		Cellular Component	GO:0044445~cytosolic part	124	12.3138	1.98438e-46	3.55419
		Cellular Component	GO:0043228~non-membrane-bounded organelle	200	19.861	3.69824e-45	2.47132
		Cellular Component	GO:0043232~intracellular non-membrane-bounded organelle	200	19.861	3.69824e-45	2.47132
		Cellular Component	GO:0005829~cytosol	158	15.6902	5.94531e-41	2.73975
		Cellular Component	GO:0015934~large ribosomal subunit	78	7.74578	1.85974e-31	3.82514
		Cellular Component	GO:0022625~cytosolic large ribosomal subunit	75	7.44786	1.39262e-29	3.76629
		Cellular Component	GO:0044424~intracellular part	409	40.6157	5.26093e-28	1.37808
		Cellular Component	GO:0044446~intracellular organelle part	236	23.4359	2.30246e-24	1.71857
		Cellular Component	GO:0044422~organelle part	236	23.4359	2.30246e-24	1.71857
		Cellular Component	GO:0044464~cell part	453	44.9851	2.69476e-22	1.25046
		Cellular Component	GO:0032991~macromolecular complex	250	24.8262	8.71717e-22	1.61616
		Cellular Component	GO:0005622~intracellular	445	44.1907	1.77019e-21	1.25487
		Cellular Component	GO:0005623~cell	454	45.0844	3.58858e-21	1.23906
		Cellular Component	GO:0043229~intracellular organelle	311	30.8838	1.85897e-20	1.45253
		Cellular Component	GO:0043226~organelle	311	30.8838	2.14748e-20	1.45145
		Cellular Component	GO:0015935~small ribosomal subunit	49	4.86594	2.04582e-19	3.79729
		Cellular Component	GO:0022627~cytosolic small ribosomal subunit	47	4.66733	1.58145e-18	3.78239
		Cellular Component	GO:0005737~cytoplasm	285	28.3019	4.95548e-16	1.42209
		Cellular Component	GO:0044444~cytoplasmic part	205	20.3575	1.76769e-14	1.55413
		Cellular Component	GO:0030684~preribosome	42	4.1708	1.92383e-10	2.74625
		Cellular Component	GO:0005730~nucleolus	46	4.56802	7.90307e-10	2.51086
		Cellular Component	GO:0030687~preribosome, large subunit precursor	23	2.28401	2.23919e-08	3.52133
		Cellular Component	GO:0031974~membrane-enclosed lumen	75	7.44786	8.85995e-07	1.70575
		Cellular Component	GO:0070013~intracellular organelle lumen	75	7.44786	8.85995e-07	1.70575
		Cellular Component	GO:0043233~organelle lumen	75	7.44786	8.85995e-07	1.70575
		Cellular Component	GO:0031981~nuclear lumen	73	7.24926	2.49651e-06	1.67851
		Cellular Component	GO:0044452~nucleolar part	17	1.68818	0.000531216	2.48167
		Cellular Component	GO:0005634~nucleus	140	13.9027	0.0010514	1.25364
		Cellular Component	GO:0044428~nuclear part	84	8.34161	0.00158014	1.35548
		Cellular Component	GO:0032040~small-subunit processome	16	1.58888	0.00568504	2.09238
		Cellular Component	GO:0030686~90S preribosome	12	1.19166	0.00785544	2.35393
		Cellular Component	GO:0005666~DNA-directed RNA polymerase III complex	7	0.695134	0.00991603	3.38001
		Cellular Component	GO:0005732~small nucleolar ribonucleoprotein complex	7	0.695134	0.0218086	2.92934
		Molecular Function	GO:0003735~structural constituent of ribosome	135	13.4062	1.54079e-56	3.83123
		Molecular Function	GO:0005198~structural molecule activity	136	13.5055	2.5425e-49	3.45589
		Molecular Function	GO:0003723~RNA binding	140	13.9027	8.20058e-25	2.2553
		Molecular Function	GO:0003676~nucleic acid binding	207	20.5561	9.65694e-23	1.7985
		Molecular Function	GO:0019843~rRNA binding	26	2.58193	3.50609e-09	3.43268
		Molecular Function	GO:0008135~translation factor activity, RNA binding	24	2.38332	8.78609e-06	2.6028
		Molecular Function	GO:0016875~ligase activity, forming carbon-oxygen bonds	15	1.48957	1.27296e-05	3.50378
		Molecular Function	GO:0016876~ligase activity, forming aminoacyl-tRNA and related compounds	15	1.48957	1.27296e-05	3.50378
		Molecular Function	GO:0004812~aminoacyl-tRNA ligase activity	15	1.48957	1.27296e-05	3.50378
		Molecular Function	GO:0097159~organic cyclic compound binding	316	31.3803	4.44798e-05	1.16523
		Molecular Function	GO:1901363~heterocyclic compound binding	316	31.3803	4.44798e-05	1.16523
		Molecular Function	GO:0044822~poly(A) RNA binding	21	2.0854	0.000141386	2.40637
		Molecular Function	GO:0004004~ATP-dependent RNA helicase activity	15	1.48957	0.000155963	2.93865
		Molecular Function	GO:0008186~RNA-dependent ATPase activity	15	1.48957	0.000155963	2.93865
		Molecular Function	GO:0003724~RNA helicase activity	16	1.58888	0.00018732	2.77633
		Molecular Function	GO:0008026~ATP-dependent helicase activity	18	1.78749	0.000438584	2.42928
		Molecular Function	GO:0070035~purine NTP-dependent helicase activity	18	1.78749	0.000438584	2.42928
		Molecular Function	GO:0003746~translation elongation factor activity	10	0.993049	0.00057704	3.57248
		Molecular Function	GO:0070180~large ribosomal subunit rRNA binding	9	0.893744	0.00111433	3.64393
		Molecular Function	GO:0042623~ATPase activity, coupled	32	3.17776	0.00218189	1.70476
		Molecular Function	GO:0030515~snoRNA binding	10	0.993049	0.00375056	2.89201
		Molecular Function	GO:0008757~S-adenosylmethionine-dependent methyltransferase activity	12	1.19166	0.00586151	2.42928
		Molecular Function	GO:0016741~transferase activity, transferring one-carbon groups	16	1.58888	0.00630936	2.06748
		Molecular Function	GO:0008168~methyltransferase activity	16	1.58888	0.00630936	2.06748
		Molecular Function	GO:0016887~ATPase activity	35	3.47567	0.0119811	1.49692
		Molecular Function	GO:0017111~nucleoside-triphosphatase activity	49	4.86594	0.0126385	1.38413
		Molecular Function	GO:0003729~mRNA binding	12	1.19166	0.0164511	2.14349
		Molecular Function	GO:0016874~ligase activity	22	2.18471	0.0213152	1.6294
		Molecular Function	GO:0003743~translation initiation factor activity	13	1.29096	0.0230269	1.97379
		Molecular Function	GO:0004386~helicase activity	20	1.9861	0.0235675	1.66389
		Molecular Function	GO:0008173~RNA methyltransferase activity	9	0.893744	0.0324398	2.27745
		Molecular Function	GO:0008170~N-methyltransferase activity	6	0.595829	0.0341905	3.03661
		Molecular Function	GO:0003899~DNA-directed RNA polymerase activity	10	0.993049	0.037582	2.09421
		Molecular Function	GO:0016818~hydrolase activity, acting on acid anhydrides, in phosphorus-containing anhydrides	50	4.96524	0.041829	1.2867
		Molecular Function	GO:0016462~pyrophosphatase activity	50	4.96524	0.041829	1.2867
		Molecular Function	GO:0016817~hydrolase activity, acting on acid anhydrides	50	4.96524	0.047746	1.27588
	Motif M5	Category	Term	Count	%	PValue	Fold Enrichment
		Biological Process	GO:0016192~vesicle-mediated transport	114	4.97165	4.71647e-07	1.4728
		Biological Process	GO:0030036~actin cytoskeleton organization	32	1.39555	1.64576e-05	1.97964
		Biological Process	GO:0030029~actin filament-based process	32	1.39555	1.64576e-05	1.97964
		Biological Process	GO:0033036~macromolecule localization	118	5.1461	2.84035e-05	1.36545
		Biological Process	GO:0008104~protein localization	105	4.57915	2.9153e-05	1.39577
		Biological Process	GO:0051641~cellular localization	115	5.01526	3.0644e-05	1.37016
		Biological Process	GO:0015031~protein transport	98	4.27388	7.28479e-05	1.3888
		Biological Process	GO:0045184~establishment of protein localization	98	4.27388	8.95709e-05	1.38271
		Biological Process	GO:0070727~cellular macromolecule localization	95	4.14304	9.54383e-05	1.38912
		Biological Process	GO:0034613~cellular protein localization	94	4.09943	0.000111878	1.38711
		Biological Process	GO:0006810~transport	192	8.37331	0.000125319	1.23283
		Biological Process	GO:0051234~establishment of localization	192	8.37331	0.000125319	1.23283
		Biological Process	GO:0071702~organic substance transport	112	4.88443	0.000127525	1.33938
		Biological Process	GO:0007010~cytoskeleton organization	36	1.57	0.00014223	1.75468
		Biological Process	GO:0051179~localization	200	8.7222	0.000150948	1.22316
		Biological Process	GO:0051649~establishment of localization in cell	105	4.57915	0.000175497	1.34572
		Biological Process	GO:0006996~organelle organization	149	6.49804	0.000203209	1.26804
		Biological Process	GO:0046907~intracellular transport	104	4.53554	0.00024522	1.33823
		Biological Process	GO:0006886~intracellular protein transport	85	3.70693	0.000552512	1.36038
		Biological Process	GO:0048193~Golgi vesicle transport	33	1.43916	0.00106181	1.65872
		Biological Process	GO:0050789~regulation of biological process	308	13.4322	0.00114656	1.13365
		Biological Process	GO:0065007~biological regulation	322	14.0427	0.00125069	1.12714
		Biological Process	GO:0008154~actin polymerization or depolymerization	16	0.697776	0.00139698	2.14461
		Biological Process	GO:0051716~cellular response to stimulus	264	11.5133	0.00171474	1.14456
		Biological Process	GO:0006412~translation	112	4.88443	0.00174159	1.26419
		Biological Process	GO:0050794~regulation of cellular process	302	13.1705	0.00175546	1.12966
		Biological Process	GO:0006518~peptide metabolic process	119	5.18971	0.00189581	1.25102
		Biological Process	GO:0043043~peptide biosynthetic process	112	4.88443	0.00200938	1.25977
		Biological Process	GO:0043604~amide biosynthetic process	113	4.92804	0.00307508	1.2449
		Biological Process	GO:0030041~actin filament polymerization	14	0.610554	0.00331964	2.14461
		Biological Process	GO:0008064~regulation of actin polymerization or depolymerization	14	0.610554	0.00331964	2.14461
		Biological Process	GO:0032271~regulation of protein polymerization	14	0.610554	0.00331964	2.14461
		Biological Process	GO:0030832~regulation of actin filament length	14	0.610554	0.00331964	2.14461
		Biological Process	GO:0030833~regulation of actin filament polymerization	14	0.610554	0.00331964	2.14461
		Biological Process	GO:0006888~ER to Golgi vesicle-mediated transport	22	0.959442	0.00361983	1.7693
		Biological Process	GO:0035556~intracellular signal transduction	164	7.1522	0.00407968	1.1829
		Biological Process	GO:0043603~cellular amide metabolic process	120	5.23332	0.00420845	1.22549
		Biological Process	GO:0033043~regulation of organelle organization	37	1.61361	0.00421387	1.50665
		Biological Process	GO:0007015~actin filament organization	18	0.784998	0.00483705	1.86788
		Biological Process	GO:0032273~positive regulation of protein polymerization	10	0.43611	0.00512828	2.47454
		Biological Process	GO:0030838~positive regulation of actin filament polymerization	10	0.43611	0.00512828	2.47454
		Biological Process	GO:0034314~Arp2/3 complex-mediated actin nucleation	10	0.43611	0.00512828	2.47454
		Biological Process	GO:0045010~actin nucleation	10	0.43611	0.00512828	2.47454
		Biological Process	GO:0007154~cell communication	208	9.07109	0.005293	1.14969
		Biological Process	GO:0032970~regulation of actin filament-based process	14	0.610554	0.00583746	2.04712
		Biological Process	GO:0090066~regulation of anatomical structure size	14	0.610554	0.00583746	2.04712
		Biological Process	GO:0032535~regulation of cellular component size	14	0.610554	0.00583746	2.04712
		Biological Process	GO:0032956~regulation of actin cytoskeleton organization	14	0.610554	0.00583746	2.04712
		Biological Process	GO:0044700~single organism signaling	206	8.98386	0.00586143	1.1485
		Biological Process	GO:0043087~regulation of GTPase activity	45	1.96249	0.00586691	1.41922
		Biological Process	GO:0016043~cellular component organization	181	7.89359	0.00586727	1.1622
		Biological Process	GO:0044267~cellular protein metabolic process	243	10.5975	0.00596947	1.13127
		Biological Process	GO:0023052~signaling	206	8.98386	0.00640725	1.14651
		Biological Process	GO:1902589~single-organism organelle organization	62	2.70388	0.00660941	1.32966
		Biological Process	GO:0050896~response to stimulus	267	11.6441	0.00682512	1.11984
		Biological Process	GO:0007165~signal transduction	205	8.94025	0.00708243	1.14491
		Biological Process	GO:0019538~protein metabolic process	252	10.99	0.00983726	1.11815
		Cellular Component	GO:0044444~cytoplasmic part	302	13.1705	2.3545e-05	1.19161
		Cellular Component	GO:0044445~cytosolic part	96	4.18666	2.37504e-05	1.43213
		Cellular Component	GO:0044391~ribosomal subunit	92	4.01221	2.98897e-05	1.43813
		Cellular Component	GO:0022626~cytosolic ribosome	90	3.92499	4.19975e-05	1.43432
		Cellular Component	GO:0015629~actin cytoskeleton	25	1.09027	5.71933e-05	2.09427
		Cellular Component	GO:0005840~ribosome	97	4.23027	8.93289e-05	1.38993
		Cellular Component	GO:0005829~cytosol	141	6.14915	0.00031149	1.27253
		Cellular Component	GO:0030117~membrane coat	24	1.04666	0.000345322	1.96023
		Cellular Component	GO:0048475~coated membrane	24	1.04666	0.000345322	1.96023
		Cellular Component	GO:0098805~whole membrane	34	1.48277	0.000940433	1.65791
		Cellular Component	GO:0098796~membrane protein complex	63	2.74749	0.00125577	1.40976
		Cellular Component	GO:0030120~vesicle coat	12	0.523332	0.00181968	2.45029
		Cellular Component	GO:0022627~cytosolic small ribosomal subunit	37	1.61361	0.00245804	1.54976
		Cellular Component	GO:0012505~endomembrane system	127	5.5386	0.00254834	1.23487
		Cellular Component	GO:0015935~small ribosomal subunit	38	1.65722	0.00269371	1.53269
		Cellular Component	GO:0030659~cytoplasmic vesicle membrane	14	0.610554	0.00286317	2.17804
		Cellular Component	GO:0012506~vesicle membrane	14	0.610554	0.00286317	2.17804
		Cellular Component	GO:0030662~coated vesicle membrane	14	0.610554	0.00286317	2.17804
		Cellular Component	GO:0005885~Arp2/3 protein complex	9	0.392499	0.00483173	2.67305
		Cellular Component	GO:0030135~coated vesicle	17	0.741387	0.00489112	1.91517
		Cellular Component	GO:0015934~large ribosomal subunit	54	2.35499	0.00526184	1.37829
		Cellular Component	GO:0098588~bounding membrane of organelle	45	1.96249	0.00670077	1.41363
		Cellular Component	GO:0005622~intracellular	713	31.0946	0.00704093	1.04646
		Cellular Component	GO:0022625~cytosolic large ribosomal subunit	52	2.26777	0.00862083	1.3591
		Cellular Component	GO:0044464~cell part	726	31.6616	0.00944571	1.04304
		Cellular Component	GO:0032991~macromolecular complex	326	14.2172	0.0117255	1.09687
		Cellular Component	GO:0099568~cytoplasmic region	14	0.610554	0.0133303	1.90578
		Cellular Component	GO:0005938~cell cortex	14	0.610554	0.0133303	1.90578
		Cellular Component	GO:0030133~transport vesicle	13	0.566943	0.016132	1.93053
		Cellular Component	GO:0005623~cell	731	31.8796	0.0168808	1.03836
		Cellular Component	GO:0005737~cytoplasm	412	17.9677	0.0228857	1.06997
		Cellular Component	GO:0044448~cell cortex part	12	0.523332	0.0299291	1.86689
		Cellular Component	GO:0043234~protein complex	209	9.1147	0.0307579	1.11027
		Cellular Component	GO:0030127~COPII vesicle coat	6	0.261666	0.0311385	2.80033
		Cellular Component	GO:0044433~cytoplasmic vesicle part	14	0.610554	0.0410712	1.69403
		Cellular Component	GO:0012507~ER to Golgi transport vesicle membrane	8	0.348888	0.0423929	2.17804
		Cellular Component	GO:0030904~retromer complex	8	0.348888	0.0423929	2.17804
		Cellular Component	GO:0030658~transport vesicle membrane	8	0.348888	0.0423929	2.17804
		Molecular Function	GO:0005198~structural molecule activity	106	4.62276	9.31874e-07	1.49338
		Molecular Function	GO:0003735~structural constituent of ribosome	95	4.14304	3.6545e-06	1.49477
		Molecular Function	GO:0017137~Rab GTPase binding	21	0.915831	0.00360169	1.81309
		Molecular Function	GO:0016791~phosphatase activity	58	2.52944	0.00602948	1.35622
		Molecular Function	GO:0004721~phosphoprotein phosphatase activity	45	1.96249	0.0083204	1.40298
		Molecular Function	GO:0042578~phosphoric ester hydrolase activity	61	2.66027	0.0135828	1.29998
		Molecular Function	GO:0017016~Ras GTPase binding	22	0.959442	0.0200967	1.57612
		Molecular Function	GO:0051020~GTPase binding	22	0.959442	0.0200967	1.57612
		Molecular Function	GO:0031267~small GTPase binding	22	0.959442	0.0200967	1.57612
		Molecular Function	GO:0003779~actin binding	10	0.43611	0.0372733	1.98068
		Molecular Function	GO:0004871~signal transducer activity	9	0.392499	0.0466845	2.0203
		Molecular Function	GO:0008270~zinc ion binding	75	3.27082	0.0468764	1.19686
	Motif M4	Category	Term	Count	%	PValue	Fold Enrichment
		Biological Process	GO:0006412~translation	71	53.7879	4.58044e-57	8.09509
		Biological Process	GO:0043043~peptide biosynthetic process	71	53.7879	6.02296e-57	8.06679
		Biological Process	GO:0043604~amide biosynthetic process	71	53.7879	3.04123e-56	7.90103
		Biological Process	GO:0006518~peptide metabolic process	71	53.7879	1.14733e-54	7.53955
		Biological Process	GO:0043603~cellular amide metabolic process	71	53.7879	1.06936e-53	7.32413
		Biological Process	GO:1901566~organonitrogen compound biosynthetic process	72	54.5455	2.28323e-50	6.40985
		Biological Process	GO:1901564~organonitrogen compound metabolic process	74	56.0606	8.34144e-47	5.40356
		Biological Process	GO:0044271~cellular nitrogen compound biosynthetic process	71	53.7879	7.84143e-39	4.6142
		Biological Process	GO:0009059~macromolecule biosynthetic process	71	53.7879	7.78482e-36	4.18712
		Biological Process	GO:0034645~cellular macromolecule biosynthetic process	71	53.7879	7.78482e-36	4.18712
		Biological Process	GO:1901576~organic substance biosynthetic process	73	55.303	5.18113e-32	3.50901
		Biological Process	GO:0044249~cellular biosynthetic process	73	55.303	7.09987e-32	3.4935
		Biological Process	GO:0009058~biosynthetic process	73	55.303	5.57149e-31	3.39355
		Biological Process	GO:0044267~cellular protein metabolic process	71	53.7879	5.10224e-29	3.33879
		Biological Process	GO:0010467~gene expression	71	53.7879	4.71099e-28	3.23123
		Biological Process	GO:0019538~protein metabolic process	71	53.7879	1.32433e-27	3.18221
		Biological Process	GO:0034641~cellular nitrogen compound metabolic process	73	55.303	3.6719e-20	2.36029
		Biological Process	GO:0006807~nitrogen compound metabolic process	74	56.0606	1.12463e-19	2.27707
		Biological Process	GO:0044237~cellular metabolic process	78	59.0909	2.25509e-13	1.71718
		Biological Process	GO:0044260~cellular macromolecule metabolic process	71	53.7879	1.16622e-12	1.85757
		Biological Process	GO:0043170~macromolecule metabolic process	71	53.7879	1.58932e-11	1.77606
		Biological Process	GO:0008152~metabolic process	80	60.6061	3.26784e-11	1.5492
		Biological Process	GO:0042254~ribosome biogenesis	29	21.9697	5.31344e-11	4.02708
		Biological Process	GO:0071704~organic substance metabolic process	77	58.3333	3.73239e-10	1.55601
		Biological Process	GO:0022613~ribonucleoprotein complex biogenesis	29	21.9697	1.07547e-09	3.55599
		Biological Process	GO:0044238~primary metabolic process	75	56.8182	1.10629e-09	1.56826
		Biological Process	GO:0042255~ribosome assembly	15	11.3636	8.15339e-09	7.064
		Biological Process	GO:0044085~cellular component biogenesis	32	24.2424	7.1939e-07	2.46988
		Biological Process	GO:0022618~ribonucleoprotein complex assembly	15	11.3636	1.22953e-06	4.8259
		Biological Process	GO:0042273~ribosomal large subunit biogenesis	14	10.6061	1.90928e-06	5.05468
		Biological Process	GO:0071826~ribonucleoprotein complex subunit organization	15	11.3636	2.51316e-06	4.55529
		Biological Process	GO:0070925~organelle assembly	15	11.3636	4.38663e-06	4.35193
		Biological Process	GO:0000027~ribosomal large subunit assembly	9	6.81818	6.41575e-06	8.3557
		Biological Process	GO:0002181~cytoplasmic translation	10	7.57576	6.48309e-06	7.064
		Biological Process	GO:0034622~cellular macromolecular complex assembly	18	13.6364	6.01186e-05	2.96903
		Biological Process	GO:0065003~macromolecular complex assembly	18	13.6364	0.000127433	2.79856
		Biological Process	GO:0042274~ribosomal small subunit biogenesis	11	8.33333	0.00014389	4.359
		Biological Process	GO:0009987~cellular process	86	65.1515	0.000491485	1.13322
		Biological Process	GO:0006414~translational elongation	5	3.78788	0.00110128	10.1545
		Biological Process	GO:0000028~ribosomal small subunit assembly	6	4.54545	0.00110694	7.22097
		Biological Process	GO:0043933~macromolecular complex subunit organization	18	13.6364	0.00129728	2.30275
		Biological Process	GO:0022607~cellular component assembly	18	13.6364	0.00135576	2.29372
		Biological Process	GO:0071840~cellular component organization or biogenesis	32	24.2424	0.0049346	1.57549
		Cellular Component	GO:0005840~ribosome	72	54.5455	7.55135e-70	11.6322
		Cellular Component	GO:0044391~ribosomal subunit	69	52.2727	2.02558e-67	12.1609
		Cellular Component	GO:0022626~cytosolic ribosome	65	49.2424	5.82705e-61	11.6794
		Cellular Component	GO:0044445~cytosolic part	65	49.2424	7.85062e-59	10.9328
		Cellular Component	GO:1990904~ribonucleoprotein complex	72	54.5455	1.41657e-49	6.43721
		Cellular Component	GO:0030529~intracellular ribonucleoprotein complex	72	54.5455	1.41657e-49	6.43721
		Cellular Component	GO:0043232~intracellular non-membrane-bounded organelle	75	56.8182	4.23747e-47	5.43826
		Cellular Component	GO:0043228~non-membrane-bounded organelle	75	56.8182	4.23747e-47	5.43826
		Cellular Component	GO:0005829~cytosol	67	50.7576	2.48826e-46	6.81756
		Cellular Component	GO:0015934~large ribosomal subunit	48	36.3636	6.11077e-46	13.8132
		Cellular Component	GO:0022625~cytosolic large ribosomal subunit	45	34.0909	1.06992e-41	13.2607
		Cellular Component	GO:0044444~cytoplasmic part	77	58.3333	1.10589e-33	3.42549
		Cellular Component	GO:0044446~intracellular organelle part	73	55.303	9.14645e-28	3.11945
		Cellular Component	GO:0044422~organelle part	73	55.303	9.14645e-28	3.11945
		Cellular Component	GO:0032991~macromolecular complex	75	56.8182	2.5042e-26	2.84515
		Cellular Component	GO:0005737~cytoplasm	82	62.1212	8.08052e-26	2.40102
		Cellular Component	GO:0043229~intracellular organelle	78	59.0909	2.01262e-19	2.13776
		Cellular Component	GO:0043226~organelle	78	59.0909	2.12102e-19	2.13617
		Cellular Component	GO:0015935~small ribosomal subunit	21	15.9091	5.53343e-15	9.54986
		Cellular Component	GO:0044424~intracellular part	84	63.6364	9.83298e-15	1.66084
		Cellular Component	GO:0022627~cytosolic small ribosomal subunit	20	15.1515	3.82475e-14	9.44491
		Cellular Component	GO:0005622~intracellular	89	67.4242	6.23806e-14	1.47274
		Cellular Component	GO:0044464~cell part	89	67.4242	3.89346e-13	1.44166
		Cellular Component	GO:0005623~cell	89	67.4242	1.03001e-12	1.42536
		Cellular Component	GO:0030684~preribosome	7	5.30303	0.0425652	2.6859
		Molecular Function	GO:0003735~structural constituent of ribosome	71	53.7879	1.45347e-63	11.1099
		Molecular Function	GO:0005198~structural molecule activity	71	53.7879	1.123e-59	9.94779
		Molecular Function	GO:0003723~RNA binding	34	25.7576	3.2658e-09	3.01998
		Molecular Function	GO:0019843~rRNA binding	12	9.09091	5.1167e-08	8.73554
		Molecular Function	GO:0070180~large ribosomal subunit rRNA binding	7	5.30303	2.35392e-06	15.6269
		Molecular Function	GO:0003676~nucleic acid binding	36	27.2727	0.000609069	1.72461
		Molecular Function	GO:0003729~mRNA binding	6	4.54545	0.00290051	5.90934
		Molecular Function	GO:0044822~poly(A) RNA binding	6	4.54545	0.0191993	3.79089
	Motif M6	Category	Term	Count	%	PValue	Fold Enrichment
		Biological Process	GO:0006412~translation	31	49.2063	1.40867e-23	7.86421
		Biological Process	GO:0043043~peptide biosynthetic process	31	49.2063	1.56832e-23	7.83671
		Biological Process	GO:0043604~amide biosynthetic process	31	49.2063	2.96135e-23	7.67568
		Biological Process	GO:0006518~peptide metabolic process	31	49.2063	1.23656e-22	7.32451
		Biological Process	GO:0043603~cellular amide metabolic process	31	49.2063	2.98596e-22	7.11524
		Biological Process	GO:1901566~organonitrogen compound biosynthetic process	31	49.2063	2.54168e-20	6.14055
		Biological Process	GO:1901564~organonitrogen compound metabolic process	32	50.7937	4.49561e-19	5.1991
		Biological Process	GO:0044271~cellular nitrogen compound biosynthetic process	31	49.2063	2.73599e-16	4.4826
		Biological Process	GO:0034645~cellular macromolecule biosynthetic process	31	49.2063	4.84668e-15	4.0677
		Biological Process	GO:0009059~macromolecule biosynthetic process	31	49.2063	4.84668e-15	4.0677
		Biological Process	GO:1901576~organic substance biosynthetic process	31	49.2063	1.61098e-12	3.31553
		Biological Process	GO:0044249~cellular biosynthetic process	31	49.2063	1.82383e-12	3.30088
		Biological Process	GO:0044267~cellular protein metabolic process	31	49.2063	2.97756e-12	3.24356
		Biological Process	GO:0009058~biosynthetic process	31	49.2063	4.10621e-12	3.20644
		Biological Process	GO:0010467~gene expression	31	49.2063	7.41738e-12	3.13908
		Biological Process	GO:0019538~protein metabolic process	31	49.2063	1.13409e-11	3.09145
		Biological Process	GO:0034641~cellular nitrogen compound metabolic process	32	50.7937	1.08843e-08	2.30209
		Biological Process	GO:0006807~nitrogen compound metabolic process	32	50.7937	4.19574e-08	2.19091
		Biological Process	GO:0044237~cellular metabolic process	34	53.9683	1.11307e-05	1.66545
		Biological Process	GO:0008152~metabolic process	36	57.1429	1.42956e-05	1.55113
		Biological Process	GO:0044260~cellular macromolecule metabolic process	31	49.2063	1.47927e-05	1.80459
		Biological Process	GO:0022613~ribonucleoprotein complex biogenesis	14	22.2222	2.20367e-05	3.81962
		Biological Process	GO:0002181~cytoplasmic translation	7	11.1111	2.54774e-05	11.0022
		Biological Process	GO:0042255~ribosome assembly	8	12.6984	2.71261e-05	8.38261
		Biological Process	GO:0042254~ribosome biogenesis	13	20.6349	3.23915e-05	4.01667
		Biological Process	GO:0022618~ribonucleoprotein complex assembly	9	14.2857	4.2041e-05	6.44257
		Biological Process	GO:0043170~macromolecule metabolic process	31	49.2063	4.29497e-05	1.7254
		Biological Process	GO:0071826~ribonucleoprotein complex subunit organization	9	14.2857	6.39467e-05	6.08131
		Biological Process	GO:0071704~organic substance metabolic process	34	53.9683	0.000112094	1.52873
		Biological Process	GO:0070925~organelle assembly	8	12.6984	0.000596001	5.16429
		Biological Process	GO:0044238~primary metabolic process	32	50.7937	0.000721331	1.4888
		Biological Process	GO:0042273~ribosomal large subunit biogenesis	7	11.1111	0.00109562	5.62333
		Biological Process	GO:0044085~cellular component biogenesis	14	22.2222	0.00239712	2.40428
		Biological Process	GO:0034622~cellular macromolecular complex assembly	9	14.2857	0.00394251	3.30305
		Biological Process	GO:0065003~macromolecular complex assembly	9	14.2857	0.00566506	3.1134
		Cellular Component	GO:0005840~ribosome	31	49.2063	4.40776e-29	11.686
		Cellular Component	GO:0044391~ribosomal subunit	30	47.619	1.63156e-28	12.3371
		Cellular Component	GO:0022626~cytosolic ribosome	27	42.8571	8.21666e-24	11.3201
		Cellular Component	GO:0044445~cytosolic part	27	42.8571	4.84469e-23	10.5964
		Cellular Component	GO:1990904~ribonucleoprotein complex	31	49.2063	3.4584e-21	6.46702
		Cellular Component	GO:0030529~intracellular ribonucleoprotein complex	31	49.2063	3.4584e-21	6.46702
		Cellular Component	GO:0015934~large ribosomal subunit	21	33.3333	1.78013e-19	14.101
		Cellular Component	GO:0005829~cytosol	28	44.4444	1.22463e-18	6.64797
		Cellular Component	GO:0043232~intracellular non-membrane-bounded organelle	31	49.2063	1.74976e-18	5.2449
		Cellular Component	GO:0043228~non-membrane-bounded organelle	31	49.2063	1.74976e-18	5.2449
		Cellular Component	GO:0022625~cytosolic large ribosomal subunit	19	30.1587	9.82619e-17	13.0642
		Cellular Component	GO:0044444~cytoplasmic part	32	50.7937	1.92661e-13	3.32169
		Cellular Component	GO:0044422~organelle part	31	49.2063	7.34732e-12	3.09096
		Cellular Component	GO:0044446~intracellular organelle part	31	49.2063	7.34732e-12	3.09096
		Cellular Component	GO:0032991~macromolecular complex	32	50.7937	1.98024e-11	2.8325
		Cellular Component	GO:0005737~cytoplasm	35	55.5556	3.19078e-11	2.39126
		Cellular Component	GO:0043229~intracellular organelle	32	50.7937	1.73795e-07	2.0464
		Cellular Component	GO:0043226~organelle	32	50.7937	1.7731e-07	2.04488
		Cellular Component	GO:0015935~small ribosomal subunit	9	14.2857	2.22887e-06	9.54986
		Cellular Component	GO:0005622~intracellular	38	60.3175	3.24071e-06	1.46723
		Cellular Component	GO:0044424~intracellular part	35	55.5556	6.40462e-06	1.61471
		Cellular Component	GO:0044464~cell part	38	60.3175	6.89814e-06	1.43626
		Cellular Component	GO:0005623~cell	38	60.3175	1.0306e-05	1.42002
		Cellular Component	GO:0022627~cytosolic small ribosomal subunit	8	12.6984	1.98975e-05	8.81525
		Molecular Function	GO:0003735~structural constituent of ribosome	31	49.2063	1.26307e-24	9.97619
		Molecular Function	GO:0005198~structural molecule activity	31	49.2063	3.7345e-23	8.93266
		Molecular Function	GO:0003723~RNA binding	21	33.3333	6.52272e-08	3.83614
		Molecular Function	GO:0019843~rRNA binding	9	14.2857	1.67891e-07	13.4742
		Molecular Function	GO:0044822~poly(A) RNA binding	8	12.6984	7.34172e-06	10.3952
		Molecular Function	GO:0003676~nucleic acid binding	21	33.3333	0.000865275	2.06899
		Molecular Function	GO:0016491~oxidoreductase activity	7	11.1111	0.00535501	4.19196
		Molecular Function	GO:1901363~heterocyclic compound binding	34	53.9683	0.00564405	1.42168
		Molecular Function	GO:0097159~organic cyclic compound binding	34	53.9683	0.00564405	1.42168
	Motif M10	Category	Term	Count	%	PValue	Fold Enrichment
		Biological Process	GO:1901137~carbohydrate derivative biosynthetic process	38	2.1076	0.00379928	1.52612
		Biological Process	GO:1901576~organic substance biosynthetic process	203	11.259	0.00747775	1.14572
		Biological Process	GO:0043603~cellular amide metabolic process	102	5.65724	0.00790937	1.23543
		Biological Process	GO:0006518~peptide metabolic process	99	5.49085	0.00920599	1.23436
		Biological Process	GO:0044249~cellular biosynthetic process	203	11.259	0.00922469	1.14066
		Cellular Component	GO:0005737~cytoplasm	378	20.9651	0.000394217	1.12788
		Cellular Component	GO:0044444~cytoplasmic part	259	14.3649	0.000425736	1.17415
		Cellular Component	GO:0022626~cytosolic ribosome	75	4.15973	0.00130075	1.37328
		Cellular Component	GO:0005840~ribosome	82	4.54798	0.0013345	1.34999
		Cellular Component	GO:0044391~ribosomal subunit	75	4.15973	0.00238255	1.347
		Cellular Component	GO:0044445~cytosolic part	78	4.32612	0.00243188	1.33691
		Cellular Component	GO:0005829~cytosol	120	6.65557	0.00302	1.2443
		Cellular Component	GO:0015934~large ribosomal subunit	49	2.71769	0.00387129	1.43694
		Cellular Component	GO:0022625~cytosolic large ribosomal subunit	48	2.66223	0.00399295	1.4414
		Cellular Component	GO:0043229~intracellular organelle	391	21.6861	0.00568318	1.09202
		Cellular Component	GO:0043226~organelle	391	21.6861	0.00590112	1.09121
		Cellular Component	GO:0005783~endoplasmic reticulum	48	2.66223	0.0147642	1.3547
		Cellular Component	GO:0042175~nuclear outer membrane-endoplasmic reticulum membrane network	35	1.94121	0.020942	1.41266
		Cellular Component	GO:0005789~endoplasmic reticulum membrane	35	1.94121	0.020942	1.41266
		Cellular Component	GO:0044424~intracellular part	523	29.0072	0.0213325	1.05376
		Cellular Component	GO:0044432~endoplasmic reticulum part	35	1.94121	0.0391574	1.35441
		Cellular Component	GO:1990904~ribonucleoprotein complex	126	6.98835	0.0395852	1.14796
		Cellular Component	GO:0030529~intracellular ribonucleoprotein complex	126	6.98835	0.0395852	1.14796
		Molecular Function	GO:0003735~structural constituent of ribosome	75	4.15973	0.000180718	1.4653
		Molecular Function	GO:0005198~structural molecule activity	80	4.43705	0.000563072	1.39949
		Molecular Function	GO:0003676~nucleic acid binding	201	11.1481	0.000775531	1.20226
		Molecular Function	GO:0051920~peroxiredoxin activity	7	0.388242	0.0156196	2.92669
		Molecular Function	GO:0003723~RNA binding	108	5.99002	0.0192742	1.19774
		Molecular Function	GO:0016780~phosphotransferase activity, for other substituted phosphate groups	10	0.554631	0.0213172	2.20052
		Molecular Function	GO:0016684~oxidoreductase activity, acting on peroxide as acceptor	7	0.388242	0.0275166	2.66063
		Molecular Function	GO:0016491~oxidoreductase activity	37	2.05214	0.0400659	1.34519
	Motif M11	Category	Term	Count	%	PValue	Fold Enrichment
		Biological Process	GO:0006412~translation	82	12.8326	2.11719e-19	2.71037
		Biological Process	GO:0043043~peptide biosynthetic process	82	12.8326	2.69881e-19	2.7009
		Biological Process	GO:0043604~amide biosynthetic process	82	12.8326	1.12446e-18	2.6454
		Biological Process	GO:0006518~peptide metabolic process	84	13.1455	1.74625e-18	2.58594
		Biological Process	GO:0043603~cellular amide metabolic process	84	13.1455	1.26648e-17	2.51205
		Biological Process	GO:1901566~organonitrogen compound biosynthetic process	84	13.1455	2.31856e-13	2.16794
		Biological Process	GO:1901564~organonitrogen compound metabolic process	93	14.554	3.43572e-12	1.96872
		Biological Process	GO:0044267~cellular protein metabolic process	118	18.4664	2.04984e-09	1.60866
		Biological Process	GO:0044271~cellular nitrogen compound biosynthetic process	92	14.3975	8.09994e-09	1.73332
		Biological Process	GO:0019538~protein metabolic process	118	18.4664	4.66696e-08	1.53322
		Biological Process	GO:0034645~cellular macromolecule biosynthetic process	95	14.867	1.34442e-07	1.62417
		Biological Process	GO:0009059~macromolecule biosynthetic process	95	14.867	1.34442e-07	1.62417
		Biological Process	GO:0044085~cellular component biogenesis	77	12.0501	3.23972e-07	1.72293
		Biological Process	GO:0042254~ribosome biogenesis	50	7.82473	7.96425e-07	2.01286
		Biological Process	GO:0010467~gene expression	112	17.5274	1.12445e-06	1.47768
		Biological Process	GO:0002181~cytoplasmic translation	18	2.8169	1.69055e-06	3.68616
		Biological Process	GO:0065003~macromolecular complex assembly	45	7.04225	2.72119e-06	2.02827
		Biological Process	GO:0034622~cellular macromolecular complex assembly	43	6.72926	3.34657e-06	2.05618
		Biological Process	GO:0042255~ribosome assembly	22	3.44288	3.92134e-06	3.00354
		Biological Process	GO:0022613~ribonucleoprotein complex biogenesis	52	8.13772	6.71316e-06	1.84849
		Biological Process	GO:0043933~macromolecular complex subunit organization	49	7.66823	2.19948e-05	1.81728
		Biological Process	GO:0022607~cellular component assembly	49	7.66823	2.45458e-05	1.81016
		Biological Process	GO:0044249~cellular biosynthetic process	102	15.9624	3.76973e-05	1.41511
		Biological Process	GO:1901576~organic substance biosynthetic process	101	15.8059	5.39148e-05	1.40746
		Biological Process	GO:0034660~ncRNA metabolic process	42	6.57277	5.42113e-05	1.86627
		Biological Process	GO:0042274~ribosomal small subunit biogenesis	22	3.44288	7.27883e-05	2.52737
		Biological Process	GO:0009058~biosynthetic process	103	16.1189	7.95252e-05	1.3881
		Biological Process	GO:0070925~organelle assembly	26	4.06886	0.000173332	2.18683
		Biological Process	GO:0022618~ribonucleoprotein complex assembly	24	3.75587	0.000231325	2.23846
		Biological Process	GO:0042273~ribosomal large subunit biogenesis	22	3.44288	0.000303846	2.30271
		Biological Process	GO:0071840~cellular component organization or biogenesis	95	14.867	0.000455723	1.35594
		Biological Process	GO:0071826~ribonucleoprotein complex subunit organization	24	3.75587	0.000565064	2.11294
		Biological Process	GO:0016072~rRNA metabolic process	28	4.38185	0.000566702	1.9684
		Biological Process	GO:0006364~rRNA processing	28	4.38185	0.000566702	1.9684
		Biological Process	GO:0034470~ncRNA processing	35	5.47731	0.000606142	1.79189
		Biological Process	GO:0000027~ribosomal large subunit assembly	12	1.87793	0.00062838	3.22978
		Biological Process	GO:0071822~protein complex subunit organization	25	3.91236	0.00113445	1.97903
		Biological Process	GO:0000028~ribosomal small subunit assembly	10	1.56495	0.00123128	3.48896
		Biological Process	GO:0031497~chromatin assembly	8	1.25196	0.00317834	3.76808
		Biological Process	GO:0006334~nucleosome assembly	8	1.25196	0.00317834	3.76808
		Biological Process	GO:0034728~nucleosome organization	8	1.25196	0.00317834	3.76808
		Biological Process	GO:0006461~protein complex assembly	21	3.28638	0.00322855	1.97824
		Biological Process	GO:0070271~protein complex biogenesis	21	3.28638	0.00322855	1.97824
		Biological Process	GO:0000470~maturation of LSU-rRNA	10	1.56495	0.00361451	3.03877
		Biological Process	GO:0034641~cellular nitrogen compound metabolic process	129	20.1878	0.00391137	1.20916
		Biological Process	GO:0006333~chromatin assembly or disassembly	8	1.25196	0.00434341	3.58865
		Biological Process	GO:0009987~cellular process	277	43.349	0.00487905	1.05815
		Biological Process	GO:0044260~cellular macromolecule metabolic process	153	23.9437	0.00725453	1.16046
		Cellular Component	GO:0022626~cytosolic ribosome	67	10.4851	2.41378e-19	3.17545
		Cellular Component	GO:0044391~ribosomal subunit	67	10.4851	7.70952e-19	3.11468
		Cellular Component	GO:0005840~ribosome	70	10.9546	1.47708e-18	2.98296
		Cellular Component	GO:0044445~cytosolic part	68	10.6416	2.68263e-18	3.01682
		Cellular Component	GO:0005829~cytosol	88	13.7715	3.81552e-16	2.36189
		Cellular Component	GO:0022627~cytosolic small ribosomal subunit	34	5.32081	8.25375e-14	4.23515
		Cellular Component	GO:0015935~small ribosomal subunit	34	5.32081	3.05218e-13	4.0783
		Cellular Component	GO:0043228~non-membrane-bounded organelle	100	15.6495	5.11155e-12	1.91259
		Cellular Component	GO:0043232~intracellular non-membrane-bounded organelle	100	15.6495	5.11155e-12	1.91259
		Cellular Component	GO:0030529~intracellular ribonucleoprotein complex	86	13.4585	1.17486e-11	2.02808
		Cellular Component	GO:1990904~ribonucleoprotein complex	86	13.4585	1.17486e-11	2.02808
		Cellular Component	GO:0005623~cell	288	45.0704	3.80058e-11	1.2166
		Cellular Component	GO:0005622~intracellular	279	43.662	3.63206e-10	1.21777
		Cellular Component	GO:0044464~cell part	281	43.975	2.28816e-09	1.20061
		Cellular Component	GO:0044444~cytoplasmic part	128	20.0313	6.51774e-08	1.50198
		Cellular Component	GO:0005737~cytoplasm	173	27.0736	4.3971e-07	1.33614
		Cellular Component	GO:0022625~cytosolic large ribosomal subunit	33	5.16432	4.75476e-07	2.56501
		Cellular Component	GO:0015934~large ribosomal subunit	33	5.16432	8.48939e-07	2.50489
		Cellular Component	GO:0044424~intracellular part	233	36.4632	1.48874e-06	1.21514
		Cellular Component	GO:0032991~macromolecular complex	139	21.7527	1.84371e-06	1.39085
		Cellular Component	GO:0044446~intracellular organelle part	123	19.2488	1.44911e-05	1.38638
		Cellular Component	GO:0044422~organelle part	123	19.2488	1.44911e-05	1.38638
		Cellular Component	GO:0043229~intracellular organelle	173	27.0736	5.50724e-05	1.25064
		Cellular Component	GO:0043226~organelle	173	27.0736	5.78655e-05	1.24971
		Cellular Component	GO:0000786~nucleosome	7	1.09546	0.000330473	6.18287
		Cellular Component	GO:0032993~protein-DNA complex	8	1.25196	0.00491626	3.53307
		Cellular Component	GO:0044815~DNA packaging complex	7	1.09546	0.00518208	4.00068
		Cellular Component	GO:0015629~actin cytoskeleton	10	1.56495	0.0148485	2.49127
		Cellular Component	GO:0000785~chromatin	7	1.09546	0.0159626	3.23865
		Molecular Function	GO:0003735~structural constituent of ribosome	64	10.0156	3.26752e-16	2.93438
		Molecular Function	GO:0005198~structural molecule activity	65	10.1721	2.59837e-14	2.66849
		Molecular Function	GO:0051920~peroxiredoxin activity	7	1.09546	0.000156074	6.86828
		Molecular Function	GO:0003723~RNA binding	60	9.38967	0.00028494	1.56156
		Molecular Function	GO:0016684~oxidoreductase activity, acting on peroxide as acceptor	7	1.09546	0.000314093	6.24389
		Molecular Function	GO:0003746~translation elongation factor activity	8	1.25196	0.000834485	4.61733
		Molecular Function	GO:0032403~protein complex binding	9	1.40845	0.000937186	4.01393
		Molecular Function	GO:0016209~antioxidant activity	7	1.09546	0.00238679	4.57885
		Molecular Function	GO:0003676~nucleic acid binding	88	13.7715	0.0172655	1.23525
		Molecular Function	GO:0044877~macromolecular complex binding	14	2.19092	0.0174689	2.02008
		Molecular Function	GO:0016491~oxidoreductase activity	20	3.12989	0.0213099	1.7064
		Molecular Function	GO:0008135~translation factor activity, RNA binding	12	1.87793	0.0229548	2.10253
		Molecular Function	GO:0044822~poly(A) RNA binding	11	1.72144	0.0379058	2.03642
		Molecular Function	GO:0016875~ligase activity, forming carbon-oxygen bonds	7	1.09546	0.0420905	2.64165
		Molecular Function	GO:0016876~ligase activity, forming aminoacyl-tRNA and related compounds	7	1.09546	0.0420905	2.64165
		Molecular Function	GO:0004812~aminoacyl-tRNA ligase activity	7	1.09546	0.0420905	2.64165
	Motif L_M3	Category	Term	Count	%	PValue	Fold Enrichment
		Biological Process	GO:0000184~nuclear-transcribed mRNA catabolic process, nonsense-mediated decay	4	0.886918	0.000404743	22.4621
		Biological Process	GO:0016071~mRNA metabolic process	12	2.66075	0.009245	2.40666
		Cellular Component	GO:0005681~spliceosomal complex	7	1.55211	0.0255976	3.02996
		Molecular Function	GO:0004672~protein kinase activity	33	7.31707	5.01052e-06	2.32394
		Molecular Function	GO:0097367~carbohydrate derivative binding	66	14.6341	1.02228e-05	1.60039
		Molecular Function	GO:0017076~purine nucleotide binding	64	14.1907	2.2247e-05	1.58573
		Molecular Function	GO:0032550~purine ribonucleoside binding	64	14.1907	2.2247e-05	1.58573
		Molecular Function	GO:0001883~purine nucleoside binding	64	14.1907	2.2247e-05	1.58573
		Molecular Function	GO:0032555~purine ribonucleotide binding	64	14.1907	2.2247e-05	1.58573
		Molecular Function	GO:0035639~purine ribonucleoside triphosphate binding	64	14.1907	2.2247e-05	1.58573
		Molecular Function	GO:0032549~ribonucleoside binding	64	14.1907	2.4635e-05	1.58103
		Molecular Function	GO:0001882~nucleoside binding	64	14.1907	2.4635e-05	1.58103
		Molecular Function	GO:0032553~ribonucleotide binding	64	14.1907	3.22255e-05	1.56863
		Molecular Function	GO:0005524~ATP binding	50	11.0865	3.35551e-05	1.73611
		Molecular Function	GO:0032559~adenyl ribonucleotide binding	50	11.0865	3.35551e-05	1.73611
		Molecular Function	GO:0030554~adenyl nucleotide binding	50	11.0865	3.35551e-05	1.73611
		Molecular Function	GO:0016773~phosphotransferase activity, alcohol group as acceptor	33	7.31707	0.000107604	2.00243
		Molecular Function	GO:1901265~nucleoside phosphate binding	67	14.8559	0.000209599	1.45779
		Molecular Function	GO:0000166~nucleotide binding	67	14.8559	0.000209599	1.45779
		Molecular Function	GO:0036094~small molecule binding	67	14.8559	0.000262478	1.44771
		Molecular Function	GO:0016301~kinase activity	34	7.5388	0.000273818	1.88053
		Molecular Function	GO:0016772~transferase activity, transferring phosphorus-containing groups	36	7.98226	0.00234967	1.63339
		Molecular Function	GO:0097159~organic cyclic compound binding	80	17.7384	0.0131856	1.21433
		Molecular Function	GO:1901363~heterocyclic compound binding	80	17.7384	0.0131856	1.21433
		Molecular Function	GO:0016740~transferase activity	45	9.97783	0.0263923	1.32822
		Molecular Function	GO:0098772~molecular function regulator	18	3.99113	0.0416925	1.64234
		Molecular Function	GO:0005085~guanyl-nucleotide exchange factor activity	11	2.43902	0.04401	2.0073
	Motif L_M4	Category	Term	Count	%	PValue	Fold Enrichment
		Cellular Component	GO:0016021~integral component of membrane	27	10.7143	0.0423359	1.36066
		Cellular Component	GO:0031224~intrinsic component of membrane	27	10.7143	0.0479747	1.34671
		Molecular Function	GO:0032550~purine ribonucleoside binding	41	16.2698	4.47974e-07	2.03171
		Molecular Function	GO:0017076~purine nucleotide binding	41	16.2698	4.47974e-07	2.03171
		Molecular Function	GO:0032555~purine ribonucleotide binding	41	16.2698	4.47974e-07	2.03171
		Molecular Function	GO:0035639~purine ribonucleoside triphosphate binding	41	16.2698	4.47974e-07	2.03171
		Molecular Function	GO:0001883~purine nucleoside binding	41	16.2698	4.47974e-07	2.03171
		Molecular Function	GO:0032549~ribonucleoside binding	41	16.2698	4.88283e-07	2.02569
		Molecular Function	GO:0001882~nucleoside binding	41	16.2698	4.88283e-07	2.02569
		Molecular Function	GO:0000166~nucleotide binding	44	17.4603	5.63263e-07	1.91471
		Molecular Function	GO:1901265~nucleoside phosphate binding	44	17.4603	5.63263e-07	1.91471
		Molecular Function	GO:0032553~ribonucleotide binding	41	16.2698	6.13201e-07	2.0098
		Molecular Function	GO:0036094~small molecule binding	44	17.4603	6.98106e-07	1.90147
		Molecular Function	GO:0097367~carbohydrate derivative binding	41	16.2698	8.34912e-07	1.98836
		Molecular Function	GO:0005524~ATP binding	33	13.0952	1.28809e-06	2.29167
		Molecular Function	GO:0032559~adenyl ribonucleotide binding	33	13.0952	1.28809e-06	2.29167
		Molecular Function	GO:0030554~adenyl nucleotide binding	33	13.0952	1.28809e-06	2.29167
		Molecular Function	GO:1901363~heterocyclic compound binding	47	18.6508	0.000935216	1.42684
		Molecular Function	GO:0097159~organic cyclic compound binding	47	18.6508	0.000935216	1.42684
		Molecular Function	GO:0004672~protein kinase activity	16	6.34921	0.00320947	2.25352
		Molecular Function	GO:0016301~kinase activity	18	7.14286	0.00560844	1.99115
		Molecular Function	GO:0016773~phosphotransferase activity, alcohol group as acceptor	16	6.34921	0.0127078	1.94175
		Molecular Function	GO:0005488~binding	55	21.8254	0.0175473	1.20245
		Molecular Function	GO:0016772~transferase activity, transferring phosphorus-containing groups	19	7.53968	0.0181075	1.72414
		Molecular Function	GO:0016887~ATPase activity	8	3.1746	0.0207158	2.8169
		Molecular Function	GO:0042623~ATPase activity, coupled	7	2.77778	0.0238114	3.07018
	Motif L_M9	Category	Term	Count	%	PValue	Fold Enrichment
		Cellular Component	GO:0044425~membrane part	53	14.0584	0.000487781	1.44229
		Cellular Component	GO:0031224~intrinsic component of membrane	48	12.7321	0.00186991	1.42573
		Cellular Component	GO:0016021~integral component of membrane	47	12.4668	0.002888	1.41048
		Cellular Component	GO:0016020~membrane	53	14.0584	0.00306313	1.34874
		Molecular Function	GO:0032559~adenyl ribonucleotide binding	42	11.1406	8.19868e-07	2.08742
		Molecular Function	GO:0005524~ATP binding	42	11.1406	8.19868e-07	2.08742
		Molecular Function	GO:0030554~adenyl nucleotide binding	42	11.1406	8.19868e-07	2.08742
		Molecular Function	GO:0001883~purine nucleoside binding	44	11.6711	0.000757858	1.56047
		Molecular Function	GO:0035639~purine ribonucleoside triphosphate binding	44	11.6711	0.000757858	1.56047
		Molecular Function	GO:0032555~purine ribonucleotide binding	44	11.6711	0.000757858	1.56047
		Molecular Function	GO:0017076~purine nucleotide binding	44	11.6711	0.000757858	1.56047
		Molecular Function	GO:0032550~purine ribonucleoside binding	44	11.6711	0.000757858	1.56047
		Molecular Function	GO:0032549~ribonucleoside binding	44	11.6711	0.000810712	1.55584
		Molecular Function	GO:0001882~nucleoside binding	44	11.6711	0.000810712	1.55584
		Molecular Function	GO:0032553~ribonucleotide binding	44	11.6711	0.000968252	1.54364
		Molecular Function	GO:0097367~carbohydrate derivative binding	44	11.6711	0.00122967	1.52717
		Molecular Function	GO:0004672~protein kinase activity	21	5.57029	0.00136951	2.11682
		Molecular Function	GO:1901265~nucleoside phosphate binding	47	12.4668	0.00185191	1.46376
		Molecular Function	GO:0000166~nucleotide binding	47	12.4668	0.00185191	1.46376
		Molecular Function	GO:0017111~nucleoside-triphosphatase activity	15	3.97878	0.00207751	2.49658
		Molecular Function	GO:0036094~small molecule binding	47	12.4668	0.00216813	1.45364
		Molecular Function	GO:0016773~phosphotransferase activity, alcohol group as acceptor	22	5.83554	0.00358528	1.91081
		Molecular Function	GO:0016818~hydrolase activity, acting on acid anhydrides, in phosphorus-containing anhydrides	15	3.97878	0.00490176	2.27443
		Molecular Function	GO:0016462~pyrophosphatase activity	15	3.97878	0.00490176	2.27443
		Molecular Function	GO:0016301~kinase activity	23	6.1008	0.0050168	1.82088
		Molecular Function	GO:0016817~hydrolase activity, acting on acid anhydrides	15	3.97878	0.00528485	2.25531
		Molecular Function	GO:0004386~helicase activity	7	1.85676	0.0147298	3.43137
		Molecular Function	GO:0016740~transferase activity	34	9.01857	0.0176405	1.43644
		Molecular Function	GO:0016772~transferase activity, transferring phosphorus-containing groups	24	6.36605	0.024698	1.55866
		Molecular Function	GO:0016887~ATPase activity	9	2.38727	0.0412917	2.26802

## Sheet: VH GO
	GO analysis of all the genes belonging to VH expression class (Pvalue < 0.01 for BP, MF and CC)
	VH	Category	Term	Count	%	PValue	Fold Enrichment
		GOTERM_BP_ALL	GO:0045454~cell redox homeostasis	10	9.00901	7.99697e-09	14.7551
		GOTERM_BP_ALL	GO:0019725~cellular homeostasis	11	9.90991	3.35174e-08	10.5198
		GOTERM_BP_ALL	GO:0006090~pyruvate metabolic process	7	6.30631	9.57774e-08	25.8214
		GOTERM_BP_ALL	GO:0032787~monocarboxylic acid metabolic process	8	7.20721	2.24753e-07	16.5257
		GOTERM_BP_ALL	GO:0042592~homeostatic process	11	9.90991	6.61402e-07	7.7818
		GOTERM_BP_ALL	GO:0006091~generation of precursor metabolites and energy	7	6.30631	3.70751e-06	15.0625
		GOTERM_BP_ALL	GO:0044281~small molecule metabolic process	15	13.5135	8.29067e-06	4.01369
		GOTERM_BP_ALL	GO:0065008~regulation of biological quality	12	10.8108	1.09354e-05	5.12161
		GOTERM_BP_ALL	GO:0019752~carboxylic acid metabolic process	10	9.00901	3.92225e-05	5.67504
		GOTERM_BP_ALL	GO:0043436~oxoacid metabolic process	10	9.00901	3.92225e-05	5.67504
		GOTERM_BP_ALL	GO:0006082~organic acid metabolic process	10	9.00901	6.03016e-05	5.37946
		GOTERM_BP_ALL	GO:0044699~single-organism process	41	36.9369	9.86857e-05	1.54891
		GOTERM_BP_ALL	GO:0044763~single-organism cellular process	38	34.2342	0.000187576	1.58644
		GOTERM_BP_ALL	GO:0009141~nucleoside triphosphate metabolic process	6	5.40541	0.00020529	10.3286
		GOTERM_BP_ALL	GO:1901657~glycosyl compound metabolic process	7	6.30631	0.000299075	7.23
		GOTERM_BP_ALL	GO:0009116~nucleoside metabolic process	7	6.30631	0.000299075	7.23
		GOTERM_BP_ALL	GO:0044710~single-organism metabolic process	17	15.3153	0.00062662	2.46609
		GOTERM_BP_ALL	GO:0006732~coenzyme metabolic process	6	5.40541	0.000644009	8.15414
		GOTERM_BP_ALL	GO:0055086~nucleobase-containing small molecule metabolic process	8	7.20721	0.000889619	4.91837
		GOTERM_BP_ALL	GO:0051186~cofactor metabolic process	6	5.40541	0.0010301	7.37755
		GOTERM_BP_ALL	GO:0044723~single-organism carbohydrate metabolic process	6	5.40541	0.00322036	5.7381
		GOTERM_BP_ALL	GO:0006753~nucleoside phosphate metabolic process	6	5.40541	0.00474352	5.25182
		GOTERM_BP_ALL	GO:0071822~protein complex subunit organization	8	7.20721	0.00657589	3.47179
		Category	Term	Count	%	PValue	Fold Enrichment
		GOTERM_MF_ALL	GO:0016491~oxidoreductase activity	20	18.018	2.51779e-12	7.64798
		GOTERM_MF_ALL	GO:0016209~antioxidant activity	8	7.20721	1.24242e-08	23.4538
		GOTERM_MF_ALL	GO:0051920~peroxiredoxin activity	6	5.40541	1.16867e-06	26.3855
		GOTERM_MF_ALL	GO:0016684~oxidoreductase activity, acting on peroxide as acceptor	6	5.40541	2.1049e-06	23.9869
		GOTERM_MF_ALL	GO:0003746~translation elongation factor activity	6	5.40541	2.53497e-05	15.5209
		GOTERM_MF_ALL	GO:0046872~metal ion binding	20	18.018	0.00297932	2.01263
		GOTERM_MF_ALL	GO:0043169~cation binding	20	18.018	0.00330723	1.99437
		GOTERM_MF_ALL	GO:0005509~calcium ion binding	6	5.40541	0.00575111	5.07414
		GOTERM_MF_ALL	GO:0043167~ion binding	20	18.018	0.00703343	1.86339
		GOTERM_MF_ALL	GO:0008135~translation factor activity, RNA binding	6	5.40541	0.00788224	4.7117
		Category	Term	Count	%	PValue	Fold Enrichment
		GOTERM_CC_ALL	GO:0000786~nucleosome	6	5.40541	2.34544e-07	36.5673
		GOTERM_CC_ALL	GO:0005623~cell	48	43.2432	2.29956e-06	1.3991
		GOTERM_CC_ALL	GO:0044815~DNA packaging complex	6	5.40541	2.94066e-06	23.6612
		GOTERM_CC_ALL	GO:0000785~chromatin	6	5.40541	9.25377e-06	19.1543
		GOTERM_CC_ALL	GO:0032993~protein-DNA complex	6	5.40541	1.18444e-05	18.2836
		GOTERM_CC_ALL	GO:0044427~chromosomal part	6	5.40541	0.00542367	5.09165
		GOTERM_CC_ALL	GO:0005694~chromosome	6	5.40541	0.00937878	4.46933

## Sheet: VH FAC
	Functional annotation clustering of all the genes belonging to VH expression class
VH	Annotation Cluster 1	Enrichment Score: 6.454348214233106
	Category	Term	Count	%	PValue	Fold Enrichment
	INTERPRO	IPR004001:Actin, conserved site	8	7.20721	2.5519e-10	37.2762
	INTERPRO	IPR020902:Actin/actin-like conserved site	7	6.30631	8.90824e-09	35.8783
	INTERPRO	IPR004000:Actin-related protein	8	7.20721	7.66882e-08	19.5256
	SMART	SM00268:ACTIN	7	6.30631	6.75894e-06	13.1869
	UP_KEYWORDS	Nucleotide-binding	14	12.6126	0.00453939	2.42222
	Annotation Cluster 2	Enrichment Score: 6.030392564836381
	Category	Term	Count	%	PValue	Fold Enrichment
	GOTERM_BP_DIRECT	GO:0045454~cell redox homeostasis	10	9.00901	7.99697e-09	14.7551
	INTERPRO	IPR013766:Thioredoxin domain	10	9.00901	1.23786e-08	14.6442
	INTERPRO	IPR024706:Peroxiredoxin, AhpC-type	6	5.40541	2.90461e-07	34.1698
	INTERPRO	IPR012336:Thioredoxin-like fold	10	9.00901	4.90939e-07	9.85668
	INTERPRO	IPR019479:Peroxiredoxin, C-terminal	6	5.40541	5.72014e-07	30.7528
	GOTERM_MF_DIRECT	GO:0051920~peroxiredoxin activity	6	5.40541	1.16867e-06	26.3855
	GOTERM_CC_DIRECT	GO:0005623~cell	7	6.30631	1.31525e-06	18.0492
	INTERPRO	IPR000866:Alkyl hydroperoxide reductase subunit C/ Thiol specific antioxidant	6	5.40541	1.74307e-06	25.6274
	KEGG_PATHWAY	ehi04146:Peroxisome	7	6.30631	0.000137128	7.76779
	PIR_SUPERFAMILY	PIRSF000239:peroxiredoxin, AhpC type	6	5.40541	0.000167422	8.41667
	Annotation Cluster 3	Enrichment Score: 4.230467612277551
	Category	Term	Count	%	PValue	Fold Enrichment
	UP_KEYWORDS	Disulfide bond	6	5.40541	9.69333e-08	44.1189
	INTERPRO	IPR008138:Saposin-like type B, 2	4	3.6036	2.76744e-05	51.2547
	INTERPRO	IPR011001:Saposin-like	4	3.6036	0.000541456	22.7799
	SMART	SM00741:SapB	4	3.6036	0.000635644	20.4532
	INTERPRO	IPR008139:Saposin B	4	3.6036	0.000762664	20.5019
	Annotation Cluster 4	Enrichment Score: 3.894873935132522
	Category	Term	Count	%	PValue	Fold Enrichment
	UP_KEYWORDS	Chromosome	6	5.40541	1.75807e-07	40.1081
	UP_KEYWORDS	Nucleosome core	4	3.6036	2.33577e-05	58.8252
	INTERPRO	IPR007125:Histone core	5	4.5045	2.53031e-05	25.6274
	INTERPRO	IPR009072:Histone-fold	6	5.40541	4.96759e-05	13.9786
	GOTERM_CC_DIRECT	GO:0000786~nucleosome	4	3.6036	0.000231921	29.7956
	UP_KEYWORDS	DNA-binding	6	5.40541	0.00260741	6.21393
	UP_KEYWORDS	Nucleus	7	6.30631	0.00376441	4.63712
	GOTERM_BP_DIRECT	GO:0006334~nucleosome assembly	4	3.6036	0.00590171	10.3286
	Annotation Cluster 5	Enrichment Score: 3.227226177428373
	Category	Term	Count	%	PValue	Fold Enrichment
	GOTERM_BP_DIRECT	GO:0006096~glycolytic process	5	4.5045	3.50303e-05	23.474
	KEGG_PATHWAY	ehi00010:Glycolysis / Gluconeogenesis	7	6.30631	0.0002868	6.8715
	KEGG_PATHWAY	ehi01200:Carbon metabolism	7	6.30631	0.00319111	4.46648
	KEGG_PATHWAY	ehi01110:Biosynthesis of secondary metabolites	10	9.00901	0.00384707	2.96776

## Sheet: VL GO
	GO analysis of all the genes belonging to VL expression class (Pvalue < 0.05 for BP, MF and CC)
VL	Category	Term	Count	%	PValue	Fold Enrichment
	GOTERM_BP_ALL	GO:0006139~nucleobase-containing compound metabolic process	17	10.241	0.0181777	1.70235
	GOTERM_BP_ALL	GO:0006725~cellular aromatic compound metabolic process	17	10.241	0.0184063	1.70012
	GOTERM_BP_ALL	GO:0046483~heterocycle metabolic process	17	10.241	0.0188705	1.69566
	GOTERM_BP_ALL	GO:0008152~metabolic process	29	17.4699	0.0193727	1.31529
	GOTERM_BP_ALL	GO:1901360~organic cyclic compound metabolic process	17	10.241	0.0195843	1.68902
	GOTERM_BP_ALL	GO:0071704~organic substance metabolic process	28	16.8675	0.0224163	1.32522
	GOTERM_BP_ALL	GO:0043170~macromolecule metabolic process	24	14.4578	0.0254247	1.4061
	GOTERM_BP_ALL	GO:0044238~primary metabolic process	27	16.2651	0.029678	1.32229
	GOTERM_BP_ALL	GO:0016071~mRNA metabolic process	6	3.61446	0.0309276	3.26165
	Category	Term	Count	%	PValue	Fold Enrichment
	GOTERM_CC_ALL	GO:0016021~integral component of membrane	39	23.494	3.63877e-05	1.70764
	GOTERM_CC_ALL	GO:0031224~intrinsic component of membrane	39	23.494	4.75561e-05	1.69013
	GOTERM_CC_ALL	GO:0044425~membrane part	39	23.494	0.000421945	1.54847
	GOTERM_CC_ALL	GO:0016020~membrane	40	24.0964	0.000832917	1.48516
	Category	Term	Count	%	PValue	Fold Enrichment
	GOTERM_MF_ALL	GO:1901265~nucleoside phosphate binding	57	34.3373	9.6897e-13	2.23544
	GOTERM_MF_ALL	GO:0000166~nucleotide binding	57	34.3373	9.6897e-13	2.23544
	GOTERM_MF_ALL	GO:0036094~small molecule binding	57	34.3373	1.33864e-12	2.21998
	GOTERM_MF_ALL	GO:0030554~adenyl nucleotide binding	42	25.3012	1.84171e-10	2.6286
	GOTERM_MF_ALL	GO:0005524~ATP binding	42	25.3012	1.84171e-10	2.6286
	GOTERM_MF_ALL	GO:0032559~adenyl ribonucleotide binding	42	25.3012	1.84171e-10	2.6286
	GOTERM_MF_ALL	GO:0032555~purine ribonucleotide binding	50	30.1205	2.16586e-10	2.23299
	GOTERM_MF_ALL	GO:0035639~purine ribonucleoside triphosphate binding	50	30.1205	2.16586e-10	2.23299
	GOTERM_MF_ALL	GO:0001883~purine nucleoside binding	50	30.1205	2.16586e-10	2.23299
	GOTERM_MF_ALL	GO:0017076~purine nucleotide binding	50	30.1205	2.16586e-10	2.23299
	GOTERM_MF_ALL	GO:0032550~purine ribonucleoside binding	50	30.1205	2.16586e-10	2.23299
	GOTERM_MF_ALL	GO:0001882~nucleoside binding	50	30.1205	2.42939e-10	2.22637
	GOTERM_MF_ALL	GO:0032549~ribonucleoside binding	50	30.1205	2.42939e-10	2.22637
	GOTERM_MF_ALL	GO:0032553~ribonucleotide binding	50	30.1205	3.29187e-10	2.20891
	GOTERM_MF_ALL	GO:0097367~carbohydrate derivative binding	50	30.1205	4.97101e-10	2.18534
	GOTERM_MF_ALL	GO:1901363~heterocyclic compound binding	64	38.5542	5.39462e-10	1.75103
	GOTERM_MF_ALL	GO:0097159~organic cyclic compound binding	64	38.5542	5.39462e-10	1.75103
	GOTERM_MF_ALL	GO:0016772~transferase activity, transferring phosphorus-containing groups	34	20.4819	9.57985e-09	2.78058
	GOTERM_MF_ALL	GO:0004672~protein kinase activity	27	16.2651	1.12495e-08	3.42723
	GOTERM_MF_ALL	GO:0016773~phosphotransferase activity, alcohol group as acceptor	27	16.2651	2.50449e-07	2.95307
	GOTERM_MF_ALL	GO:0016301~kinase activity	28	16.8675	4.19612e-07	2.79143
	GOTERM_MF_ALL	GO:0005488~binding	68	40.9639	2.63387e-05	1.33983
	GOTERM_MF_ALL	GO:0016740~transferase activity	34	20.4819	0.00021534	1.80885

## Sheet: VL FAC
	Functional annotation clustering of all the genes belonging to VL expression class
VL	Annotation Cluster 1	Enrichment Score: 7.59867263494984
	Category	Term	Count	%	PValue	Fold Enrichment
	INTERPRO	IPR009030:Insulin-like growth factor binding protein, N-terminal	20	12.0482	5.71412e-14	9.68104
	INTERPRO	IPR006212:Furin-like repeat	17	10.241	2.6746e-13	11.829
	SMART	SM00261:FU	17	10.241	2.9895e-13	10.6046
	INTERPRO	IPR017441:Protein kinase, ATP binding site	24	14.4578	1.6975e-10	4.99433
	GOTERM_MF_DIRECT	GO:0005524~ATP binding	42	25.3012	1.84171e-10	2.6286
	INTERPRO	IPR008271:Serine/threonine-protein kinase, active site	25	15.0602	1.79467e-09	4.24931
	INTERPRO	IPR000719:Protein kinase, catalytic domain	27	16.2651	9.88164e-09	3.62164
	GOTERM_MF_DIRECT	GO:0004672~protein kinase activity	21	12.6506	1.36055e-08	4.44271
	INTERPRO	IPR011009:Protein kinase-like domain	28	16.8675	2.50468e-08	3.35193
	SMART	SM00220:S_TKc	24	14.4578	3.353e-08	3.36194
	UP_KEYWORDS	Kinase	26	15.6627	1.11286e-07	3.40471
	GOTERM_CC_DIRECT	GO:0016021~integral component of membrane	39	23.494	9.47358e-06	1.79638
	UP_KEYWORDS	Transferase	27	16.2651	0.00010668	2.26396
	UP_KEYWORDS	Transmembrane	39	23.494	0.0018151	1.62721
	UP_KEYWORDS	Transmembrane helix	39	23.494	0.0018151	1.62721
	UP_KEYWORDS	Membrane	39	23.494	0.00245949	1.60024
	Annotation Cluster 2	Enrichment Score: 3.868029021242127
	Category	Term	Count	%	PValue	Fold Enrichment
	INTERPRO	IPR004868:DNA-directed DNA polymerase, family B, mitochondria/virus	5	3.01205	3.39396e-06	37.1107
	GOTERM_MF_DIRECT	GO:0008408~3'-5' exonuclease activity	5	3.01205	2.48162e-05	25.0343
	INTERPRO	IPR023211:DNA polymerase, palm domain	5	3.01205	2.70624e-05	24.7404
	GOTERM_MF_DIRECT	GO:0003887~DNA-directed DNA polymerase activity	5	3.01205	9.27095e-05	18.7757
	GOTERM_BP_DIRECT	GO:0006260~DNA replication	5	3.01205	0.000116273	18.1203
	INTERPRO	IPR012337:Ribonuclease H-like domain	5	3.01205	0.00125509	10.1211
	GOTERM_MF_DIRECT	GO:0003677~DNA binding	8	4.81928	0.0272089	2.67032
	Annotation Cluster 3	Enrichment Score: 2.8202279287092598
	Category	Term	Count	%	PValue	Fold Enrichment
	INTERPRO	IPR001270:Chaperonin ClpA/B	5	3.01205	6.84627e-05	20.2422
	INTERPRO	IPR019489:Clp ATPase, C-terminal	5	3.01205	0.000100931	18.5553
	SMART	SM01086:SM01086	5	3.01205	0.00013848	16.6346
	INTERPRO	IPR003959:ATPase, AAA-type, core	5	3.01205	0.0136448	5.30152
	INTERPRO	IPR003593:AAA+ ATPase domain	6	3.61446	0.0265348	3.51575
	SMART	SM00382:AAA	6	3.61446	0.0345929	3.19385

## Sheet: Gene Annotation
	Gene Annotation	M4	M6	M2
	40S ribosomal protein	23	10	46
	60S ribosomal protein	47	21	71
	actin	8	8
	actin-binding protein, cofilin/tropomyosin family	1
	actobindin, putative	2
	hypothetical protein	16	6	13
	ADP-ribosylation factor 1, putative	2	1
	alcohol dehydrogenase 3, putative	1
	calmodulin, putative	2
	EF-hand calcium-binding domain containing protein	1
	endoribonuclease L-PSP, putative	1
	eukaryotic translation elongation factor 1 gamma, putative	1		1
	fructose-1,6-bisphosphate aldolase, putative	1		1
	grainin 1	2
	guanine nucleotide-binding protein subunit beta 2-like 1, putative	2		2
	histone H2B, putative	2
	LIM zinc finger domain containing protein	2	1
	NADP-dependent alcohol dehydrogenase	1	1
	nonpathogenic pore-forming peptide precursor, putative	1	1
	peptidyl-prolyl cis-trans isomerase, putative	1
	pore-forming peptide ameobapore B precursor, putative	1	1
	profilin, putative	1
	protein tyrosine phosphatase, putative	1
	purine nucleoside phosphorylase, putative	1		1
	pyruvate phosphate dikinase	1		1
	pyruvate:ferredoxin oxidoreductase	1		1
	Ras family GTPase	1
	Rho family GTPase	1		1
	thioredoxin reductase, putative	1
	thioredoxin, putative	1	1
	triosephosphate isomerase	1
	type A flavoprotein, putative	1	2
	ubiquitin domain protein, putative	1	1
	14-3-3 protein 3	1	2	1
	3-oxo-5-alpha-steroid 4-dehydrogenase domain-containing protein	1		1
	enhancer binding protein-2, putative		1
	glyceraldehyde-3-phosphate dehydrogenase, putative		1	1
	malic enzyme, putative		1
	Protein transport protein SEC61 gamma subunit, putative		1
	rab GDP dissociation inhibitor alpha, putative		1
	transcription factor BTF3, putative		1	1
	ubiquitin, putative		1
	acetyl-CoA synthetase, putative			1
	alpha-NAC protein, putative			1
	elongation factor 1-alpha 1			2
	high mobility group (HMG) box domain containing protein			1
	histone			3
	polyadenylate-binding protein, putative			1
	Ran family GTPase			1
	Rho GDP exchange inhibitor, putative			1
	translation initiation factor eIF-5A, putative			1
