# Supplementary material for: Transcriptomic analysis reveals novel downstream regulatory motifs and highly transcribed virulence factor genes of Entamoeba histolytica
Source: BMC Genomics. 2019 Mar 12;20:206. doi: 10.1186/s12864-019-5570-z (PMC6416950; doi:10.1186/s12864-019-5570-z)
Supplement: Supplementary file 8 — Motifs in Eh. (XLSX 748 kb) [file 12864_2019_5570_MOESM8_ESM.xlsx]

## Sheet: VH
		Distribution of Motif M1,2,5,4,6,10,and M11 in very High gene expression class
		The start and stop position indicated in the file corresponds to the mentioned position: Start position 1 indicates -400, position 400 indicates start site ATG and 500 indicates +100 downstream of ATG.
		# motif_id	motif_alt_id	Gene_ID	start	stop	p-value	matched_sequence
		AAAARRARARAA	M1	EHI_151810	189	200	4.87e-07	AAAAGGAAAGAA
		AAAARRARARAA	M1	EHI_098780	256	267	8.49e-07	AAAAGAAGAGAA
		AAAARRARARAA	M1	EHI_096710	264	275	8.49e-07	AAAAGAAGAGAA
		AAAARRARARAA	M1	EHI_152650	264	275	8.49e-07	AAAAGAAGAGAA
		AAAARRARARAA	M1	EHI_186830	334	345	8.49e-07	AAAAGAAGAGAA
		AAAARRARARAA	M1	EHI_096710	352	363	8.49e-07	AAAAGAAGAGAA
		AAAARRARARAA	M1	EHI_152650	352	363	8.49e-07	AAAAGAAGAGAA
		AAAARRARARAA	M1	EHI_044970	262	273	1.21e-06	AAAAAGAGAGAA
		AAAARRARARAA	M1	EHI_111570	282	293	1.21e-06	AAAAAGAGAGAA
		AAAARRARARAA	M1	EHI_130700	308	319	1.21e-06	AAAAAGAGAGAA
		AAAARRARARAA	M1	EHI_033250	320	331	1.21e-06	AAAAAGAGAGAA
		AAAARRARARAA	M1	EHI_135060	99	110	2.27e-06	AAAAGAAAAGAA
		AAAARRARARAA	M1	EHI_156660	215	226	2.27e-06	AAAAGAAAAGAA
		AAAARRARARAA	M1	EHI_105180	247	258	2.27e-06	AAAAGAAAAGAA
		AAAARRARARAA	M1	EHI_092430	286	297	2.27e-06	AAAAGAAAAGAA
		AAAARRARARAA	M1	EHI_168340	292	303	2.27e-06	AAAAGAAAAGAA
		AAAARRARARAA	M1	EHI_017700	302	313	2.27e-06	AAAAGAAAAGAA
		AAAARRARARAA	M1	EHI_126870	328	339	2.27e-06	AAAAGAAAAGAA
		AAAARRARARAA	M1	EHI_023230	333	344	2.27e-06	AAAAGAAAAGAA
		AAAARRARARAA	M1	EHI_197480	80	91	3.74e-06	AAAAAGAAAGAA
		AAAARRARARAA	M1	EHI_146110	175	186	3.74e-06	AAAAAGAAAGAA
		AAAARRARARAA	M1	EHI_186840	254	265	3.74e-06	AAAAAGAAAGAA
		AAAARRARARAA	M1	EHI_164500	263	274	3.74e-06	AAAAAGAAAGAA
		AAAARRARARAA	M1	EHI_030710	297	308	3.74e-06	AAAAAGAAAGAA
		AAAARRARARAA	M1	EHI_137720	359	370	3.74e-06	AAAAAGAAAGAA
		AAAARRARARAA	M1	EHI_048240	361	372	3.74e-06	AAAAAGAAAGAA
		AAAARRARARAA	M1	EHI_182730	366	377	3.74e-06	AAAAAGAAAGAA
		AAAARRARARAA	M1	EHI_048170	367	378	3.74e-06	AAAAAGAAAGAA
		AAAARRARARAA	M1	EHI_086230	367	378	3.74e-06	AAAAAGAAAGAA
		AAAARRARARAA	M1	EHI_038620	370	381	3.74e-06	AAAAAGAAAGAA
		AAAARRARARAA	M1	EHI_178960	139	150	4.8e-06	AAAAAAAGAGAA
		AAAARRARARAA	M1	EHI_155440	222	233	4.8e-06	AAAAAAAGAGAA
		AAAARRARARAA	M1	EHI_001780	262	273	4.8e-06	AAAAAAAGAGAA
		AAAARRARARAA	M1	EHI_033250	279	290	4.8e-06	AAAAAAAGAGAA
		AAAARRARARAA	M1	EHI_009810	279	290	4.8e-06	AAAAAAAGAGAA
		AAAARRARARAA	M1	EHI_076870	329	340	4.8e-06	AAAAAAAGAGAA
		AAAARRARARAA	M1	EHI_072040	354	365	4.8e-06	AAAAAAAGAGAA
		AAAARRARARAA	M1	EHI_146390	456	467	4.8e-06	AAAAAAAGAGAA
		AAAARRARARAA	M1	EHI_199990	288	299	5.94e-06	AAAAGGAAAAAA
		AAAARRARARAA	M1	EHI_023840	298	309	5.94e-06	AAAAGGAAAAAA
		AAAARRARARAA	M1	EHI_153070	337	348	5.94e-06	AAAAGGAAAAAA
		AAAARRARARAA	M1	EHI_051710	342	353	5.94e-06	AAAAGGAAAAAA
		AAAARRARARAA	M1	EHI_099790	437	448	5.94e-06	AAAAGGAAAAAA
		AAAARRARARAA	M1	EHI_056480	33	44	7e-06	AAAAGAAGAAAA
		AAAARRARARAA	M1	EHI_197480	103	114	7e-06	AAAAGAAGAAAA
		AAAARRARARAA	M1	EHI_012480	124	135	7e-06	AAAAGAAGAAAA
		AAAARRARARAA	M1	EHI_026410	238	249	7e-06	AAAAGAAGAAAA
		AAAARRARARAA	M1	EHI_098780	248	259	7e-06	AAAAGAAGAAAA
		AAAARRARARAA	M1	EHI_051060	304	315	7e-06	AAAAGAAGAAAA
		AAAARRARARAA	M1	EHI_036530	333	344	7e-06	AAAAGAAGAAAA
		AAAARRARARAA	M1	EHI_026410	335	346	7e-06	AAAAGAAGAAAA
		AAAARRARARAA	M1	EHI_175460	341	352	7e-06	AAAAGAAGAAAA
		AAAARRARARAA	M1	EHI_129750	360	371	7e-06	AAAAGAAGAAAA
		AAAARRARARAA	M1	EHI_130700	368	379	7e-06	AAAAGAAGAAAA
		AAAARRARARAA	M1	EHI_086110	326	337	7.29e-06	AAAAGAAGAGGA
		AAAARRARARAA	M1	EHI_152610	2	13	1.04e-05	AAAAAAAAAGAA
		AAAARRARARAA	M1	EHI_188960	89	100	1.04e-05	AAAAAAAAAGAA
		AAAARRARARAA	M1	EHI_176820	92	103	1.04e-05	AAAAAAAAAGAA
		AAAARRARARAA	M1	EHI_167270	200	211	1.04e-05	AAAAAAAAAGAA
		AAAARRARARAA	M1	EHI_118270	200	211	1.04e-05	AAAAAAAAAGAA
		AAAARRARARAA	M1	EHI_117850	203	214	1.04e-05	AAAAAAAAAGAA
		AAAARRARARAA	M1	EHI_148190	220	231	1.04e-05	AAAAAAAAAGAA
		AAAARRARARAA	M1	EHI_197480	226	237	1.04e-05	AAAAAAAAAGAA
		AAAARRARARAA	M1	EHI_006860	241	252	1.04e-05	AAAAAAAAAGAA
		AAAARRARARAA	M1	EHI_159480	248	259	1.04e-05	AAAAAAAAAGAA
		AAAARRARARAA	M1	EHI_151810	250	261	1.04e-05	AAAAAAAAAGAA
		AAAARRARARAA	M1	EHI_142730	256	267	1.04e-05	AAAAAAAAAGAA
		AAAARRARARAA	M1	EHI_004490	276	287	1.04e-05	AAAAAAAAAGAA
		AAAARRARARAA	M1	EHI_119540	278	289	1.04e-05	AAAAAAAAAGAA
		AAAARRARARAA	M1	EHI_058090	282	293	1.04e-05	AAAAAAAAAGAA
		AAAARRARARAA	M1	EHI_187150	287	298	1.04e-05	AAAAAAAAAGAA
		AAAARRARARAA	M1	EHI_012360	291	302	1.04e-05	AAAAAAAAAGAA
		AAAARRARARAA	M1	EHI_074090	291	302	1.04e-05	AAAAAAAAAGAA
		AAAARRARARAA	M1	EHI_167320	303	314	1.04e-05	AAAAAAAAAGAA
		AAAARRARARAA	M1	EHI_148240	318	329	1.04e-05	AAAAAAAAAGAA
		AAAARRARARAA	M1	EHI_006810	326	337	1.04e-05	AAAAAAAAAGAA
		AAAARRARARAA	M1	EHI_199990	330	341	1.04e-05	AAAAAAAAAGAA
		AAAARRARARAA	M1	EHI_009620	334	345	1.04e-05	AAAAAAAAAGAA
		AAAARRARARAA	M1	EHI_044550	339	350	1.04e-05	AAAAAAAAAGAA
		AAAARRARARAA	M1	EHI_020280	341	352	1.04e-05	AAAAAAAAAGAA
		AAAARRARARAA	M1	EHI_182730	343	354	1.04e-05	AAAAAAAAAGAA
		AAAARRARARAA	M1	EHI_114400	346	357	1.04e-05	AAAAAAAAAGAA
		AAAARRARARAA	M1	EHI_124850	348	359	1.04e-05	AAAAAAAAAGAA
		AAAARRARARAA	M1	EHI_021450	365	376	1.04e-05	AAAAAAAAAGAA
		AAAARRARARAA	M1	EHI_148240	366	377	1.04e-05	AAAAAAAAAGAA
		AAAARRARARAA	M1	EHI_135080	265	276	1.15e-05	AAAAAGAGAAAA
		AAAARRARARAA	M1	EHI_096650	278	289	1.15e-05	AAAAAGAGAAAA
		AAAARRARARAA	M1	EHI_009810	281	292	1.15e-05	AAAAAGAGAAAA
		AAAARRARARAA	M1	EHI_188960	316	327	1.15e-05	AAAAAGAGAAAA
		AAAARRARARAA	M1	EHI_076870	331	342	1.15e-05	AAAAAGAGAAAA
		AAAARRARARAA	M1	EHI_072040	356	367	1.15e-05	AAAAAGAGAAAA
		AAAARRARARAA	M1	EHI_116360	291	302	1.17e-05	AAAAGAAGAGAG
		AAAARRARARAA	M1	EHI_188180	289	300	1.2e-05	AGAAGGAAAGAA
		AAAARRARARAA	M1	EHI_165350	170	181	1.21e-05	AGAAGAAGAGAA
		AAAARRARARAA	M1	EHI_096710	285	296	1.21e-05	AGAAGAAGAGAA
		AAAARRARARAA	M1	EHI_152650	285	296	1.21e-05	AGAAGAAGAGAA
		AAAARRARARAA	M1	EHI_044970	316	327	1.21e-05	AGAAGAAGAGAA
		AAAARRARARAA	M1	EHI_006860	464	475	1.21e-05	AGAAGAAGAGAA
		AAAARRARARAA	M1	EHI_009680	128	139	1.22e-05	AAAAAGAGAGAG
		AAAARRARARAA	M1	EHI_165350	250	261	1.24e-05	AGAAAGAGAGAA
		AAAARRARARAA	M1	EHI_187150	114	125	1.55e-05	AAAAGAAAAAAA
		AAAARRARARAA	M1	EHI_044550	144	155	1.55e-05	AAAAGAAAAAAA
		AAAARRARARAA	M1	EHI_178960	153	164	1.55e-05	AAAAGAAAAAAA
		AAAARRARARAA	M1	EHI_077530	162	173	1.55e-05	AAAAGAAAAAAA
		AAAARRARARAA	M1	EHI_118270	194	205	1.55e-05	AAAAGAAAAAAA
		AAAARRARARAA	M1	EHI_006860	200	211	1.55e-05	AAAAGAAAAAAA
		AAAARRARARAA	M1	EHI_117850	208	219	1.55e-05	AAAAGAAAAAAA
		AAAARRARARAA	M1	EHI_069060	220	231	1.55e-05	AAAAGAAAAAAA
		AAAARRARARAA	M1	EHI_042720	232	243	1.55e-05	AAAAGAAAAAAA
		AAAARRARARAA	M1	EHI_125950	233	244	1.55e-05	AAAAGAAAAAAA
		AAAARRARARAA	M1	EHI_137720	248	259	1.55e-05	AAAAGAAAAAAA
		AAAARRARARAA	M1	EHI_181560	259	270	1.55e-05	AAAAGAAAAAAA
		AAAARRARARAA	M1	EHI_187150	281	292	1.55e-05	AAAAGAAAAAAA
		AAAARRARARAA	M1	EHI_058090	287	298	1.55e-05	AAAAGAAAAAAA
		AAAARRARARAA	M1	EHI_198740	291	302	1.55e-05	AAAAGAAAAAAA
		AAAARRARARAA	M1	EHI_033250	296	307	1.55e-05	AAAAGAAAAAAA
		AAAARRARARAA	M1	EHI_000510	296	307	1.55e-05	AAAAGAAAAAAA
		AAAARRARARAA	M1	EHI_006810	318	329	1.55e-05	AAAAGAAAAAAA
		AAAARRARARAA	M1	EHI_186840	329	340	1.55e-05	AAAAGAAAAAAA
		AAAARRARARAA	M1	EHI_187150	335	346	1.55e-05	AAAAGAAAAAAA
		AAAARRARARAA	M1	EHI_076870	346	357	1.55e-05	AAAAGAAAAAAA
		AAAARRARARAA	M1	EHI_072040	348	359	1.55e-05	AAAAGAAAAAAA
		AAAARRARARAA	M1	EHI_160990	353	364	1.55e-05	AAAAGAAAAAAA
		AAAARRARARAA	M1	EHI_171300	372	383	1.55e-05	AAAAGAAAAAAA
		AAAARRARARAA	M1	EHI_050960	389	400	1.55e-05	AAAAGAAAAAAA
		AAAARRARARAA	M1	EHI_140540	159	170	1.59e-05	AAAAGAAAAGGA
		AAAARRARARAA	M1	EHI_199990	283	294	1.59e-05	AAAAGAAAAGGA
		AAAARRARARAA	M1	EHI_137720	109	120	1.63e-05	AAAAGGGAAGAA
		AAAARRARARAA	M1	EHI_187150	113	124	1.96e-05	AAAAAGAAAAAA
		AAAARRARARAA	M1	EHI_175460	139	150	1.96e-05	AAAAAGAAAAAA
		AAAARRARARAA	M1	EHI_044550	143	154	1.96e-05	AAAAAGAAAAAA
		AAAARRARARAA	M1	EHI_178960	152	163	1.96e-05	AAAAAGAAAAAA
		AAAARRARARAA	M1	EHI_006860	199	210	1.96e-05	AAAAAGAAAAAA
		AAAARRARARAA	M1	EHI_117850	207	218	1.96e-05	AAAAAGAAAAAA
		AAAARRARARAA	M1	EHI_017750	217	228	1.96e-05	AAAAAGAAAAAA
		AAAARRARARAA	M1	EHI_069060	219	230	1.96e-05	AAAAAGAAAAAA
		AAAARRARARAA	M1	EHI_042720	224	235	1.96e-05	AAAAAGAAAAAA
		AAAARRARARAA	M1	EHI_148190	224	235	1.96e-05	AAAAAGAAAAAA
		AAAARRARARAA	M1	EHI_197480	230	241	1.96e-05	AAAAAGAAAAAA
		AAAARRARARAA	M1	EHI_042720	231	242	1.96e-05	AAAAAGAAAAAA
		AAAARRARARAA	M1	EHI_125950	232	243	1.96e-05	AAAAAGAAAAAA
		AAAARRARARAA	M1	EHI_112880	262	273	1.96e-05	AAAAAGAAAAAA
		AAAARRARARAA	M1	EHI_140170	276	287	1.96e-05	AAAAAGAAAAAA
		AAAARRARARAA	M1	EHI_167320	277	288	1.96e-05	AAAAAGAAAAAA
		AAAARRARARAA	M1	EHI_188940	283	294	1.96e-05	AAAAAGAAAAAA
		AAAARRARARAA	M1	EHI_058090	286	297	1.96e-05	AAAAAGAAAAAA
		AAAARRARARAA	M1	EHI_000510	295	306	1.96e-05	AAAAAGAAAAAA
		AAAARRARARAA	M1	EHI_012360	295	306	1.96e-05	AAAAAGAAAAAA
		AAAARRARARAA	M1	EHI_074090	295	306	1.96e-05	AAAAAGAAAAAA
		AAAARRARARAA	M1	EHI_008620	295	306	1.96e-05	AAAAAGAAAAAA
		AAAARRARARAA	M1	EHI_033250	295	306	1.96e-05	AAAAAGAAAAAA
		AAAARRARARAA	M1	EHI_126140	309	320	1.96e-05	AAAAAGAAAAAA
		AAAARRARARAA	M1	EHI_006810	317	328	1.96e-05	AAAAAGAAAAAA
		AAAARRARARAA	M1	EHI_148240	322	333	1.96e-05	AAAAAGAAAAAA
		AAAARRARARAA	M1	EHI_110570	329	340	1.96e-05	AAAAAGAAAAAA
		AAAARRARARAA	M1	EHI_035460	337	348	1.96e-05	AAAAAGAAAAAA
		AAAARRARARAA	M1	EHI_125780	342	353	1.96e-05	AAAAAGAAAAAA
		AAAARRARARAA	M1	EHI_170340	342	353	1.96e-05	AAAAAGAAAAAA
		AAAARRARARAA	M1	EHI_064570	343	354	1.96e-05	AAAAAGAAAAAA
		AAAARRARARAA	M1	EHI_076870	345	356	1.96e-05	AAAAAGAAAAAA
		AAAARRARARAA	M1	EHI_072040	347	358	1.96e-05	AAAAAGAAAAAA
		AAAARRARARAA	M1	EHI_114400	350	361	1.96e-05	AAAAAGAAAAAA
		AAAARRARARAA	M1	EHI_192090	350	361	1.96e-05	AAAAAGAAAAAA
		AAAARRARARAA	M1	EHI_160990	352	363	1.96e-05	AAAAAGAAAAAA
		AAAARRARARAA	M1	EHI_187740	355	366	1.96e-05	AAAAAGAAAAAA
		AAAARRARARAA	M1	EHI_050960	388	399	1.96e-05	AAAAAGAAAAAA
		AAAARRARARAA	M1	EHI_188960	91	102	2.28e-05	AAAAAAAGAAAA
		AAAARRARARAA	M1	EHI_193080	98	109	2.28e-05	AAAAAAAGAAAA
		AAAARRARARAA	M1	EHI_175460	137	148	2.28e-05	AAAAAAAGAAAA
		AAAARRARARAA	M1	EHI_188720	149	160	2.28e-05	AAAAAAAGAAAA
		AAAARRARARAA	M1	EHI_006860	197	208	2.28e-05	AAAAAAAGAAAA
		AAAARRARARAA	M1	EHI_118270	202	213	2.28e-05	AAAAAAAGAAAA
		AAAARRARARAA	M1	EHI_117850	205	216	2.28e-05	AAAAAAAGAAAA
		AAAARRARARAA	M1	EHI_148190	222	233	2.28e-05	AAAAAAAGAAAA
		AAAARRARARAA	M1	EHI_197480	228	239	2.28e-05	AAAAAAAGAAAA
		AAAARRARARAA	M1	EHI_112880	242	253	2.28e-05	AAAAAAAGAAAA
		AAAARRARARAA	M1	EHI_159480	250	261	2.28e-05	AAAAAAAGAAAA
		AAAARRARARAA	M1	EHI_112880	260	271	2.28e-05	AAAAAAAGAAAA
		AAAARRARARAA	M1	EHI_146110	274	285	2.28e-05	AAAAAAAGAAAA
		AAAARRARARAA	M1	EHI_004490	278	289	2.28e-05	AAAAAAAGAAAA
		AAAARRARARAA	M1	EHI_119540	280	291	2.28e-05	AAAAAAAGAAAA
		AAAARRARARAA	M1	EHI_188940	281	292	2.28e-05	AAAAAAAGAAAA
		AAAARRARARAA	M1	EHI_058090	284	295	2.28e-05	AAAAAAAGAAAA
		AAAARRARARAA	M1	EHI_074090	293	304	2.28e-05	AAAAAAAGAAAA
		AAAARRARARAA	M1	EHI_012360	293	304	2.28e-05	AAAAAAAGAAAA
		AAAARRARARAA	M1	EHI_033250	302	313	2.28e-05	AAAAAAAGAAAA
		AAAARRARARAA	M1	EHI_035460	317	328	2.28e-05	AAAAAAAGAAAA
		AAAARRARARAA	M1	EHI_148240	320	331	2.28e-05	AAAAAAAGAAAA
		AAAARRARARAA	M1	EHI_033250	331	342	2.28e-05	AAAAAAAGAAAA
		AAAARRARARAA	M1	EHI_035460	335	346	2.28e-05	AAAAAAAGAAAA
		AAAARRARARAA	M1	EHI_125780	340	351	2.28e-05	AAAAAAAGAAAA
		AAAARRARARAA	M1	EHI_140170	342	353	2.28e-05	AAAAAAAGAAAA
		AAAARRARARAA	M1	EHI_020280	343	354	2.28e-05	AAAAAAAGAAAA
		AAAARRARARAA	M1	EHI_182730	345	356	2.28e-05	AAAAAAAGAAAA
		AAAARRARARAA	M1	EHI_072040	345	356	2.28e-05	AAAAAAAGAAAA
		AAAARRARARAA	M1	EHI_114400	348	359	2.28e-05	AAAAAAAGAAAA
		AAAARRARARAA	M1	EHI_124850	350	361	2.28e-05	AAAAAAAGAAAA
		AAAARRARARAA	M1	EHI_160990	350	361	2.28e-05	AAAAAAAGAAAA
		AAAARRARARAA	M1	EHI_086510	465	476	2.28e-05	AAAAAAAGAAAA
		AAAARRARARAA	M1	EHI_092430	291	302	2.31e-05	AAAAGAAAAGAG
		AAAARRARARAA	M1	EHI_009620	487	498	2.37e-05	AAAAGGAGAAAG
		AAAARRARARAA	M1	EHI_042930	108	119	2.45e-05	AGAAGAAAAGAA
		AAAARRARARAA	M1	EHI_008620	181	192	2.45e-05	AGAAGAAAAGAA
		AAAARRARARAA	M1	EHI_140170	207	218	2.45e-05	AGAAGAAAAGAA
		AAAARRARARAA	M1	EHI_146570	234	245	2.45e-05	AGAAGAAAAGAA
		AAAARRARARAA	M1	EHI_098780	251	262	2.45e-05	AGAAGAAAAGAA
		AAAARRARARAA	M1	EHI_023110	306	317	2.45e-05	AGAAGAAAAGAA
		AAAARRARARAA	M1	EHI_000590	457	468	2.45e-05	AGAAGAAAAGAA
		AAAARRARARAA	M1	EHI_126140	155	166	2.48e-05	AAAAGGAGAGGG
		AAAARRARARAA	M1	EHI_033250	318	329	2.56e-05	AAAAAAAGAGAG
		AAAARRARARAA	M1	EHI_186840	258	269	2.61e-05	AGAAAGAAAGAA
		AAAARRARARAA	M1	EHI_048240	365	376	2.61e-05	AGAAAGAAAGAA
		AAAARRARARAA	M1	EHI_135790	459	470	2.61e-05	AGAAAGAAAGAA
		AAAARRARARAA	M1	EHI_012480	459	470	2.61e-05	AGAAAGAAAGAA
		AAAARRARARAA	M1	EHI_126140	249	260	2.64e-05	AGAAAAAGAGAA
		AAAARRARARAA	M1	EHI_159480	256	267	2.64e-05	AGAAAAAGAGAA
		AAAARRARARAA	M1	EHI_142730	189	200	2.69e-05	AAAAGGAATGAA
		AAAARRARARAA	M1	EHI_188960	100	111	2.79e-05	AAAAGAAGTGAA
		AAAARRARARAA	M1	EHI_111760	261	272	2.79e-05	AAAAGAAGTGAA
		AAAARRARARAA	M1	EHI_146390	331	342	2.79e-05	AAAAGGAAAAGA
		AAAARRARARAA	M1	EHI_037130	346	357	2.79e-05	AAAAGGAAAAGA
		AAAARRARARAA	M1	EHI_078300	352	363	2.79e-05	AAAAGGAAAAGA
		AAAARRARARAA	M1	EHI_159480	184	195	2.83e-05	AAAAGAGAAGAA
		AAAARRARARAA	M1	EHI_155440	225	236	2.83e-05	AAAAGAGAAGAA
		AAAARRARARAA	M1	EHI_126140	252	263	2.83e-05	AAAAGAGAAGAA
		AAAARRARARAA	M1	EHI_159480	259	270	2.83e-05	AAAAGAGAAGAA
		AAAARRARARAA	M1	EHI_044970	282	293	2.83e-05	AAAAGAGAAGAA
		AAAARRARARAA	M1	EHI_143430	363	374	2.83e-05	AAAAGAGAAGAA
		AAAARRARARAA	M1	EHI_176820	97	108	2.88e-05	AAAAGAAGAAGA
		AAAARRARARAA	M1	EHI_098470	126	137	2.88e-05	AAAAGAAGAAGA
		AAAARRARARAA	M1	EHI_042930	129	140	2.88e-05	AAAAGAAGAAGA
		AAAARRARARAA	M1	EHI_051060	287	298	2.88e-05	AAAAGAAGAAGA
		AAAARRARARAA	M1	EHI_153080	353	364	2.88e-05	AAAAGAAGAAGA
		AAAARRARARAA	M1	EHI_009870	468	479	2.88e-05	AAAAGAAGAAGA
		AAAARRARARAA	M1	EHI_182670	1	12	3.81e-05	AAAAAAAAAAAA
		AAAARRARARAA	M1	EHI_182670	2	13	3.81e-05	AAAAAAAAAAAA
		AAAARRARARAA	M1	EHI_182670	3	14	3.81e-05	AAAAAAAAAAAA
		AAAARRARARAA	M1	EHI_109920	73	84	3.81e-05	AAAAAAAAAAAA
		AAAARRARARAA	M1	EHI_167060	181	192	3.81e-05	AAAAAAAAAAAA
		AAAARRARARAA	M1	EHI_026410	224	235	3.81e-05	AAAAAAAAAAAA
		AAAARRARARAA	M1	EHI_026410	225	236	3.81e-05	AAAAAAAAAAAA
		AAAARRARARAA	M1	EHI_178960	260	271	3.81e-05	AAAAAAAAAAAA
		AAAARRARARAA	M1	EHI_178960	261	272	3.81e-05	AAAAAAAAAAAA
		AAAARRARARAA	M1	EHI_178960	262	273	3.81e-05	AAAAAAAAAAAA
		AAAARRARARAA	M1	EHI_178960	263	274	3.81e-05	AAAAAAAAAAAA
		AAAARRARARAA	M1	EHI_170420	263	274	3.81e-05	AAAAAAAAAAAA
		AAAARRARARAA	M1	EHI_170420	264	275	3.81e-05	AAAAAAAAAAAA
		AAAARRARARAA	M1	EHI_170420	265	276	3.81e-05	AAAAAAAAAAAA
		AAAARRARARAA	M1	EHI_170420	266	277	3.81e-05	AAAAAAAAAAAA
		AAAARRARARAA	M1	EHI_170420	267	278	3.81e-05	AAAAAAAAAAAA
		AAAARRARARAA	M1	EHI_129750	267	278	3.81e-05	AAAAAAAAAAAA
		AAAARRARARAA	M1	EHI_170420	268	279	3.81e-05	AAAAAAAAAAAA
		AAAARRARARAA	M1	EHI_129750	268	279	3.81e-05	AAAAAAAAAAAA
		AAAARRARARAA	M1	EHI_194270	273	284	3.81e-05	AAAAAAAAAAAA
		AAAARRARARAA	M1	EHI_009810	316	327	3.81e-05	AAAAAAAAAAAA
		AAAARRARARAA	M1	EHI_009810	317	328	3.81e-05	AAAAAAAAAAAA
		AAAARRARARAA	M1	EHI_009810	318	329	3.81e-05	AAAAAAAAAAAA
		AAAARRARARAA	M1	EHI_076870	323	334	3.81e-05	AAAAAAAAAAAA
		AAAARRARARAA	M1	EHI_006810	323	334	3.81e-05	AAAAAAAAAAAA
		AAAARRARARAA	M1	EHI_076870	324	335	3.81e-05	AAAAAAAAAAAA
		AAAARRARARAA	M1	EHI_160980	335	346	3.81e-05	AAAAAAAAAAAA
		AAAARRARARAA	M1	EHI_153070	358	369	3.81e-05	AAAAAAAAAAAA
		AAAARRARARAA	M1	EHI_155410	135	146	3.82e-05	AAAAGAAGAGCA
		AAAARRARARAA	M1	EHI_110570	118	129	3.89e-05	AAAAGGAAAAAG
		AAAARRARARAA	M1	EHI_051060	223	234	3.89e-05	CAAAAGAAAGAA
		AAAARRARARAA	M1	EHI_031400	349	360	3.89e-05	AAAAGGAAAAAG
		AAAARRARARAA	M1	EHI_142730	184	195	4e-05	AAAAAAAAAGGA
		AAAARRARARAA	M1	EHI_151810	184	195	4e-05	AAAAAAAAAGGA
		AAAARRARARAA	M1	EHI_197480	200	211	4e-05	AAAAAAAAAGGA
		AAAARRARARAA	M1	EHI_069060	301	312	4e-05	AAAAAAAAAGGA
		AAAARRARARAA	M1	EHI_153070	361	372	4e-05	AAAAAAAAAGGA
		AAAARRARARAA	M1	EHI_135090	77	88	4.14e-05	AAAAGAAGAAAG
		AAAARRARARAA	M1	EHI_042170	215	226	4.14e-05	AAAAGAAGAAAG
		AAAARRARARAA	M1	EHI_023110	282	293	4.14e-05	AAAAAGGAAGAA
		AAAARRARARAA	M1	EHI_197480	290	301	4.14e-05	AAAAGAAGAAAG
		AAAARRARARAA	M1	EHI_023110	296	307	4.14e-05	AAAAGAAGAAAG
		AAAARRARARAA	M1	EHI_161200	343	354	4.14e-05	AAAAGAAGAAAG
		AAAARRARARAA	M1	EHI_182900	343	354	4.14e-05	AAAAGAAGAAAG
		AAAARRARARAA	M1	EHI_155440	224	235	4.21e-05	AAAAAGAGAAGA
		AAAARRARARAA	M1	EHI_126140	251	262	4.21e-05	AAAAAGAGAAGA
		AAAARRARARAA	M1	EHI_159480	258	269	4.21e-05	AAAAAGAGAAGA
		AAAARRARARAA	M1	EHI_044970	281	292	4.21e-05	AAAAAGAGAAGA
		AAAARRARARAA	M1	EHI_044810	327	338	4.21e-05	AGAAGGAAAAAA
		AAAARRARARAA	M1	EHI_182990	339	350	4.21e-05	AAAAAGAGAAGA
		AAAARRARARAA	M1	EHI_188730	339	350	4.21e-05	AAAAAGAGAAGA
		AAAARRARARAA	M1	EHI_057670	212	223	4.25e-05	AAAAAAGGAGAA
		AAAARRARARAA	M1	EHI_192090	30	41	4.32e-05	AAAAGAACAGAA
		AAAARRARARAA	M1	EHI_092110	212	223	4.32e-05	AAAAGAACAGAA
		AAAARRARARAA	M1	EHI_044970	254	265	4.32e-05	AGAAGAAGAAAA
		AAAARRARARAA	M1	EHI_126140	257	268	4.32e-05	AGAAGAAGAAAA
		AAAARRARARAA	M1	EHI_092470	266	277	4.32e-05	AGAAGAAGAAAA
		AAAARRARARAA	M1	EHI_141940	365	376	4.34e-05	AAAAGAAGAGGG
		AAAARRARARAA	M1	EHI_001780	216	227	4.46e-05	AAAAAAAAAGAG
		AAAARRARARAA	M1	EHI_076870	327	338	4.46e-05	AAAAAAAAAGAG
		AAAARRARARAA	M1	EHI_068200	24	35	4.5e-05	AAAACGAAAGAA
		AAAARRARARAA	M1	EHI_042930	132	143	4.5e-05	AGAAGAAGAGGA
		AAAARRARARAA	M1	EHI_020370	380	391	4.5e-05	AGAAGAAGAGGA
		AAAARRARARAA	M1	EHI_192090	483	494	4.5e-05	AGAAGAAGAGGA
		AAAARRARARAA	M1	EHI_000590	98	109	4.54e-05	AAAAAGAGAAAG
		AAAARRARARAA	M1	EHI_146390	458	469	4.54e-05	AAAAAGAGAAAG
		AAAARRARARAA	M1	EHI_044970	45	56	4.68e-05	AGAAGGGGAGAA
		AAAARRARARAA	M1	EHI_045300	92	103	4.68e-05	AGAAAAAAAGAA
		AAAARRARARAA	M1	EHI_146110	272	283	4.68e-05	AGAAAAAAAGAA
		AAAARRARARAA	M1	EHI_176820	310	321	4.68e-05	AGAAAAAAAGAA
		AAAARRARARAA	M1	EHI_199660	337	348	4.68e-05	AGAAAAAAAGAA
		AAAARRARARAA	M1	EHI_150470	341	352	4.68e-05	AGAAAAAAAGAA
		AAAARRARARAA	M1	EHI_160990	348	359	4.68e-05	AGAAAAAAAGAA
		AAAARRARARAA	M1	EHI_160990	356	367	4.68e-05	AGAAAAAAAGAA
		AAAARRARARAA	M1	EHI_165350	295	306	4.78e-05	AGAAAGAGAAAA
		AAAARRARARAA	M1	EHI_059860	373	384	4.78e-05	AGAAAGAGAAAA
		AAAARRARARAA	M1	EHI_051060	290	301	4.8e-05	AGAAGAAGAGAG
		AAAARRARARAA	M1	EHI_009680	8	19	4.9e-05	AAAAGAAATGAA
		AAAARRARARAA	M1	EHI_080260	82	93	4.9e-05	AAAAGAAATGAA
		AAAARRARARAA	M1	EHI_176140	226	237	4.9e-05	AAAAGAAATGAA
		AAAARRARARAA	M1	EHI_188960	94	105	5.04e-05	AAAAGAAAAAGA
		AAAARRARARAA	M1	EHI_160980	239	250	5.04e-05	AAAAGAAAAAGA
		AAAARRARARAA	M1	EHI_159480	253	264	5.04e-05	AAAAGAAAAAGA
		AAAARRARARAA	M1	EHI_058090	262	273	5.04e-05	AAAAGAAAAAGA
		AAAARRARARAA	M1	EHI_188180	306	317	5.04e-05	AAAAGAAAAAGA
		AAAARRARARAA	M1	EHI_044970	327	338	5.04e-05	AAAAGAAAAAGA
		AAAARRARARAA	M1	EHI_076870	340	351	5.04e-05	AAAAGAAAAAGA
		AAAARRARARAA	M1	EHI_197840	355	366	5.04e-05	AAAAGAAAAAGA
		AAAARRARARAA	M1	EHI_009870	359	370	5.04e-05	AAAAGAAAAAGA
		AAAARRARARAA	M1	EHI_141940	447	458	5.04e-05	AAAAGAAAAAGA
		AAAARRARARAA	M1	EHI_086510	468	479	5.04e-05	AAAAGAAAAAGA
		AAAARRARARAA	M1	EHI_167310	176	187	5.11e-05	AAAAACAGAGAA
		AAAARRARARAA	M1	EHI_039010	366	377	5.11e-05	AAAAACAGAGAA
		AAAARRARARAA	M1	EHI_045300	297	308	5.18e-05	CAAAGAAGAAAA
		AAAARRARARAA	M1	EHI_148230	352	363	5.18e-05	AAAAGGGAAAAA
		AAAARRARARAA	M1	EHI_065740	201	212	5.22e-05	AAAAGAAAAGCA
		AAAARRARARAA	M1	EHI_058080	120	131	5.39e-05	AAAAAGAATGAA
		AAAARRARARAA	M1	EHI_188960	281	292	5.39e-05	AAAAAGAATGAA
		AAAARRARARAA	M1	EHI_193080	96	107	5.59e-05	CAAAAAAAAGAA
		AAAARRARARAA	M1	EHI_187150	107	118	5.59e-05	AAAAGAAAAAAG
		AAAARRARARAA	M1	EHI_110340	135	146	5.59e-05	AAAAGAAAAAAG
		AAAARRARARAA	M1	EHI_175460	140	151	5.59e-05	AAAAGAAAAAAG
		AAAARRARARAA	M1	EHI_140170	212	223	5.59e-05	AAAAGAAAAAAG
		AAAARRARARAA	M1	EHI_177470	217	228	5.59e-05	CAAAAAAAAGAA
		AAAARRARARAA	M1	EHI_017750	218	229	5.59e-05	AAAAGAAAAAAG
		AAAARRARARAA	M1	EHI_111570	224	235	5.59e-05	CAAAAAAAAGAA
		AAAARRARARAA	M1	EHI_042720	225	236	5.59e-05	AAAAGAAAAAAG
		AAAARRARARAA	M1	EHI_197480	231	242	5.59e-05	AAAAGAAAAAAG
		AAAARRARARAA	M1	EHI_112880	263	274	5.59e-05	AAAAGAAAAAAG
		AAAARRARARAA	M1	EHI_009810	289	300	5.59e-05	AAAAGAAAAAAG
		AAAARRARARAA	M1	EHI_074090	296	307	5.59e-05	AAAAGAAAAAAG
		AAAARRARARAA	M1	EHI_012360	296	307	5.59e-05	AAAAGAAAAAAG
		AAAARRARARAA	M1	EHI_110570	330	341	5.59e-05	AAAAGAAAAAAG
		AAAARRARARAA	M1	EHI_035460	338	349	5.59e-05	AAAAGAAAAAAG
		AAAARRARARAA	M1	EHI_140170	340	351	5.59e-05	CAAAAAAAAGAA
		AAAARRARARAA	M1	EHI_170340	343	354	5.59e-05	AAAAGAAAAAAG
		AAAARRARARAA	M1	EHI_193330	346	357	5.59e-05	AAAAGAAAAAAG
		AAAARRARARAA	M1	EHI_192090	351	362	5.59e-05	AAAAGAAAAAAG
		AAAARRARARAA	M1	EHI_197480	17	28	5.8e-05	AAAAAGAAAAGA
		AAAARRARARAA	M1	EHI_119590	200	211	5.8e-05	AAAAAGAAAAGA
		AAAARRARARAA	M1	EHI_156660	214	225	5.8e-05	AAAAAGAAAAGA
		AAAARRARARAA	M1	EHI_105180	246	257	5.8e-05	AAAAAGAAAAGA
		AAAARRARARAA	M1	EHI_137720	254	265	5.8e-05	AAAAAAAGTGAA
		AAAARRARARAA	M1	EHI_092430	285	296	5.8e-05	AAAAAGAAAAGA
		AAAARRARARAA	M1	EHI_126870	327	338	5.8e-05	AAAAAGAAAAGA
		AAAARRARARAA	M1	EHI_081630	332	343	5.8e-05	AAAAAAAGTGAA
		AAAARRARARAA	M1	EHI_033250	333	344	5.8e-05	AAAAAGAAAAGA
		AAAARRARARAA	M1	EHI_135090	75	86	5.91e-05	AAAAAAGAAGAA
		AAAARRARARAA	M1	EHI_176820	95	106	5.91e-05	AAAAAAGAAGAA
		AAAARRARARAA	M1	EHI_087570	103	114	5.91e-05	AAAAAAGAAGAA
		AAAARRARARAA	M1	EHI_111980	122	133	5.91e-05	AAAAAAGAAGAA
		AAAARRARARAA	M1	EHI_042930	127	138	5.91e-05	AAAAAAGAAGAA
		AAAARRARARAA	M1	EHI_042170	213	224	5.91e-05	AAAAAAGAAGAA
		AAAARRARARAA	M1	EHI_197480	288	299	5.91e-05	AAAAAAGAAGAA
		AAAARRARARAA	M1	EHI_187150	290	301	5.91e-05	AAAAAAGAAGAA
		AAAARRARARAA	M1	EHI_130930	297	308	5.91e-05	AAAAAAGAAGAA
		AAAARRARARAA	M1	EHI_051060	302	313	5.91e-05	AAAAAAGAAGAA
		AAAARRARARAA	M1	EHI_036530	331	342	5.91e-05	AAAAAAGAAGAA
		AAAARRARARAA	M1	EHI_161200	341	352	5.91e-05	AAAAAAGAAGAA
		AAAARRARARAA	M1	EHI_182900	341	352	5.91e-05	AAAAAAGAAGAA
		AAAARRARARAA	M1	EHI_199940	342	353	5.91e-05	AAAAAAGAAGAA
		AAAARRARARAA	M1	EHI_124330	342	353	5.91e-05	AAAAAAGAAGAA
		AAAARRARARAA	M1	EHI_021450	368	379	5.91e-05	AAAAAAGAAGAA
		AAAARRARARAA	M1	EHI_009870	466	477	5.91e-05	AAAAAAGAAGAA
		AAAARRARARAA	M1	EHI_009680	56	67	5.94e-05	CAAAAGAGAAAA
		AAAARRARARAA	M1	EHI_142730	229	240	5.94e-05	CAAAAGAGAAAA
		AAAARRARARAA	M1	EHI_037130	79	90	6.16e-05	AAAAAAAGAAGA
		AAAARRARARAA	M1	EHI_176820	94	105	6.16e-05	AAAAAAAGAAGA
		AAAARRARARAA	M1	EHI_045300	94	105	6.16e-05	AAAAAAAGAAGA
		AAAARRARARAA	M1	EHI_087570	102	113	6.16e-05	AAAAAAAGAAGA
		AAAARRARARAA	M1	EHI_111980	121	132	6.16e-05	AAAAAAAGAAGA
		AAAARRARARAA	M1	EHI_118270	229	240	6.16e-05	AGAAGAAAAAAA
		AAAARRARARAA	M1	EHI_151810	252	263	6.16e-05	AAAAAAAGAAGA
		AAAARRARARAA	M1	EHI_126140	260	271	6.16e-05	AGAAGAAAAAAA
		AAAARRARARAA	M1	EHI_187150	289	300	6.16e-05	AAAAAAAGAAGA
		AAAARRARARAA	M1	EHI_130930	296	307	6.16e-05	AAAAAAAGAAGA
		AAAARRARARAA	M1	EHI_152650	297	308	6.16e-05	AGAAGAAAAAAA
		AAAARRARARAA	M1	EHI_096710	297	308	6.16e-05	AGAAGAAAAAAA
		AAAARRARARAA	M1	EHI_078300	320	331	6.16e-05	AGAAGAAAAAAA
		AAAARRARARAA	M1	EHI_192810	321	332	6.16e-05	AGAAGAAAAAAA
		AAAARRARARAA	M1	EHI_036530	330	341	6.16e-05	AAAAAAAGAAGA
		AAAARRARARAA	M1	EHI_026410	338	349	6.16e-05	AGAAGAAAAAAA
		AAAARRARARAA	M1	EHI_152650	349	360	6.16e-05	AAAAAAAGAAGA
		AAAARRARARAA	M1	EHI_096710	349	360	6.16e-05	AAAAAAAGAAGA
		AAAARRARARAA	M1	EHI_021450	367	378	6.16e-05	AAAAAAAGAAGA
		AAAARRARARAA	M1	EHI_009870	465	476	6.16e-05	AAAAAAAGAAGA
		AAAARRARARAA	M1	EHI_199940	484	495	6.21e-05	AAAAAGAAAGCA
		AAAARRARARAA	M1	EHI_184480	484	495	6.21e-05	AAAAAGAAAGCA
		AAAARRARARAA	M1	EHI_124330	484	495	6.21e-05	AAAAAGAAAGCA
		AAAARRARARAA	M1	EHI_171300	479	490	6.25e-05	AAAAAGGGAAAA
		AAAARRARARAA	M1	EHI_181560	371	382	6.36e-05	AAAAAAAGAGCA
		AAAARRARARAA	M1	EHI_188720	396	407	6.42e-05	AAAAGATGAGAA
		AAAARRARARAA	M1	EHI_188960	93	104	6.53e-05	AAAAAGAAAAAG
		AAAARRARARAA	M1	EHI_159480	252	263	6.53e-05	AAAAAGAAAAAG
		AAAARRARARAA	M1	EHI_058090	261	272	6.53e-05	AAAAAGAAAAAG
		AAAARRARARAA	M1	EHI_033250	304	315	6.53e-05	AAAAAGAAAAAG
		AAAARRARARAA	M1	EHI_044970	326	337	6.53e-05	AAAAAGAAAAAG
		AAAARRARARAA	M1	EHI_076870	339	350	6.53e-05	AAAAAGAAAAAG
		AAAARRARARAA	M1	EHI_124850	352	363	6.53e-05	AAAAAGAAAAAG
		AAAARRARARAA	M1	EHI_110400	356	367	6.53e-05	AAAAAGAAAAAG
		AAAARRARARAA	M1	EHI_086510	467	478	6.53e-05	AAAAAGAAAAAG
		AAAARRARARAA	M1	EHI_168240	177	188	6.64e-05	AAAACAAAAGAA
		AAAARRARARAA	M1	EHI_186840	252	263	6.76e-05	AAAAAAAGAAAG
		AAAARRARARAA	M1	EHI_030710	295	306	6.76e-05	AAAAAAAGAAAG
		AAAARRARARAA	M1	EHI_006810	328	339	6.76e-05	AAAAAAAGAAAG
		AAAARRARARAA	M1	EHI_137720	357	368	6.76e-05	AAAAAAAGAAAG
		AAAARRARARAA	M1	EHI_182730	364	375	6.76e-05	AAAAAAAGAAAG
		AAAARRARARAA	M1	EHI_048170	365	376	6.76e-05	AAAAAAAGAAAG
		AAAARRARARAA	M1	EHI_197480	84	95	6.9e-05	AGAAAGAAAAAA
		AAAARRARARAA	M1	EHI_176820	215	226	6.9e-05	AGAAAGAAAAAA
		AAAARRARARAA	M1	EHI_048560	263	274	6.9e-05	AGAAAGAAAAAA
		AAAARRARARAA	M1	EHI_098780	293	304	6.9e-05	AGAAAGAAAAAA
		AAAARRARARAA	M1	EHI_175460	294	305	6.9e-05	AGAAAGAAAAAA
		AAAARRARARAA	M1	EHI_199990	317	328	6.9e-05	AGAAAGAAAAAA
		AAAARRARARAA	M1	EHI_182670	353	364	6.9e-05	AGAAAGAAAAAA
		AAAARRARARAA	M1	EHI_181560	165	176	7.12e-05	AGAAAAAGAAAA
		AAAARRARARAA	M1	EHI_112880	200	211	7.12e-05	AGAAAAAGAAAA
		AAAARRARARAA	M1	EHI_125950	230	241	7.12e-05	AGAAAAAGAAAA
		AAAARRARARAA	M1	EHI_111760	249	260	7.12e-05	AAAAAAACAGAA
		AAAARRARARAA	M1	EHI_092430	283	294	7.12e-05	AGAAAAAGAAAA
		AAAARRARARAA	M1	EHI_044970	324	335	7.12e-05	AGAAAAAGAAAA
		AAAARRARARAA	M1	EHI_076870	337	348	7.12e-05	AGAAAAAGAAAA
		AAAARRARARAA	M1	EHI_170340	340	351	7.12e-05	AGAAAAAGAAAA
		AAAARRARARAA	M1	EHI_076870	343	354	7.12e-05	AGAAAAAGAAAA
		AAAARRARARAA	M1	EHI_140120	308	319	7.23e-05	AAAAAGTGAGAA
		AAAARRARARAA	M1	EHI_163750	309	320	7.23e-05	AAAAAGTGAGAA
		AAAARRARARAA	M1	EHI_126190	309	320	7.23e-05	AAAAAGTGAGAA
		AAAARRARARAA	M1	EHI_159150	309	320	7.23e-05	AAAAAGTGAGAA
		AAAARRARARAA	M1	EHI_050960	199	210	7.26e-05	AGAAAAAGAGGA
		AAAARRARARAA	M1	EHI_152650	238	249	7.26e-05	AGAAAAAGAGGA
		AAAARRARARAA	M1	EHI_096710	238	249	7.26e-05	AGAAAAAGAGGA
		AAAARRARARAA	M1	EHI_098570	25	36	7.48e-05	AAAAACAAAGAA
		AAAARRARARAA	M1	EHI_006810	250	261	7.48e-05	AAAAGGAATAAA
		AAAARRARARAA	M1	EHI_199940	255	266	7.48e-05	AAAAACAAAGAA
		AAAARRARARAA	M1	EHI_124330	255	266	7.48e-05	AAAAACAAAGAA
		AAAARRARARAA	M1	EHI_110400	271	282	7.48e-05	AAAAACAAAGAA
		AAAARRARARAA	M1	EHI_197030	277	288	7.48e-05	AAAAGGAATAAA
		AAAARRARARAA	M1	EHI_148320	372	383	7.58e-05	CAAAGAAAAAAA
		AAAARRARARAA	M1	EHI_009620	246	257	7.69e-05	AAAAGAAGTAAA
		AAAARRARARAA	M1	EHI_148190	275	286	7.69e-05	AAAAGAAGTAAA
		AAAARRARARAA	M1	EHI_169900	329	340	7.69e-05	AAAAGAAGTAAA
		AAAARRARARAA	M1	EHI_042920	463	474	7.69e-05	AAAAGAAGTAAA
		AAAARRARARAA	M1	EHI_188960	82	93	7.8e-05	AAAAGAGAAAAA
		AAAARRARARAA	M1	EHI_164500	256	267	7.8e-05	AAAAGAGAAAAA
		AAAARRARARAA	M1	EHI_135080	266	277	7.8e-05	AAAAGAGAAAAA
		AAAARRARARAA	M1	EHI_086110	266	277	7.8e-05	AAAAGAGAAAAA
		AAAARRARARAA	M1	EHI_096650	279	290	7.8e-05	AAAAGAGAAAAA
		AAAARRARARAA	M1	EHI_135080	285	296	7.8e-05	AAAAGAGAAAAA
		AAAARRARARAA	M1	EHI_188960	317	328	7.8e-05	AAAAGAGAAAAA
		AAAARRARARAA	M1	EHI_076870	332	343	7.8e-05	AAAAGAGAAAAA
		AAAARRARARAA	M1	EHI_023230	205	216	7.82e-05	AGAAAAAGAGAG
		AAAARRARARAA	M1	EHI_044970	260	271	7.82e-05	AGAAAAAGAGAG
		AAAARRARARAA	M1	EHI_130700	306	317	7.82e-05	AGAAAAAGAGAG
		AAAARRARARAA	M1	EHI_069450	283	294	7.83e-05	AAAAGGAATGGA
		AAAARRARARAA	M1	EHI_069060	306	317	7.88e-05	AAAAGGAAAACA
		AAAARRARARAA	M1	EHI_014110	390	401	7.88e-05	AAAAGGAAAACA
		AAAARRARARAA	M1	EHI_127200	422	433	7.88e-05	CAAAGAAAAGGA
		AAAARRARARAA	M1	EHI_150470	422	433	7.88e-05	CAAAGAAAAGGA
		AAAARRARARAA	M1	EHI_181180	422	433	7.88e-05	CAAAGAAAAGGA
		AAAARRARARAA	M1	EHI_009680	318	329	8.26e-05	AAAAAAAATGAA
		AAAARRARARAA	M1	EHI_126250	338	349	8.26e-05	AAAAAAAATGAA
		AAAARRARARAA	M1	EHI_110340	134	145	8.36e-05	CAAAAGAAAAAA
		AAAARRARARAA	M1	EHI_030710	314	325	8.36e-05	CAAAAGAAAAAA
		AAAARRARARAA	M1	EHI_171300	371	382	8.36e-05	CAAAAGAAAAAA
		AAAARRARARAA	M1	EHI_176820	91	102	8.68e-05	AAAAAAAAAAGA
		AAAARRARARAA	M1	EHI_129750	187	198	8.68e-05	AAAAAAAAAAGA
		AAAARRARARAA	M1	EHI_118270	199	210	8.68e-05	AAAAAAAAAAGA
		AAAARRARARAA	M1	EHI_117850	202	213	8.68e-05	AAAAAAAAAAGA
		AAAARRARARAA	M1	EHI_001780	215	226	8.68e-05	AAAAAAAAAAGA
		AAAARRARARAA	M1	EHI_044970	217	228	8.68e-05	AAAAAAAAAAGA
		AAAARRARARAA	M1	EHI_148190	219	230	8.68e-05	AAAAAAAAAAGA
		AAAARRARARAA	M1	EHI_142730	255	266	8.68e-05	AAAAAAAAAAGA
		AAAARRARARAA	M1	EHI_119540	277	288	8.68e-05	AAAAAAAAAAGA
		AAAARRARARAA	M1	EHI_189930	279	290	8.68e-05	AAAAAAAAAAGA
		AAAARRARARAA	M1	EHI_058090	281	292	8.68e-05	AAAAAAAAAAGA
		AAAARRARARAA	M1	EHI_187150	286	297	8.68e-05	AAAAAAAAAAGA
		AAAARRARARAA	M1	EHI_074090	290	301	8.68e-05	AAAAAAAAAAGA
		AAAARRARARAA	M1	EHI_012360	290	301	8.68e-05	AAAAAAAAAAGA
		AAAARRARARAA	M1	EHI_167320	302	313	8.68e-05	AAAAAAAAAAGA
		AAAARRARARAA	M1	EHI_148240	317	328	8.68e-05	AAAAAAAAAAGA
		AAAARRARARAA	M1	EHI_006810	325	336	8.68e-05	AAAAAAAAAAGA
		AAAARRARARAA	M1	EHI_076870	326	337	8.68e-05	AAAAAAAAAAGA
		AAAARRARARAA	M1	EHI_009620	333	344	8.68e-05	AAAAAAAAAAGA
		AAAARRARARAA	M1	EHI_044550	338	349	8.68e-05	AAAAAAAAAAGA
		AAAARRARARAA	M1	EHI_182730	342	353	8.68e-05	AAAAAAAAAAGA
		AAAARRARARAA	M1	EHI_124850	347	358	8.68e-05	AAAAAAAAAAGA
		AAAARRARARAA	M1	EHI_108710	363	374	8.68e-05	AAAAAAAAAAGA
		AAAARRARARAA	M1	EHI_021450	364	375	8.68e-05	AAAAAAAAAAGA
		AAAARRARARAA	M1	EHI_148240	365	376	8.68e-05	AAAAAAAAAAGA
		AAAARRARARAA	M1	EHI_188180	80	91	8.78e-05	AAAAAGAGTAAA
		AAAARRARARAA	M1	EHI_167320	208	219	9e-05	CAAAAAAGAAAA
		AAAARRARARAA	M1	EHI_023840	297	308	9e-05	AAAAAGGAAAAA
		AAAARRARARAA	M1	EHI_110570	327	338	9e-05	CAAAAAAGAAAA
		AAAARRARARAA	M1	EHI_051710	341	352	9e-05	AAAAAGGAAAAA
		AAAARRARARAA	M1	EHI_188180	486	497	9e-05	AAAAAGGAAAAA
		AAAARRARARAA	M1	EHI_023840	296	307	9.25e-05	AAAAAAGGAAAA
		AAAARRARARAA	M1	EHI_069060	304	315	9.25e-05	AAAAAAGGAAAA
		AAAARRARARAA	M1	EHI_146390	329	340	9.25e-05	AAAAAAGGAAAA
		AAAARRARARAA	M1	EHI_078300	350	361	9.25e-05	AAAAAAGGAAAA
		AAAARRARARAA	M1	EHI_108500	476	487	9.25e-05	AAAAAAGGAAAA
		AAAARRARARAA	M1	EHI_081320	476	487	9.25e-05	AAAAAAGGAAAA
		AAAARRARARAA	M1	EHI_142210	466	477	9.37e-05	AAAAGATAAGAA
		AAAARRARARAA	M1	EHI_009840	487	498	9.57e-05	AAAAGAAGAAGG
		AAAARRARARAA	M1	EHI_199660	141	152	9.95e-05	AGAAGGAAAAGA
		AAAARRARARAA	M1	EHI_001780	214	225	9.95e-05	AAAAAAAAAAAG
		AAAARRARARAA	M1	EHI_119540	276	287	9.95e-05	AAAAAAAAAAAG
		AAAARRARARAA	M1	EHI_167320	301	312	9.95e-05	AAAAAAAAAAAG
		AAAARRARARAA	M1	EHI_148240	316	327	9.95e-05	AAAAAAAAAAAG
		AAAARRARARAA	M1	EHI_006810	324	335	9.95e-05	AAAAAAAAAAAG
		AAAARRARARAA	M1	EHI_076870	325	336	9.95e-05	AAAAAAAAAAAG
		AAAARRARARAA	M1	EHI_044550	337	348	9.95e-05	AAAAAAAAAAAG
		AAAARRARARAA	M1	EHI_184470	338	349	9.95e-05	AAAAAAAAAAAG
		AAAARRARARAA	M1	EHI_182730	341	352	9.95e-05	AAAAAAAAAAAG
		AAAARRARARAA	M1	EHI_124850	346	357	9.95e-05	AAAAAAAAAAAG
		AAAARRARARAA	M1	EHI_153070	359	370	9.95e-05	AAAAAAAAAAAG
		AAAARRARARAA	M1	EHI_108710	362	373	9.95e-05	AAAAAAAAAAAG
		AAAARRARARAA	M1	EHI_152650	267	278	9.98e-05	AGAAGAGAAGAA
		AAAARRARARAA	M1	EHI_096710	267	278	9.98e-05	AGAAGAGAAGAA
		AAAARRARARAA	M1	EHI_152080	362	373	9.98e-05	AAAAAAGGAGGA
		AAAARRARARAA	M1	EHI_153070	364	375	9.98e-05	AAAAAAGGAGGA
		TYTTTTTCTTYT	M10	EHI_122310	45	56	7.29e-08	TCTCTTTCTTCT
		TYTTTTTCTTYT	M10	EHI_061980	45	56	7.29e-08	TCTCTTTCTTCT
		TYTTTTTCTTYT	M10	EHI_004490	47	58	3.21e-07	TCTTTTTCTTCT
		TYTTTTTCTTYT	M10	EHI_023220	196	207	3.21e-07	TCTTTTTCTTCT
		TYTTTTTCTTYT	M10	EHI_118270	265	276	3.21e-07	TCTTTTTCTTCT
		TYTTTTTCTTYT	M10	EHI_013890	18	29	8.02e-07	CCTCTCTCTTCT
		TYTTTTTCTTYT	M10	EHI_011210	387	398	1.04e-06	TCTCCCTCTTCT
		TYTTTTTCTTYT	M10	EHI_102170	387	398	1.04e-06	TCTCCCTCTTCT
		TYTTTTTCTTYT	M10	EHI_058080	12	23	1.83e-06	TCTTTTTCTTTT
		TYTTTTTCTTYT	M10	EHI_185580	170	181	1.83e-06	TCTTTTTCTTTT
		TYTTTTTCTTYT	M10	EHI_185580	176	187	1.83e-06	TCTTTTTCTTTT
		TYTTTTTCTTYT	M10	EHI_142210	326	337	1.83e-06	TCTTTTTCTTTT
		TYTTTTTCTTYT	M10	EHI_167320	69	80	2.07e-06	TTTCTTTCTTCT
		TYTTTTTCTTYT	M10	EHI_054740	101	112	2.07e-06	TTTCTTTCTTCT
		TYTTTTTCTTYT	M10	EHI_192110	155	166	2.07e-06	TTTCTTTCTTCT
		TYTTTTTCTTYT	M10	EHI_031400	409	420	2.07e-06	TTTCTTTCTTCT
		TYTTTTTCTTYT	M10	EHI_021450	24	35	2.15e-06	TCTTCTTCTTCT
		TYTTTTTCTTYT	M10	EHI_013890	24	35	2.15e-06	TCTTCTTCTTCT
		TYTTTTTCTTYT	M10	EHI_030710	198	209	2.84e-06	TCTTTCTCTTTT
		TYTTTTTCTTYT	M10	EHI_062790	349	360	2.91e-06	TTTCTCTCTTCT
		TYTTTTTCTTYT	M10	EHI_193080	276	287	3.23e-06	CCTCTTTCTTTT
		TYTTTTTCTTYT	M10	EHI_013890	87	98	3.37e-06	TCTCTTCCTTCT
		TYTTTTTCTTYT	M10	EHI_081410	101	112	4.18e-06	TTTTTTTCTTCT
		TYTTTTTCTTYT	M10	EHI_188720	49	60	5.1e-06	TCTGTTTCTTTT
		TYTTTTTCTTYT	M10	EHI_131190	94	105	5.43e-06	TGTCTTTCTTTT
		TYTTTTTCTTYT	M10	EHI_037130	35	46	5.46e-06	TCTGCTTCTTCT
		TYTTTTTCTTYT	M10	EHI_081410	77	88	5.46e-06	TCTGCTTCTTCT
		TYTTTTTCTTYT	M10	EHI_194270	148	159	5.72e-06	TTTTTCTCTTCT
		TYTTTTTCTTYT	M10	EHI_081320	135	146	6.21e-06	CTTCTTTCTTCT
		TYTTTTTCTTYT	M10	EHI_050550	12	23	6.24e-06	TCTGGTTCTTCT
		TYTTTTTCTTYT	M10	EHI_163670	37	48	7.07e-06	TTTCTTTCTTTT
		TYTTTTTCTTYT	M10	EHI_025600	208	219	7.07e-06	TTTCTTTCTTTT
		TYTTTTTCTTYT	M10	EHI_048990	210	221	7.07e-06	TTTCTTTCTTTT
		TYTTTTTCTTYT	M10	EHI_092430	343	354	7.07e-06	TTTCTTTCTTTT
		TYTTTTTCTTYT	M10	EHI_136160	409	420	7.2e-06	TCTTTTCCTTCT
		TYTTTTTCTTYT	M10	EHI_021450	27	38	7.53e-06	TCTTCTTCTTTT
		TYTTTTTCTTYT	M10	EHI_023220	161	172	7.53e-06	TCTTCTTCTTTT
		TYTTTTTCTTYT	M10	EHI_192810	163	174	7.53e-06	TCTTCTTCTTTT
		TYTTTTTCTTYT	M10	EHI_076870	123	134	8.41e-06	TCTTTTTGTTTT
		TYTTTTTCTTYT	M10	EHI_192810	127	138	8.41e-06	TCTTTTTGTTTT
		TYTTTTTCTTYT	M10	EHI_001780	102	113	9.1e-06	TCTTCTTGTTCT
		TYTTTTTCTTYT	M10	EHI_061980	127	138	9.22e-06	TCTCTTTCTCCT
		TYTTTTTCTTYT	M10	EHI_201250	127	138	9.22e-06	TCTCTTTCTCCT
		TYTTTTTCTTYT	M10	EHI_123390	127	138	9.22e-06	TCTCTTTCTCCT
		TYTTTTTCTTYT	M10	EHI_001420	127	138	9.22e-06	TCTCTTTCTCCT
		TYTTTTTCTTYT	M10	EHI_122310	127	138	9.22e-06	TCTCTTTCTCCT
		TYTTTTTCTTYT	M10	EHI_145840	127	138	9.22e-06	TCTCTTTCTCCT
		TYTTTTTCTTYT	M10	EHI_125780	221	232	9.7e-06	TCACTCTCTTCT
		TYTTTTTCTTYT	M10	EHI_008010	76	87	1.04e-05	TTTGTTTCTTCT
		TYTTTTTCTTYT	M10	EHI_008010	144	155	1.04e-05	TTTGTTTCTTCT
		TYTTTTTCTTYT	M10	EHI_006810	21	32	1.16e-05	TGTTTTTCTTTT
		TYTTTTTCTTYT	M10	EHI_103310	113	124	1.16e-05	TGTTTTTCTTTT
		TYTTTTTCTTYT	M10	EHI_153080	425	436	1.16e-05	TGTTTTTCTTTT
		TYTTTTTCTTYT	M10	EHI_008010	129	140	1.51e-05	TTTTTTTCTTTT
		TYTTTTTCTTYT	M10	EHI_192810	146	157	1.51e-05	TTTTTTTCTTTT
		TYTTTTTCTTYT	M10	EHI_153540	310	321	1.51e-05	TTTTTTTCTTTT
		TYTTTTTCTTYT	M10	EHI_152080	281	292	1.56e-05	TTTTCTTCTTCT
		TYTTTTTCTTYT	M10	EHI_047800	402	413	1.57e-05	TGCTTTTCTTCT
		TYTTTTTCTTYT	M10	EHI_040660	241	252	1.66e-05	TTTTTTTGTTCT
		TYTTTTTCTTYT	M10	EHI_198760	122	133	1.72e-05	TCTCGTTGTTTT
		TYTTTTTCTTYT	M10	EHI_146560	118	129	1.75e-05	TTCTTTTCTTCT
		TYTTTTTCTTYT	M10	EHI_152080	278	289	1.75e-05	TTCTTTTCTTCT
		TYTTTTTCTTYT	M10	EHI_023230	84	95	1.94e-05	TTTTTCTCTTTT
		TYTTTTTCTTYT	M10	EHI_135080	164	175	1.94e-05	TTTTTCTCTTTT
		TYTTTTTCTTYT	M10	EHI_048170	278	289	1.94e-05	TTTTTCTCTTTT
		TYTTTTTCTTYT	M10	EHI_049000	475	486	1.99e-05	TGTTGCTCTTCT
		TYTTTTTCTTYT	M10	EHI_015310	475	486	1.99e-05	TGTTGCTCTTCT
		TYTTTTTCTTYT	M10	EHI_114920	475	486	1.99e-05	TGTTGCTCTTCT
		TYTTTTTCTTYT	M10	EHI_142210	320	331	2.01e-05	CTTCTTTCTTTT
		TYTTTTTCTTYT	M10	EHI_035440	201	212	2.02e-05	TCTGGTTCTTTT
		TYTTTTTCTTYT	M10	EHI_127200	68	79	2.08e-05	CCTTCTTCTTTT
		TYTTTTTCTTYT	M10	EHI_081320	164	175	2.1e-05	TCCGTTTCTTTT
		TYTTTTTCTTYT	M10	EHI_140550	170	181	2.15e-05	TCTTTTCCTTTT
		TYTTTTTCTTYT	M10	EHI_102170	73	84	2.22e-05	TTTCCTTCTTTT
		TYTTTTTCTTYT	M10	EHI_194270	182	193	2.34e-05	TTTCTTTGTTTT
		TYTTTTTCTTYT	M10	EHI_127200	245	256	2.34e-05	TTTCTTTGTTTT
		TYTTTTTCTTYT	M10	EHI_074180	344	355	2.34e-05	TTTCTTTGTTTT
		TYTTTTTCTTYT	M10	EHI_182850	91	102	2.42e-05	TCTTCTTGTTTT
		TYTTTTTCTTYT	M10	EHI_192810	121	132	2.42e-05	TTTCGTTCTTTT
		TYTTTTTCTTYT	M10	EHI_127200	14	25	2.52e-05	TCACTCTCTTTT
		TYTTTTTCTTYT	M10	EHI_008010	199	210	2.8e-05	TTTGTTTCTTTT
		TYTTTTTCTTYT	M10	EHI_009810	226	237	2.8e-05	TTTGTTTCTTTT
		TYTTTTTCTTYT	M10	EHI_119590	295	306	2.8e-05	TTTGTTTCTTTT
		TYTTTTTCTTYT	M10	EHI_153080	117	128	2.89e-05	TCATTTTCTTTT
		TYTTTTTCTTYT	M10	EHI_023840	46	57	2.93e-05	TTACTTTCTTCT
		TYTTTTTCTTYT	M10	EHI_009620	272	283	3.02e-05	CGTTTTTGTTCT
		TYTTTTTCTTYT	M10	EHI_131940	107	118	3.12e-05	CTTTTTTCTTTT
		TYTTTTTCTTYT	M10	EHI_062790	209	220	3.12e-05	CTTTTTTCTTTT
		TYTTTTTCTTYT	M10	EHI_124330	223	234	3.26e-05	TGTTTTTGTTTT
		TYTTTTTCTTYT	M10	EHI_199940	223	234	3.26e-05	TGTTTTTGTTTT
		TYTTTTTCTTYT	M10	EHI_030710	231	242	3.26e-05	TGTTTTTGTTTT
		TYTTTTTCTTYT	M10	EHI_118270	424	435	3.26e-05	TGTTTTTGTTTT
		TYTTTTTCTTYT	M10	EHI_122310	48	59	3.3e-05	CTTTCTTCTTCT
		TYTTTTTCTTYT	M10	EHI_061980	48	59	3.3e-05	CTTTCTTCTTCT
		TYTTTTTCTTYT	M10	EHI_039010	40	51	3.4e-05	TTTTTTCCTTCT
		TYTTTTTCTTYT	M10	EHI_069560	316	327	3.4e-05	TTTTTTCCTTCT
		TYTTTTTCTTYT	M10	EHI_123390	191	202	3.5e-05	TTTTCTTCTTTT
		TYTTTTTCTTYT	M10	EHI_201250	191	202	3.5e-05	TTTTCTTCTTTT
		TYTTTTTCTTYT	M10	EHI_145840	191	202	3.5e-05	TTTTCTTCTTTT
		TYTTTTTCTTYT	M10	EHI_122310	191	202	3.5e-05	TTTTCTTCTTTT
		TYTTTTTCTTYT	M10	EHI_001420	191	202	3.5e-05	TTTTCTTCTTTT
		TYTTTTTCTTYT	M10	EHI_061980	191	202	3.5e-05	TTTTCTTCTTTT
		TYTTTTTCTTYT	M10	EHI_118270	268	279	3.5e-05	TTTTCTTCTTTT
		TYTTTTTCTTYT	M10	EHI_102170	273	284	3.5e-05	TTTTCTTCTTTT
		TYTTTTTCTTYT	M10	EHI_182670	159	170	3.54e-05	TCTCTTCGTTTT
		TYTTTTTCTTYT	M10	EHI_181560	69	80	3.57e-05	TGACTCTCTTCT
		TYTTTTTCTTYT	M10	EHI_182990	102	113	3.8e-05	TTTTTTTGTTTT
		TYTTTTTCTTYT	M10	EHI_192810	106	117	3.8e-05	TTTTTTTGTTTT
		TYTTTTTCTTYT	M10	EHI_178340	195	206	3.8e-05	TTTTTTTGTTTT
		TYTTTTTCTTYT	M10	EHI_069110	205	216	3.8e-05	TTTTTTTGTTTT
		TYTTTTTCTTYT	M10	EHI_030710	206	217	3.8e-05	TTTTTTTGTTTT
		TYTTTTTCTTYT	M10	EHI_188940	212	223	3.8e-05	TTTTTTTGTTTT
		TYTTTTTCTTYT	M10	EHI_099730	238	249	3.8e-05	TTTTTTTGTTTT
		TYTTTTTCTTYT	M10	EHI_044810	238	249	3.8e-05	TTTTTTTGTTTT
		TYTTTTTCTTYT	M10	EHI_086230	256	267	3.8e-05	TTTTTTTGTTTT
		TYTTTTTCTTYT	M10	EHI_027570	261	272	3.8e-05	TTTTTTTGTTTT
		TYTTTTTCTTYT	M10	EHI_125840	280	291	3.8e-05	TTTTTTTGTTTT
		TYTTTTTCTTYT	M10	EHI_062790	217	228	3.92e-05	TTTTGTTCTTTT
		TYTTTTTCTTYT	M10	EHI_135790	257	268	3.92e-05	TTTTGTTCTTTT
		TYTTTTTCTTYT	M10	EHI_027570	86	97	4.1e-05	TTCTTTTCTTTT
		TYTTTTTCTTYT	M10	EHI_008010	152	163	4.1e-05	TTCTTTTCTTTT
		TYTTTTTCTTYT	M10	EHI_027570	347	358	4.1e-05	TTCTTTTCTTTT
		TYTTTTTCTTYT	M10	EHI_042720	106	117	4.13e-05	TCATTCTCTTTT
		TYTTTTTCTTYT	M10	EHI_035460	244	255	4.21e-05	TCTTTTTTTTCT
		TYTTTTTCTTYT	M10	EHI_044810	125	136	4.39e-05	TTCTTTTGTTCT
		TYTTTTTCTTYT	M10	EHI_200850	212	223	4.39e-05	TTCTTTTGTTCT
		TYTTTTTCTTYT	M10	EHI_062790	214	225	4.39e-05	TTCTTTTGTTCT
		TYTTTTTCTTYT	M10	EHI_014110	475	486	4.39e-05	CGTTGCTCTTCT
		TYTTTTTCTTYT	M10	EHI_159480	412	423	4.48e-05	CGTCTTTGTTTT
		TYTTTTTCTTYT	M10	EHI_009620	221	232	4.56e-05	TCCTTTTCTCCT
		TYTTTTTCTTYT	M10	EHI_062790	265	276	4.82e-05	TTTCTTCCTTTT
		TYTTTTTCTTYT	M10	EHI_194270	154	165	4.91e-05	TCTTCTCCTTTT
		TYTTTTTCTTYT	M10	EHI_026410	174	185	5.03e-05	TCTTTTCGTTTT
		TYTTTTTCTTYT	M10	EHI_042920	436	447	5.03e-05	TGCTGCTCTTCT
		TYTTTTTCTTYT	M10	EHI_104660	442	453	5.03e-05	TGCTGCTCTTCT
		TYTTTTTCTTYT	M10	EHI_025600	210	221	5.06e-05	TCTTTCTTTTCT
		TYTTTTTCTTYT	M10	EHI_048990	212	223	5.06e-05	TCTTTCTTTTCT
		TYTTTTTCTTYT	M10	EHI_102170	43	54	5.11e-05	TTTCCTTGTTTT
		TYTTTTTCTTYT	M10	EHI_117850	146	157	5.19e-05	TCAGTTTCTTTT
		TYTTTTTCTTYT	M10	EHI_151810	3	14	5.31e-05	TCTCTTTTTTTT
		TYTTTTTCTTYT	M10	EHI_090020	128	139	5.42e-05	TTCCCTTCTTTT
		TYTTTTTCTTYT	M10	EHI_059860	67	78	5.57e-05	CCATTTTCTTTT
		TYTTTTTCTTYT	M10	EHI_020280	155	166	5.94e-05	CGTTTTTGTTTT
		TYTTTTTCTTYT	M10	EHI_194540	281	292	5.94e-05	CCATTTTGTTCT
		TYTTTTTCTTYT	M10	EHI_004200	416	427	6.07e-05	CGTTGTTCTTTT
		TYTTTTTCTTYT	M10	EHI_124330	217	228	6.16e-05	TCATTTTGTTTT
		TYTTTTTCTTYT	M10	EHI_199940	217	228	6.16e-05	TCATTTTGTTTT
		TYTTTTTCTTYT	M10	EHI_167320	72	83	6.29e-05	CTTTCTTCTTTT
		TYTTTTTCTTYT	M10	EHI_081320	138	149	6.29e-05	CTTTCTTCTTTT
		TYTTTTTCTTYT	M10	EHI_192110	158	169	6.29e-05	CTTTCTTCTTTT
		TYTTTTTCTTYT	M10	EHI_031400	412	423	6.29e-05	CTTTCTTCTTTT
		TYTTTTTCTTYT	M10	EHI_187740	131	142	6.5e-05	TTTTTTCCTTTT
		TYTTTTTCTTYT	M10	EHI_099730	157	168	6.5e-05	TTTTTTCCTTTT
		TYTTTTTCTTYT	M10	EHI_040660	220	231	6.5e-05	TTTTTTCCTTTT
		TYTTTTTCTTYT	M10	EHI_025600	198	209	6.59e-05	CTTTTTTGTTTT
		TYTTTTTCTTYT	M10	EHI_048990	200	211	6.59e-05	CTTTTTTGTTTT
		TYTTTTTCTTYT	M10	EHI_158570	79	90	6.67e-05	TCTTTCTCGTCT
		TYTTTTTCTTYT	M10	EHI_027570	109	120	6.67e-05	TCTCTCTTTTTT
		TYTTTTTCTTYT	M10	EHI_182920	265	276	7.03e-05	TTTTCTTGTTTT
		TYTTTTTCTTYT	M10	EHI_013890	21	32	7.18e-05	CTCTCTTCTTCT
		TYTTTTTCTTYT	M10	EHI_124300	78	89	7.18e-05	CTCTCTTCTTCT
		TYTTTTTCTTYT	M10	EHI_151810	5	16	7.45e-05	TCTTTTTTTTTT
		TYTTTTTCTTYT	M10	EHI_013890	16	27	7.45e-05	TCCCTCTCTCTT
		TYTTTTTCTTYT	M10	EHI_192810	140	151	7.45e-05	TCTTTTTTTTTT
		TYTTTTTCTTYT	M10	EHI_192110	164	175	7.45e-05	TCTTTTTTTTTT
		TYTTTTTCTTYT	M10	EHI_038860	115	126	7.55e-05	CCTGTTCCTTTT
		TYTTTTTCTTYT	M10	EHI_001780	110	121	7.63e-05	TTCTTTCCTTCT
		TYTTTTTCTTYT	M10	EHI_062790	206	217	7.63e-05	TTTCTTTTTTCT
		TYTTTTTCTTYT	M10	EHI_021450	222	233	7.63e-05	TTTCTTTTTTCT
		TYTTTTTCTTYT	M10	EHI_008010	96	107	7.75e-05	TTTTGTTGTTTT
		TYTTTTTCTTYT	M10	EHI_143430	150	161	7.75e-05	TTTTGTTGTTTT
		TYTTTTTCTTYT	M10	EHI_044830	273	284	7.75e-05	TTTTGTTGTTTT
		TYTTTTTCTTYT	M10	EHI_058080	88	99	7.86e-05	TTTGTCTGTTTT
		TYTTTTTCTTYT	M10	EHI_188940	116	127	7.89e-05	CCACCTTCTTTT
		TYTTTTTCTTYT	M10	EHI_170340	144	155	7.97e-05	TTCTTTTGTTTT
		TYTTTTTCTTYT	M10	EHI_033250	74	85	8.39e-05	TTATTTTCTTTT
		TYTTTTTCTTYT	M10	EHI_042920	71	82	8.48e-05	TGATGTTCTTCT
		TYTTTTTCTTYT	M10	EHI_135790	254	265	8.76e-05	TTATTTTGTTCT
		TYTTTTTCTTYT	M10	EHI_103310	3	14	8.9e-05	TTTCCTCCTTTT
		TYTTTTTCTTYT	M10	EHI_126870	167	178	9.07e-05	TCTTTCTTTTTT
		TYTTTTTCTTYT	M10	EHI_092430	345	356	9.07e-05	TCTTTCTTTTTT
		TYTTTTTCTTYT	M10	EHI_023230	86	97	9.15e-05	TTTCTCTTTTCT
		TYTTTTTCTTYT	M10	EHI_187740	219	230	9.29e-05	TGTTTTTTTTCT
		TYTTTTTCTTYT	M10	EHI_136160	183	194	9.34e-05	CTTTTTTCTCCT
		TYTTTTTCTTYT	M10	EHI_023230	82	93	9.57e-05	TTTTTTTCTCTT
		TYTTTTTCTTYT	M10	EHI_027570	115	126	9.57e-05	TTTTTTTCTCTT
		TYTTTTTCTTYT	M10	EHI_081320	32	43	9.62e-05	TCTCTTCTTTCT
		AAAAAACCCTAD	M2	EHI_008620	342	353	9.5e-08	AAAAAACCCTAG
		AAAAAACCCTAD	M2	EHI_099790	361	372	9.5e-08	AAAAAACCCTAG
		AAAAAACCCTAD	M2	EHI_164870	362	373	9.5e-08	AAAAAACCCTAG
		AAAAAACCCTAD	M2	EHI_130930	330	341	1.28e-07	AGAAAACCCTAG
		AAAAAACCCTAD	M2	EHI_030710	320	331	4.38e-07	AAAAAACCCTAA
		AAAAAACCCTAD	M2	EHI_158270	357	368	4.38e-07	AAAAAACCCTAA
		AAAAAACCCTAD	M2	EHI_184470	364	375	4.38e-07	AAAAAACCCTAA
		AAAAAACCCTAD	M2	EHI_171300	379	390	4.38e-07	AAAAAACCCTAA
		AAAAAACCCTAD	M2	EHI_156690	365	376	5.93e-07	AAAAAACCCTTG
		AAAAAACCCTAD	M2	EHI_146390	221	232	6.96e-07	AATAAACCCTAG
		AAAAAACCCTAD	M2	EHI_167050	362	373	7.59e-07	GAAAAACCCTAG
		AAAAAACCCTAD	M2	EHI_020280	349	360	8.54e-07	AGAAAACCCTAA
		AAAAAACCCTAD	M2	EHI_072040	362	373	8.54e-07	AGAAAACCCTAA
		AAAAAACCCTAD	M2	EHI_081320	225	236	1.23e-06	AAAAAACCCTAT
		AAAAAACCCTAD	M2	EHI_119540	254	265	1.23e-06	AAAAAACCCTAT
		AAAAAACCCTAD	M2	EHI_009530	342	353	1.23e-06	AAAAAACCCTAT
		AAAAAACCCTAD	M2	EHI_127200	350	361	1.23e-06	AAAAAACCCTAT
		AAAAAACCCTAD	M2	EHI_153080	374	385	1.23e-06	AAAAAACCCTAT
		AAAAAACCCTAD	M2	EHI_112880	248	259	1.27e-06	AGAAAACCCTTG
		AAAAAACCCTAD	M2	EHI_035460	323	334	1.27e-06	AGAAAACCCTTG
		AAAAAACCCTAD	M2	EHI_000590	357	368	1.3e-06	AGTAAACCCTAG
		AAAAAACCCTAD	M2	EHI_009870	346	357	1.39e-06	AAAAAACCCTGA
		AAAAAACCCTAD	M2	EHI_098470	361	372	1.39e-06	AAAAAACCCTGA
		AAAAAACCCTAD	M2	EHI_187740	361	372	1.39e-06	AAAAAACCCTGA
		AAAAAACCCTAD	M2	EHI_175460	370	381	1.39e-06	AAAAAACCCTGA
		AAAAAACCCTAD	M2	EHI_135080	195	206	1.87e-06	AAGAAACCCTAA
		AAAAAACCCTAD	M2	EHI_135080	318	329	1.87e-06	AAGAAACCCTAA
		AAAAAACCCTAD	M2	EHI_185580	371	382	1.87e-06	AAGAAACCCTAA
		AAAAAACCCTAD	M2	EHI_197030	338	349	1.99e-06	AAAGAACCCTAG
		AAAAAACCCTAD	M2	EHI_040830	364	375	1.99e-06	AAAGAACCCTAG
		AAAAAACCCTAD	M2	EHI_194270	336	347	2.28e-06	AAAAAACCCTTA
		AAAAAACCCTAD	M2	EHI_153070	343	354	2.28e-06	AAAAAACCCTTA
		AAAAAACCCTAD	M2	EHI_119540	347	358	2.28e-06	AAAAAACCCTTA
		AAAAAACCCTAD	M2	EHI_105140	351	362	2.28e-06	AAAAAACCCTTA
		AAAAAACCCTAD	M2	EHI_167270	351	362	2.28e-06	AAAAAACCCTTA
		AAAAAACCCTAD	M2	EHI_148230	363	374	2.35e-06	AAGAAACCCTTG
		AAAAAACCCTAD	M2	EHI_013890	356	367	2.65e-06	AATAAACCCTAA
		AAAAAACCCTAD	M2	EHI_069110	369	380	2.77e-06	AAAAAACCCTGT
		AAAAAACCCTAD	M2	EHI_196920	379	390	2.77e-06	AAAAAACCCTGT
		AAAAAACCCTAD	M2	EHI_198740	373	384	3e-06	AAATAACCCTAG
		AAAAAACCCTAD	M2	EHI_110340	342	353	3.18e-06	AAACAACCCTAA
		AAAAAACCCTAD	M2	EHI_146570	373	384	3.18e-06	AAACAACCCTAA
		AAAAAACCCTAD	M2	EHI_050550	385	396	3.18e-06	AAACAACCCTAA
		AAAAAACCCTAD	M2	EHI_067530	262	273	3.29e-06	AGGAAACCCTAA
		AAAAAACCCTAD	M2	EHI_058080	134	145	3.61e-06	AGAAAACCCTTA
		AAAAAACCCTAD	M2	EHI_140540	333	344	3.61e-06	AGAAAACCCTTA
		AAAAAACCCTAD	M2	EHI_076870	353	364	4.25e-06	AAAAAACCCTTT
		AAAAAACCCTAD	M2	EHI_137870	359	370	4.25e-06	AAAAAACCCTTT
		AAAAAACCCTAD	M2	EHI_200850	367	378	4.64e-06	AATAAACCCTAC
		AAAAAACCCTAD	M2	EHI_186480	343	354	4.81e-06	AAGAAACCCTGA
		AAAAAACCCTAD	M2	EHI_189940	362	373	5.26e-06	AAACAACCCTAT
		AAAAAACCCTAD	M2	EHI_148850	363	374	5.26e-06	AAACAACCCTAT
		AAAAAACCCTAD	M2	EHI_030760	375	386	5.26e-06	AAACAACCCTAT
		AAAAAACCCTAD	M2	EHI_170340	357	368	5.85e-06	TAAAAACCCTAA
		AAAAAACCCTAD	M2	EHI_092470	358	369	5.85e-06	TAAAAACCCTAA
		AAAAAACCCTAD	M2	EHI_142210	302	313	6.24e-06	ATAAAACCCTAA
		AAAAAACCCTAD	M2	EHI_184480	348	359	6.24e-06	AGTAAACCCTAT
		AAAAAACCCTAD	M2	EHI_125780	353	364	6.24e-06	ATAAAACCCTAA
		AAAAAACCCTAD	M2	EHI_038620	359	370	6.45e-06	AAAGAACCCTAA
		AAAAAACCCTAD	M2	EHI_021360	323	334	6.52e-06	AAACAACCCTGA
		AAAAAACCCTAD	M2	EHI_175460	348	359	6.52e-06	GAAAAACCCTGA
		AAAAAACCCTAD	M2	EHI_149000	358	369	6.62e-06	TAAAAACCCTTG
		AAAAAACCCTAD	M2	EHI_146530	363	374	6.62e-06	TAAAAACCCTTG
		AAAAAACCCTAD	M2	EHI_008650	337	348	6.83e-06	AAGAAACCCTTA
		AAAAAACCCTAD	M2	EHI_033250	143	154	6.93e-06	AACAAACCCTTA
		AAAAAACCCTAD	M2	EHI_079190	365	376	7.06e-06	TATAAACCCTAG
		AAAAAACCCTAD	M2	EHI_179000	350	361	7.16e-06	ATTAAACCCTAG
		AAAAAACCCTAD	M2	EHI_000510	339	350	7.69e-06	AGTAAACCCTGA
		AAAAAACCCTAD	M2	EHI_110400	385	396	8.2e-06	AAATAACCCTAA
		AAAAAACCCTAD	M2	EHI_040800	129	140	8.42e-06	TAACAACCCTAG
		AAAAAACCCTAD	M2	EHI_020300	340	351	8.42e-06	TAACAACCCTAG
		AAAAAACCCTAD	M2	EHI_038580	378	389	8.42e-06	AAATAACCCTTG
		AAAAAACCCTAD	M2	EHI_023840	391	402	9.39e-06	TAAAAACCCTAT
		AAAAAACCCTAD	M2	EHI_027570	233	244	9.76e-06	ATAAAACCCTAT
		AAAAAACCCTAD	M2	EHI_001780	269	280	9.82e-06	GAGAAACCCTTG
		AAAAAACCCTAD	M2	EHI_163670	341	352	1.02e-05	GATAAACCCTAA
		AAAAAACCCTAD	M2	EHI_090020	366	377	1.02e-05	AATCAACCCTAA
		AAAAAACCCTAD	M2	EHI_098570	132	143	1.03e-05	GAAAAACCCTGT
		AAAAAACCCTAD	M2	EHI_023230	65	76	1.05e-05	AAGAAACCCTTT
		AAAAAACCCTAD	M2	EHI_160990	363	374	1.05e-05	AAGAAACCCTTT
		AAAAAACCCTAD	M2	EHI_047800	305	316	1.14e-05	AATAAACCCTTT
		AAAAAACCCTAD	M2	EHI_067530	365	376	1.18e-05	AAAGAACCCTGA
		AAAAAACCCTAD	M2	EHI_130260	346	357	1.23e-05	ATTAAACCCTGG
		AAAAAACCCTAD	M2	EHI_188720	9	20	1.29e-05	TGAAAACCCTAT
		AAAAAACCCTAD	M2	EHI_126870	342	353	1.29e-05	AAAAAAACCTAG
		AAAAAACCCTAD	M2	EHI_042720	249	260	1.35e-05	GAAAAACCCTTC
		AAAAAACCCTAD	M2	EHI_191750	336	347	1.35e-05	AAAAAACCCTCA
		AAAAAACCCTAD	M2	EHI_023220	360	371	1.35e-05	GAAAAACCCTTC
		AAAAAACCCTAD	M2	EHI_186830	366	377	1.36e-05	AGGAAACCCTTT
		AAAAAACCCTAD	M2	EHI_044810	375	386	1.43e-05	AACTAACCCTGG
		AAAAAACCCTAD	M2	EHI_188720	97	108	1.44e-05	ATCAAACCCTAA
		AAAAAACCCTAD	M2	EHI_054740	348	359	1.54e-05	AACGAACCCTAA
		AAAAAACCCTAD	M2	EHI_036530	345	356	1.54e-05	GACAAACCCTGA
		AAAAAACCCTAD	M2	EHI_192110	348	359	1.54e-05	TAGAAACCCTTG
		AAAAAACCCTAD	M2	EHI_140170	358	369	1.66e-05	GGACAACCCTAA
		AAAAAACCCTAD	M2	EHI_183480	338	349	1.7e-05	ATAAAACCCCAG
		AAAAAACCCTAD	M2	EHI_038620	380	391	1.79e-05	AACTAACCCTAA
		AAAAAACCCTAD	M2	EHI_182590	337	348	1.84e-05	AAATAACCCTTA
		AAAAAACCCTAD	M2	EHI_037130	373	384	1.9e-05	AACTAACCCTTG
		AAAAAACCCTAD	M2	EHI_044590	363	374	2.11e-05	TAAAAACCCTTT
		AAAAAACCCTAD	M2	EHI_152610	341	352	2.16e-05	ATAAAACCCTTT
		AAAAAACCCTAD	M2	EHI_096850	345	356	2.24e-05	AGTGAACCCTAA
		AAAAAACCCTAD	M2	EHI_065740	368	379	2.24e-05	AAAGAACCCTTT
		AAAAAACCCTAD	M2	EHI_067520	377	388	2.24e-05	AAAGAACCCTTT
		AAAAAACCCTAD	M2	EHI_146560	343	354	2.28e-05	TGAAAACCCCAG
		AAAAAACCCTAD	M2	EHI_040830	320	331	2.37e-05	ACAAAACCCTAA
		AAAAAACCCTAD	M2	EHI_182850	347	358	2.37e-05	ATCAAACCCTGA
		AAAAAACCCTAD	M2	EHI_181180	350	361	2.37e-05	ATCAAACCCTGA
		AAAAAACCCTAD	M2	EHI_042720	163	174	2.38e-05	AAAAAACCCCTC
		AAAAAACCCTAD	M2	EHI_040660	378	389	2.45e-05	AGGTAACCCTTG
		AAAAAACCCTAD	M2	EHI_090020	339	350	2.53e-05	AAATAACCCTTC
		AAAAAACCCTAD	M2	EHI_035600	380	391	2.53e-05	AAATAACCCTTT
		AAAAAACCCTAD	M2	EHI_050550	294	305	2.64e-05	AAAAAAACCTAA
		AAAAAACCCTAD	M2	EHI_081320	363	374	2.67e-05	AAGAAAACCTAG
		AAAAAACCCTAD	M2	EHI_186720	367	378	2.67e-05	AAGAAAACCTAG
		AAAAAACCCTAD	M2	EHI_006860	304	315	2.73e-05	AACAAAACCTAG
		AAAAAACCCTAD	M2	EHI_064710	347	358	2.73e-05	AATTAACCCTAT
		AAAAAACCCTAD	M2	EHI_124330	348	359	2.73e-05	GAAGAACCCTAT
		AAAAAACCCTAD	M2	EHI_199940	348	359	2.73e-05	GAAGAACCCTAT
		AAAAAACCCTAD	M2	EHI_035440	349	360	2.73e-05	AATTAACCCTAT
		AAAAAACCCTAD	M2	EHI_111760	367	378	2.73e-05	AACAAAACCTAG
		AAAAAACCCTAD	M2	EHI_006860	346	357	2.73e-05	AAGAAACCCCGA
		AAAAAACCCTAD	M2	EHI_178960	316	327	2.98e-05	GATAAACCCTTT
		AAAAAACCCTAD	M2	EHI_031400	360	371	2.98e-05	GATAAACCCTTT
		AAAAAACCCTAD	M2	EHI_048990	367	378	3e-05	GTAAAACCCTGA
		AAAAAACCCTAD	M2	EHI_025600	367	378	3e-05	GTAAAACCCTGA
		AAAAAACCCTAD	M2	EHI_129750	348	359	3.06e-05	ATCAAACCCTTA
		AAAAAACCCTAD	M2	EHI_103310	89	100	3.1e-05	TTTAAACCCTAG
		AAAAAACCCTAD	M2	EHI_198870	46	57	3.15e-05	ACAAAACCCTAT
		AAAAAACCCTAD	M2	EHI_105180	289	300	3.15e-05	TAAAAACCCCAA
		AAAAAACCCTAD	M2	EHI_108500	363	374	3.27e-05	GAAAAAACCTAG
		AAAAAACCCTAD	M2	EHI_110340	480	491	3.27e-05	ATGAAACCCCAG
		AAAAAACCCTAD	M2	EHI_148190	340	351	3.37e-05	AGTGAACCCTGA
		AAAAAACCCTAD	M2	EHI_187150	340	351	3.56e-05	AAAAAAACCTAT
		AAAAAACCCTAD	M2	EHI_068200	346	357	3.56e-05	AAAAAAACCTAT
		AAAAAACCCTAD	M2	EHI_131940	376	387	3.62e-05	TAATAACCCTTG
		AAAAAACCCTAD	M2	EHI_050280	289	300	3.64e-05	ATATAACCCTTG
		AAAAAACCCTAD	M2	EHI_110340	165	176	3.83e-05	AAATAACCCCAA
		AAAAAACCCTAD	M2	EHI_026410	356	367	3.88e-05	TAAGAACCCTAC
		AAAAAACCCTAD	M2	EHI_086510	348	359	3.93e-05	AATAAACCCTCC
		AAAAAACCCTAD	M2	EHI_051060	346	357	4.02e-05	ACTAAACCCTGG
		AAAAAACCCTAD	M2	EHI_048140	80	91	4.17e-05	TATAAACCCTTT
		AAAAAACCCTAD	M2	EHI_051710	329	340	4.17e-05	ATAAAACCCCAT
		AAAAAACCCTAD	M2	EHI_051710	369	380	4.38e-05	TAATAACCCTAC
		AAAAAACCCTAD	M2	EHI_169900	223	234	4.54e-05	TAAAAAACCTAG
		AAAAAACCCTAD	M2	EHI_008010	380	391	4.64e-05	AACTAACCCTTT
		AAAAAACCCTAD	M2	EHI_131190	380	391	4.64e-05	AACTAACCCTTT
		AAAAAACCCTAD	M2	EHI_130260	193	204	5.34e-05	TTACAACCCTGG
		AAAAAACCCTAD	M2	EHI_065740	346	357	5.34e-05	TTAAAACCCTTA
		AAAAAACCCTAD	M2	EHI_127330	340	351	5.39e-05	TAAGAACCCTTA
		AAAAAACCCTAD	M2	EHI_025600	167	178	5.43e-05	TTTAAACCCTAA
		AAAAAACCCTAD	M2	EHI_048990	169	180	5.43e-05	TTTAAACCCTAA
		AAAAAACCCTAD	M2	EHI_188960	330	341	5.76e-05	AGGAAAACCTAA
		AAAAAACCCTAD	M2	EHI_009680	361	372	5.76e-05	ACAAAACCCTTC
		AAAAAACCCTAD	M2	EHI_086110	235	246	5.87e-05	GAGCAACCCTTT
		AAAAAACCCTAD	M2	EHI_009870	333	344	5.98e-05	AAGAAAACCTAT
		AAAAAACCCTAD	M2	EHI_198870	366	377	6.03e-05	AACAAAACCTAC
		AAAAAACCCTAD	M2	EHI_072040	41	52	6.07e-05	AGATAACCCCAC
		AAAAAACCCTAD	M2	EHI_074090	312	323	6.33e-05	AGTAAAACCTAA
		AAAAAACCCTAD	M2	EHI_012360	312	323	6.33e-05	AGTAAAACCTAA
		AAAAAACCCTAD	M2	EHI_044550	359	370	6.33e-05	AGTAAAACCTAA
		AAAAAACCCTAD	M2	EHI_186830	343	354	6.93e-05	GAATAACCCTCG
		AAAAAACCCTAD	M2	EHI_006810	347	358	6.93e-05	TGTCAACCCTGA
		AAAAAACCCTAD	M2	EHI_146370	340	351	6.94e-05	TGGAAACCCCAA
		AAAAAACCCTAD	M2	EHI_119590	360	371	7.01e-05	TATCAACCCTGT
		AAAAAACCCTAD	M2	EHI_102170	340	351	7.28e-05	ATAAAACCCCTT
		AAAAAACCCTAD	M2	EHI_011210	340	351	7.28e-05	ATAAAACCCCTT
		AAAAAACCCTAD	M2	EHI_017700	131	142	7.37e-05	TGAAAACCCTCT
		AAAAAACCCTAD	M2	EHI_193330	366	377	7.68e-05	TTACAACCCTAT
		AAAAAACCCTAD	M2	EHI_083250	361	372	7.81e-05	ATAAAAACCTAA
		AAAAAACCCTAD	M2	EHI_127330	46	57	7.9e-05	TATTAACCCTAT
		AAAAAACCCTAD	M2	EHI_069110	295	306	8.5e-05	AAAAAAACCCAA
		AAAAAACCCTAD	M2	EHI_033250	342	353	8.66e-05	AGATAACCCTCC
		AAAAAACCCTAD	M2	EHI_147570	201	212	8.71e-05	GGAAAAACCTAC
		AAAAAACCCTAD	M2	EHI_140550	377	388	8.74e-05	GATGAACCCTTT
		AAAAAACCCTAD	M2	EHI_135090	157	168	8.92e-05	AAATAAACCTAA
		AAAAAACCCTAD	M2	EHI_098470	360	371	8.92e-05	AAAAAAACCCTG
		AAAAAACCCTAD	M2	EHI_175460	369	380	8.92e-05	AAAAAAACCCTG
		AAAAAACCCTAD	M2	EHI_038580	346	357	8.93e-05	ATGGAACCCTTA
		AAAAAACCCTAD	M2	EHI_038860	377	388	9e-05	AACTAAACCTAG
		AAAAAACCCTAD	M2	EHI_187150	353	364	9.13e-05	GAGTAACCCTTC
		AAAAAACCCTAD	M2	EHI_143430	294	305	9.22e-05	TGAAAAACCTAA
		AAAAAACCCTAD	M2	EHI_193330	61	72	9.27e-05	AATCAACCCCTT
		AAAAAACCCTAD	M2	EHI_004200	350	361	9.59e-05	GGTAAACCCTCT
		AAAAAACCCTAD	M2	EHI_140540	362	373	9.59e-05	GTACAACCCTTC
		AAAAAACCCTAD	M2	EHI_030760	306	317	9.92e-05	AAAGAAACCTAT
		AAAAAACCCTAD	M2	EHI_167320	309	320	9.92e-05	AAAGAAACCTAT
		WGVWGBTGHTGV	M4	EHI_042930	72	83	2.73e-08	TCCAGCTGCTGC
		WGVWGBTGHTGV	M4	EHI_042930	81	92	3.22e-08	TGCTGTTGCTGC
		WGVWGBTGHTGV	M4	EHI_042930	78	89	3.92e-08	TGCTGCTGTTGC
		WGVWGBTGHTGV	M4	EHI_186830	481	492	4.04e-08	TGCTGCTGGTGC
		WGVWGBTGHTGV	M4	EHI_167310	424	435	4.62e-08	TGCTGCTGATGC
		WGVWGBTGHTGV	M4	EHI_167300	424	435	4.62e-08	TGCTGCTGATGC
		WGVWGBTGHTGV	M4	EHI_177470	427	438	7.45e-08	AGGAGCTGCTGC
		WGVWGBTGHTGV	M4	EHI_030710	454	465	1.13e-07	TGCAGGTGATGC
		WGVWGBTGHTGV	M4	EHI_186830	484	495	1.2e-07	TGCTGGTGCTGA
		WGVWGBTGHTGV	M4	EHI_169350	436	447	2.05e-07	TGCAGTTGCTGG
		WGVWGBTGHTGV	M4	EHI_038580	83	94	2.67e-07	AGCTGGTGATGC
		WGVWGBTGHTGV	M4	EHI_167310	421	432	2.91e-07	AGCTGCTGCTGA
		WGVWGBTGHTGV	M4	EHI_167300	421	432	2.91e-07	AGCTGCTGCTGA
		WGVWGBTGHTGV	M4	EHI_155440	436	447	3.09e-07	AGGACCTGCTGC
		WGVWGBTGHTGV	M4	EHI_067520	433	444	3.75e-07	AGCAGGTGATGC
		WGVWGBTGHTGV	M4	EHI_140550	433	444	3.75e-07	AGCAGGTGATGC
		WGVWGBTGHTGV	M4	EHI_045300	433	444	3.75e-07	AGCAGGTGATGC
		WGVWGBTGHTGV	M4	EHI_161070	451	462	4.21e-07	TGAAGCTGCTGG
		WGVWGBTGHTGV	M4	EHI_177470	430	441	4.71e-07	AGCTGCTGCAGG
		WGVWGBTGHTGV	M4	EHI_058090	439	450	5.65e-07	TGGTGCTGTTGG
		WGVWGBTGHTGV	M4	EHI_179000	98	109	7.63e-07	TCCAGCTGCTGA
		WGVWGBTGHTGV	M4	EHI_056480	478	489	7.9e-07	AGGAGTTGCTGC
		WGVWGBTGHTGV	M4	EHI_161070	457	468	8.55e-07	TGCTGGTGAAGC
		WGVWGBTGHTGV	M4	EHI_167300	418	429	9.03e-07	TCAAGCTGCTGC
		WGVWGBTGHTGV	M4	EHI_051060	421	432	9.03e-07	TCAAGCTGCTGC
		WGVWGBTGHTGV	M4	EHI_009620	430	441	1.01e-06	TGGAGGTGTTGG
		WGVWGBTGHTGV	M4	EHI_099730	451	462	1.24e-06	TGGACGTGTTGC
		WGVWGBTGHTGV	M4	EHI_017700	451	462	1.24e-06	TGGACGTGTTGC
		WGVWGBTGHTGV	M4	EHI_142730	466	477	1.28e-06	TGCTGGTGATGA
		WGVWGBTGHTGV	M4	EHI_126190	466	477	1.28e-06	TGCTGGTGATGA
		WGVWGBTGHTGV	M4	EHI_107290	466	477	1.28e-06	TGCTGGTGATGA
		WGVWGBTGHTGV	M4	EHI_161200	466	477	1.28e-06	TGCTGGTGATGA
		WGVWGBTGHTGV	M4	EHI_140120	466	477	1.28e-06	TGCTGGTGATGA
		WGVWGBTGHTGV	M4	EHI_159150	466	477	1.28e-06	TGCTGGTGATGA
		WGVWGBTGHTGV	M4	EHI_163750	466	477	1.28e-06	TGCTGGTGATGA
		WGVWGBTGHTGV	M4	EHI_182900	466	477	1.28e-06	TGCTGGTGATGA
		WGVWGBTGHTGV	M4	EHI_087570	442	453	1.56e-06	AGCTGTTGGTGC
		WGVWGBTGHTGV	M4	EHI_104660	436	447	1.62e-06	TGCCCTTGCTGC
		WGVWGBTGHTGV	M4	EHI_076870	89	100	1.85e-06	TGCTGGTGTAGG
		WGVWGBTGHTGV	M4	EHI_110400	469	480	1.93e-06	AGCAGTTGCAGC
		WGVWGBTGHTGV	M4	EHI_050550	469	480	1.93e-06	AGCAGTTGCAGC
		WGVWGBTGHTGV	M4	EHI_161070	454	465	2.27e-06	AGCTGCTGGTGA
		WGVWGBTGHTGV	M4	EHI_001780	430	441	2.48e-06	AGGAGGTGTTGG
		WGVWGBTGHTGV	M4	EHI_168340	421	432	2.95e-06	TGAAGTTGCTGG
		WGVWGBTGHTGV	M4	EHI_186830	478	489	3.04e-06	TACTGCTGCTGG
		WGVWGBTGHTGV	M4	EHI_140540	490	501	3.2e-06	AGAAGCTGTTGC
		WGVWGBTGHTGV	M4	EHI_042930	75	86	4.45e-06	AGCTGCTGCTGT
		WGVWGBTGHTGV	M4	EHI_124300	490	501	4.54e-06	TACTCGTGCTGC
		WGVWGBTGHTGV	M4	EHI_199970	490	501	4.54e-06	TACTCGTGCTGC
		WGVWGBTGHTGV	M4	EHI_153540	160	171	4.72e-06	TGGTGGTGTAGG
		WGVWGBTGHTGV	M4	EHI_148320	475	486	5.03e-06	TGTTGCTGATGG
		WGVWGBTGHTGV	M4	EHI_146340	475	486	5.03e-06	TGTTGCTGATGG
		WGVWGBTGHTGV	M4	EHI_021450	197	208	5.05e-06	AGGTGGTGGAGC
		WGVWGBTGHTGV	M4	EHI_114400	442	453	5.51e-06	TGGTCGTGTAGC
		WGVWGBTGHTGV	M4	EHI_087570	439	450	6.37e-06	AGAAGCTGTTGG
		WGVWGBTGHTGV	M4	EHI_135790	430	441	6.53e-06	TCAAGGTGTTGC
		WGVWGBTGHTGV	M4	EHI_012480	430	441	6.53e-06	TCAAGGTGTTGC
		WGVWGBTGHTGV	M4	EHI_009530	424	435	6.95e-06	AGATGGTGATGG
		WGVWGBTGHTGV	M4	EHI_044590	406	417	7.14e-06	TGAAGCTGTAGC
		WGVWGBTGHTGV	M4	EHI_141940	418	429	7.52e-06	AGCTCCAGCTGC
		WGVWGBTGHTGV	M4	EHI_197840	424	435	7.58e-06	TGTAGGTGATGG
		WGVWGBTGHTGV	M4	EHI_158570	412	423	7.79e-06	AGCTCTTGCAGG
		WGVWGBTGHTGV	M4	EHI_130930	466	477	8.05e-06	AGCTGGTGATCC
		WGVWGBTGHTGV	M4	EHI_092120	135	146	8.29e-06	AGGAGGTGTTGA
		WGVWGBTGHTGV	M4	EHI_054740	448	459	8.39e-06	AGCACGTGGTGA
		WGVWGBTGHTGV	M4	EHI_127330	448	459	8.39e-06	AGCACGTGGTGA
		WGVWGBTGHTGV	M4	EHI_167270	418	429	8.48e-06	TCTTGCTGATGC
		WGVWGBTGHTGV	M4	EHI_105140	418	429	8.48e-06	TCTTGCTGATGC
		WGVWGBTGHTGV	M4	EHI_040660	490	501	9.1e-06	AACTCGTGCTGC
		WGVWGBTGHTGV	M4	EHI_038580	490	501	9.1e-06	AACTCGTGCTGC
		WGVWGBTGHTGV	M4	EHI_193330	412	423	9.68e-06	AGGAGCTGGAGG
		WGVWGBTGHTGV	M4	EHI_051710	412	423	9.68e-06	AGGAGCTGGAGG
		WGVWGBTGHTGV	M4	EHI_196920	412	423	9.68e-06	AGGAGCTGGAGG
		WGVWGBTGHTGV	M4	EHI_140170	490	501	9.95e-06	AGCAGTTGAAGC
		WGVWGBTGHTGV	M4	EHI_143430	3	14	1.01e-05	TGAAGCTGATGA
		WGVWGBTGHTGV	M4	EHI_044830	126	137	1.01e-05	TGAAGCTGATGA
		WGVWGBTGHTGV	M4	EHI_161070	204	215	1.03e-05	TGATGGTGATGA
		WGVWGBTGHTGV	M4	EHI_006810	487	498	1.04e-05	ACAAGTTGCTGC
		WGVWGBTGHTGV	M4	EHI_073470	457	468	1.16e-05	AGGACTTGATGC
		WGVWGBTGHTGV	M4	EHI_137720	457	468	1.16e-05	AGGACTTGATGC
		WGVWGBTGHTGV	M4	EHI_125840	54	65	1.19e-05	TGATGTTGATGG
		WGVWGBTGHTGV	M4	EHI_194550	14	25	1.23e-05	TGGTGTTGATGA
		WGVWGBTGHTGV	M4	EHI_067530	60	71	1.25e-05	TGCTGTTGTTCC
		WGVWGBTGHTGV	M4	EHI_108710	66	77	1.25e-05	TGCTCCTGAAGA
		WGVWGBTGHTGV	M4	EHI_096420	457	468	1.38e-05	TACTGCTGGTGG
		WGVWGBTGHTGV	M4	EHI_148820	6	17	1.47e-05	TGGAGTTGATGA
		WGVWGBTGHTGV	M4	EHI_186830	164	175	1.52e-05	TCCAGCTGCTCA
		WGVWGBTGHTGV	M4	EHI_060740	427	438	1.53e-05	ACCACCTGTAGC
		WGVWGBTGHTGV	M4	EHI_030710	463	474	1.57e-05	TGCAGCAGCAGG
		WGVWGBTGHTGV	M4	EHI_023110	487	498	1.6e-05	ACCACTTGATGC
		WGVWGBTGHTGV	M4	EHI_030710	466	477	1.68e-05	AGCAGCAGGTGC
		WGVWGBTGHTGV	M4	EHI_108710	117	128	1.78e-05	TGCACCAGTTGC
		WGVWGBTGHTGV	M4	EHI_146110	436	447	1.83e-05	TGTTGTTGCAGG
		WGVWGBTGHTGV	M4	EHI_186830	62	73	2.13e-05	ACAACCTGTTGC
		WGVWGBTGHTGV	M4	EHI_013900	451	462	2.15e-05	TGCTGTTGAAGA
		WGVWGBTGHTGV	M4	EHI_039020	412	423	2.22e-05	AGTACTTGCTGG
		WGVWGBTGHTGV	M4	EHI_087570	427	438	2.27e-05	TCCACTTGCTCC
		WGVWGBTGHTGV	M4	EHI_098780	469	480	2.32e-05	TCGTGGTGTTCC
		WGVWGBTGHTGV	M4	EHI_042920	430	441	2.38e-05	TGCTTTTGCTGC
		WGVWGBTGHTGV	M4	EHI_108500	415	426	2.39e-05	TCATGCTGCTCG
		WGVWGBTGHTGV	M4	EHI_040830	415	426	2.39e-05	TCATGCTGCTCG
		WGVWGBTGHTGV	M4	EHI_081320	415	426	2.39e-05	TCATGCTGCTCG
		WGVWGBTGHTGV	M4	EHI_086230	87	98	2.42e-05	AGAAGCTGGAGG
		WGVWGBTGHTGV	M4	EHI_008620	448	459	2.42e-05	AGCCCGTGGTGA
		WGVWGBTGHTGV	M4	EHI_103510	220	231	2.45e-05	AGGAGTTGTTGA
		WGVWGBTGHTGV	M4	EHI_200850	421	432	2.71e-05	ACCAGTTGAAGC
		WGVWGBTGHTGV	M4	EHI_163750	32	43	2.72e-05	TGGTGCAGATGG
		WGVWGBTGHTGV	M4	EHI_130930	463	474	2.87e-05	AGTAGCTGGTGA
		WGVWGBTGHTGV	M4	EHI_048560	78	89	3e-05	TCCTCTTGTTGA
		WGVWGBTGHTGV	M4	EHI_158270	413	424	3.2e-05	ACCAGTTGCAGA
		WGVWGBTGHTGV	M4	EHI_156690	413	424	3.2e-05	ACCAGTTGCAGA
		WGVWGBTGHTGV	M4	EHI_004200	485	496	3.26e-05	TCCAACTGCTGC
		WGVWGBTGHTGV	M4	EHI_184480	164	175	3.39e-05	TAACGCTGCTGC
		WGVWGBTGHTGV	M4	EHI_030710	460	471	3.51e-05	TGATGCAGCAGC
		WGVWGBTGHTGV	M4	EHI_119540	415	426	3.58e-05	AGAAGCTGCACC
		WGVWGBTGHTGV	M4	EHI_198740	424	435	3.6e-05	AGACGTTGTTGC
		WGVWGBTGHTGV	M4	EHI_030710	448	459	3.65e-05	AGTAGTTGCAGG
		WGVWGBTGHTGV	M4	EHI_163750	29	40	3.81e-05	TACTGGTGCAGA
		WGVWGBTGHTGV	M4	EHI_062790	457	468	3.83e-05	AGGAGTTGCTGT
		WGVWGBTGHTGV	M4	EHI_050550	406	417	3.97e-05	TGCTGGTCTTGC
		WGVWGBTGHTGV	M4	EHI_110400	406	417	3.97e-05	TGCTGGTCTTGC
		WGVWGBTGHTGV	M4	EHI_044590	19	30	4.07e-05	AGCACCTCCTGC
		WGVWGBTGHTGV	M4	EHI_167310	454	465	4.07e-05	TCAAGCTGCTGT
		WGVWGBTGHTGV	M4	EHI_184470	427	438	4.18e-05	TGGTCGTGTTGT
		WGVWGBTGHTGV	M4	EHI_185580	427	438	4.18e-05	TGGTCGTGTTGT
		WGVWGBTGHTGV	M4	EHI_023500	433	444	4.27e-05	AGAACTTGTTGG
		WGVWGBTGHTGV	M4	EHI_186830	65	76	4.31e-05	ACCTGTTGCTGT
		WGVWGBTGHTGV	M4	EHI_087570	412	423	4.31e-05	AACTGTTGTTGC
		WGVWGBTGHTGV	M4	EHI_160980	433	444	4.35e-05	TGCTACTGCTGA
		WGVWGBTGHTGV	M4	EHI_081410	19	30	4.41e-05	AGTTCCTGTTGA
		WGVWGBTGHTGV	M4	EHI_119540	421	432	4.41e-05	TGCACCAGCTCC
		WGVWGBTGHTGV	M4	EHI_042930	427	438	4.43e-05	ACTCGCTGTTGC
		WGVWGBTGHTGV	M4	EHI_042720	478	489	4.43e-05	TGGTGGAGCTCC
		WGVWGBTGHTGV	M4	EHI_042930	57	68	4.46e-05	TGCCCCAGTTGC
		WGVWGBTGHTGV	M4	EHI_152650	121	132	4.62e-05	TGAAGGAGTTGC
		WGVWGBTGHTGV	M4	EHI_087570	433	444	4.84e-05	TGCTCCAGAAGC
		WGVWGBTGHTGV	M4	EHI_062790	463	474	4.84e-05	TGCTGTTGTTCA
		WGVWGBTGHTGV	M4	EHI_030800	200	211	5.06e-05	TGGTTGTGGTGC
		WGVWGBTGHTGV	M4	EHI_153070	134	145	5.13e-05	TCATGTTGTAGC
		WGVWGBTGHTGV	M4	EHI_167300	466	477	5.18e-05	TCAAGCTGATCC
		WGVWGBTGHTGV	M4	EHI_056480	418	429	5.29e-05	TGTCGTTGGTGG
		WGVWGBTGHTGV	M4	EHI_169900	427	438	5.29e-05	TCTTGCTGCTGT
		WGVWGBTGHTGV	M4	EHI_096850	424	435	5.42e-05	AAGACTTGCTGC
		WGVWGBTGHTGV	M4	EHI_110340	424	435	5.42e-05	AAGACTTGCTGC
		WGVWGBTGHTGV	M4	EHI_020370	454	465	5.76e-05	TGCTGGTGGACA
		WGVWGBTGHTGV	M4	EHI_108710	120	131	5.97e-05	ACCAGTTGCACC
		WGVWGBTGHTGV	M4	EHI_047800	478	489	6.24e-05	TGTTCTTGAAGC
		WGVWGBTGHTGV	M4	EHI_010020	421	432	6.36e-05	ACAACTTGATGC
		WGVWGBTGHTGV	M4	EHI_188730	463	474	6.36e-05	AGCTGGAGATGA
		WGVWGBTGHTGV	M4	EHI_182990	463	474	6.36e-05	AGCTGGAGATGA
		WGVWGBTGHTGV	M4	EHI_048990	413	424	6.42e-05	ACTAGCTGCAGA
		WGVWGBTGHTGV	M4	EHI_025600	413	424	6.42e-05	ACTAGCTGCAGA
		WGVWGBTGHTGV	M4	EHI_194540	436	447	6.48e-05	TGCCTTTGCTGC
		WGVWGBTGHTGV	M4	EHI_155440	439	450	6.48e-05	ACCTGCTGCACA
		WGVWGBTGHTGV	M4	EHI_152650	115	126	6.6e-05	ACGTGTTGAAGG
		WGVWGBTGHTGV	M4	EHI_146370	421	432	6.68e-05	AGGTCGTGTTGT
		WGVWGBTGHTGV	M4	EHI_183480	421	432	6.68e-05	AGGTCGTGTTGT
		WGVWGBTGHTGV	M4	EHI_010020	433	444	6.68e-05	TAATGGTGATGG
		WGVWGBTGHTGV	M4	EHI_167050	472	483	6.82e-05	AACTGCTGGAGG
		WGVWGBTGHTGV	M4	EHI_164870	472	483	6.82e-05	AACTGCTGGAGG
		WGVWGBTGHTGV	M4	EHI_189940	472	483	6.82e-05	AACTGCTGGAGG
		WGVWGBTGHTGV	M4	EHI_200850	427	438	7.27e-05	TGAAGCTGCACA
		WGVWGBTGHTGV	M4	EHI_182900	460	471	7.51e-05	TGGATTTGCTGG
		WGVWGBTGHTGV	M4	EHI_142730	460	471	7.51e-05	TGGATTTGCTGG
		WGVWGBTGHTGV	M4	EHI_163750	460	471	7.51e-05	TGGATTTGCTGG
		WGVWGBTGHTGV	M4	EHI_168340	430	441	7.56e-05	TGGCCCAGTTGC
		WGVWGBTGHTGV	M4	EHI_078300	475	486	7.63e-05	AGTAGTTGTTGA
		WGVWGBTGHTGV	M4	EHI_148820	475	486	7.63e-05	AGTAGTTGTTGA
		WGVWGBTGHTGV	M4	EHI_146560	475	486	7.63e-05	AGTAGTTGTTGA
		WGVWGBTGHTGV	M4	EHI_077530	433	444	7.74e-05	AAGTCCTGATGG
		WGVWGBTGHTGV	M4	EHI_031400	11	22	7.88e-05	AGATCTTGGTGA
		WGVWGBTGHTGV	M4	EHI_012480	16	27	8.01e-05	TCCAGTTGTTGT
		WGVWGBTGHTGV	M4	EHI_197840	433	444	8.01e-05	TGGAGCAGTAGG
		WGVWGBTGHTGV	M4	EHI_030800	110	121	8.19e-05	TCCAGCTGGAGT
		WGVWGBTGHTGV	M4	EHI_108710	111	122	8.19e-05	AGATGTTGCACC
		WGVWGBTGHTGV	M4	EHI_164870	173	184	8.26e-05	AACACTTGTTGC
		WGVWGBTGHTGV	M4	EHI_188940	393	404	8.36e-05	TGTTGCAGATGG
		WGVWGBTGHTGV	M4	EHI_020280	415	426	8.44e-05	ACAACGTGGTGA
		WGVWGBTGHTGV	M4	EHI_169470	32	43	8.57e-05	AGATGTTGATCC
		WGVWGBTGHTGV	M4	EHI_042930	66	77	8.68e-05	TGCCGCTCCAGC
		WGVWGBTGHTGV	M4	EHI_176140	433	444	8.76e-05	TGTCGGAGCTGG
		WGVWGBTGHTGV	M4	EHI_020370	451	462	8.76e-05	AAATGCTGGTGG
		WGVWGBTGHTGV	M4	EHI_030070	455	466	8.76e-05	AGAACTTGCAGA
		WGVWGBTGHTGV	M4	EHI_126140	98	109	8.97e-05	TGTAGTTGATCC
		WGVWGBTGHTGV	M4	EHI_160980	436	447	9.02e-05	TACTGCTGAAGA
		WGVWGBTGHTGV	M4	EHI_009620	436	447	9.02e-05	TGTTGGAGTTGG
		WGVWGBTGHTGV	M4	EHI_184470	421	432	9.09e-05	TGAAGTTGGTCG
		WGVWGBTGHTGV	M4	EHI_185580	421	432	9.09e-05	TGAAGTTGGTCG
		WGVWGBTGHTGV	M4	EHI_030800	92	103	9.17e-05	TGCTTGTGTTGA
		WGVWGBTGHTGV	M4	EHI_181560	21	32	9.43e-05	TGTTCTTGAAGG
		WGVWGBTGHTGV	M4	EHI_198760	385	396	9.53e-05	TCGAGTTGAAGA
		WGVWGBTGHTGV	M4	EHI_110570	57	68	9.72e-05	ACATGTTGTTGA
		WGVWGBTGHTGV	M4	EHI_098780	127	138	9.85e-05	ACCATCTGGTGC
		WGVWGBTGHTGV	M4	EHI_182900	421	432	9.85e-05	AGCACTTGTTGT
		WGVWGBTGHTGV	M4	EHI_142730	421	432	9.85e-05	AGCACTTGTTGT
		WGVWGBTGHTGV	M4	EHI_161200	421	432	9.85e-05	AGCACTTGTTGT
		WGVWGBTGHTGV	M4	EHI_107290	421	432	9.85e-05	AGCACTTGTTGT
		WGVWGBTGHTGV	M4	EHI_140120	421	432	9.85e-05	AGCACTTGTTGT
		WGVWGBTGHTGV	M4	EHI_163750	421	432	9.85e-05	AGCACTTGTTGT
		WGVWGBTGHTGV	M4	EHI_126190	421	432	9.85e-05	AGCACTTGTTGT
		WGVWGBTGHTGV	M4	EHI_159150	421	432	9.85e-05	AGCACTTGTTGT
		WGVWGBTGHTGV	M4	EHI_062790	460	471	9.85e-05	AGTTGCTGTTGT
		WGVWGBTGHTGV	M4	EHI_030800	155	166	9.91e-05	AAGAGTTGCTGA
		GAACTAAAAAA	M5	EHI_178960	133	143	2.51e-06	GAACTAAAAAA
		GAACTAAAAAA	M5	EHI_159150	197	207	2.51e-06	GAACTAAAAAA
		GAACTAAAAAA	M5	EHI_146390	251	261	2.51e-06	GAACTAAAAAA
		GAACTAAAAAA	M5	EHI_159150	270	280	2.51e-06	GAACTAAAAAA
		GAACTAAAAAA	M5	EHI_126190	270	280	2.51e-06	GAACTAAAAAA
		GAACTAAAAAA	M5	EHI_048560	286	296	2.51e-06	GAACTAAAAAA
		GAACTAAAAAA	M5	EHI_105180	302	312	2.51e-06	GAACTAAAAAA
		GAACTAAAAAA	M5	EHI_114920	349	359	2.51e-06	GAACTAAAAAA
		GAACTAAAAAA	M5	EHI_148240	360	370	2.51e-06	GAACTAAAAAA
		GAACTAAAAAA	M5	EHI_058080	361	371	2.51e-06	GAACTAAAAAA
		GAACTAAAAAA	M5	EHI_185580	362	372	2.51e-06	GAACTAAAAAA
		GAACTAAAAAA	M5	EHI_010650	363	373	2.51e-06	GAACTAAAAAA
		GAACTAAAAAA	M5	EHI_140550	366	376	2.51e-06	GAACTAAAAAA
		GAACTAAAAAA	M5	EHI_030710	372	382	2.51e-06	GAACTAAAAAA
		GAACTAAAAAA	M5	EHI_140370	372	382	2.51e-06	GAACTAAAAAA
		GAACTAAAAAA	M5	EHI_176820	376	386	2.51e-06	GAACTAAAAAA
		GAACTAAAAAA	M5	EHI_006810	243	253	3.37e-06	GAACTGAAAAA
		GAACTAAAAAA	M5	EHI_014110	350	360	3.37e-06	GAACTGAAAAA
		GAACTAAAAAA	M5	EHI_058090	373	383	3.37e-06	GAACTGAAAAA
		GAACTAAAAAA	M5	EHI_194520	386	396	3.37e-06	GAACTGAAAAA
		GAACTAAAAAA	M5	EHI_051060	77	87	4.22e-06	GAACTAGAAAA
		GAACTAAAAAA	M5	EHI_184470	355	365	4.22e-06	GAACTAGAAAA
		GAACTAAAAAA	M5	EHI_146570	365	375	4.22e-06	GAACTAGAAAA
		GAACTAAAAAA	M5	EHI_183480	371	381	4.22e-06	GAACTAGAAAA
		GAACTAAAAAA	M5	EHI_146340	381	391	4.22e-06	GAACTAGAAAA
		GAACTAAAAAA	M5	EHI_152080	355	365	4.52e-06	GAACTGGAAAA
		GAACTAAAAAA	M5	EHI_142730	247	257	5.37e-06	GAACTAAGAAA
		GAACTAAAAAA	M5	EHI_142730	298	308	5.37e-06	GAACTAAGAAA
		GAACTAAAAAA	M5	EHI_009870	369	379	5.37e-06	GAACTAAGAAA
		GAACTAAAAAA	M5	EHI_001780	374	384	5.37e-06	GAACTAAGAAA
		GAACTAAAAAA	M5	EHI_067530	375	385	5.37e-06	GAACTAAGAAA
		GAACTAAAAAA	M5	EHI_099790	377	387	5.37e-06	GAACTAAGAAA
		GAACTAAAAAA	M5	EHI_124850	377	387	5.37e-06	GAACTAAGAAA
		GAACTAAAAAA	M5	EHI_150470	357	367	5.67e-06	GAACTGAGAAA
		GAACTAAAAAA	M5	EHI_198740	364	374	5.67e-06	GAACTGAGAAA
		GAACTAAAAAA	M5	EHI_064570	369	379	5.67e-06	GAACTGAGAAA
		GAACTAAAAAA	M5	EHI_160980	188	198	8.11e-06	GAACTTAAAAA
		GAACTAAAAAA	M5	EHI_176140	219	229	8.11e-06	GAACTTAAAAA
		GAACTAAAAAA	M5	EHI_098280	220	230	8.11e-06	GAACTTAAAAA
		GAACTAAAAAA	M5	EHI_023500	227	237	8.11e-06	GAACTTAAAAA
		GAACTAAAAAA	M5	EHI_119540	245	255	8.11e-06	GAACTTAAAAA
		GAACTAAAAAA	M5	EHI_048240	259	269	8.11e-06	GAACTTAAAAA
		GAACTAAAAAA	M5	EHI_197840	295	305	8.11e-06	GAACTTAAAAA
		GAACTAAAAAA	M5	EHI_167320	295	305	8.11e-06	GAACTTAAAAA
		GAACTAAAAAA	M5	EHI_152610	356	366	8.11e-06	GAACTTAAAAA
		GAACTAAAAAA	M5	EHI_182990	367	377	8.11e-06	GAACTTAAAAA
		GAACTAAAAAA	M5	EHI_188730	367	377	8.11e-06	GAACTTAAAAA
		GAACTAAAAAA	M5	EHI_129750	374	384	8.11e-06	GAACTTAAAAA
		GAACTAAAAAA	M5	EHI_048240	374	384	8.11e-06	GAACTTAAAAA
		GAACTAAAAAA	M5	EHI_119590	375	385	8.11e-06	GAACTTAAAAA
		GAACTAAAAAA	M5	EHI_108710	378	388	8.11e-06	GAACTTAAAAA
		GAACTAAAAAA	M5	EHI_188850	379	389	8.11e-06	GAACTTAAAAA
		GAACTAAAAAA	M5	EHI_030800	384	394	8.11e-06	GAACTTAAAAA
		GAACTAAAAAA	M5	EHI_092120	319	329	8.97e-06	GAACTAAAAAG
		GAACTAAAAAA	M5	EHI_092120	367	377	8.97e-06	GAACTAAAAAG
		GAACTAAAAAA	M5	EHI_148230	374	384	8.97e-06	GAACTAAAAAG
		GAACTAAAAAA	M5	EHI_060740	377	387	9.26e-06	GAACTGAAAAG
		GAACTAAAAAA	M5	EHI_042920	367	377	1.08e-05	GAACTGAAAGA
		GAACTAAAAAA	M5	EHI_152650	375	385	1.08e-05	GAACTGAAAGA
		GAACTAAAAAA	M5	EHI_096710	375	385	1.08e-05	GAACTGAAAGA
		GAACTAAAAAA	M5	EHI_033250	272	282	1.16e-05	GAACTTGAAAA
		GAACTAAAAAA	M5	EHI_020080	375	385	1.16e-05	GAACTTGAAAA
		GAACTAAAAAA	M5	EHI_110340	377	387	1.16e-05	GAACTTGAAAA
		GAACTAAAAAA	M5	EHI_167310	379	389	1.16e-05	GAACTTGAAAA
		GAACTAAAAAA	M5	EHI_037130	356	366	1.25e-05	GAACTTAGAAA
		GAACTAAAAAA	M5	EHI_096850	378	388	1.25e-05	GAACTTAGAAA
		GAACTAAAAAA	M5	EHI_040800	147	157	1.49e-05	GAACTATAAAA
		GAACTAAAAAA	M5	EHI_148240	251	261	1.49e-05	GAACTATAAAA
		GAACTAAAAAA	M5	EHI_188730	262	272	1.49e-05	GAACTATAAAA
		GAACTAAAAAA	M5	EHI_182990	262	272	1.49e-05	GAACTATAAAA
		GAACTAAAAAA	M5	EHI_147570	284	294	1.49e-05	GAACTATAAAA
		GAACTAAAAAA	M5	EHI_033250	288	298	1.49e-05	GAACTATAAAA
		GAACTAAAAAA	M5	EHI_176140	349	359	1.49e-05	GAACTATAAAA
		GAACTAAAAAA	M5	EHI_118750	351	361	1.49e-05	GAACTATAAAA
		GAACTAAAAAA	M5	EHI_141940	357	367	1.49e-05	GAACTATAAAA
		GAACTAAAAAA	M5	EHI_020300	358	368	1.49e-05	GAACTATAAAA
		GAACTAAAAAA	M5	EHI_191750	362	372	1.49e-05	GAACTATAAAA
		GAACTAAAAAA	M5	EHI_164500	370	380	1.49e-05	GAACTATAAAA
		GAACTAAAAAA	M5	EHI_155410	374	384	1.64e-05	GAACTAAGAAG
		GAACTAAAAAA	M5	EHI_078300	382	392	1.64e-05	GAACTAAGAAG
		GAACTAAAAAA	M5	EHI_153540	274	284	1.73e-05	GAACTAAAAAC
		GAACTAAAAAA	M5	EHI_140540	375	385	1.73e-05	GAACTGAGAAG
		GAACTAAAAAA	M5	EHI_192810	366	376	1.76e-05	GAACTGAAAAC
		GAACTAAAAAA	M5	EHI_108500	374	384	1.84e-05	GAACTTAAAAG
		GAACTAAAAAA	M5	EHI_081320	374	384	1.84e-05	GAACTTAAAAG
		GAACTAAAAAA	M5	EHI_146370	372	382	1.92e-05	GAACTACAAAA
		GAACTAAAAAA	M5	EHI_109920	374	384	1.95e-05	GAACTGCAAAA
		GAACTAAAAAA	M5	EHI_030760	174	184	2.06e-05	GAACTTGGAAA
		GAACTAAAAAA	M5	EHI_062790	434	444	2.14e-05	GAACTTAAAGA
		GAACTAAAAAA	M5	EHI_058090	23	33	2.87e-05	AAACTAAAAAA
		GAACTAAAAAA	M5	EHI_197480	195	205	2.87e-05	AAACTAAAAAA
		GAACTAAAAAA	M5	EHI_086510	253	263	2.87e-05	AAACTAAAAAA
		GAACTAAAAAA	M5	EHI_009810	274	284	2.87e-05	AAACTAAAAAA
		GAACTAAAAAA	M5	EHI_160980	286	296	2.87e-05	AAACTAAAAAA
		GAACTAAAAAA	M5	EHI_149000	327	337	2.87e-05	AAACTAAAAAA
		GAACTAAAAAA	M5	EHI_125780	334	344	2.87e-05	AAACTAAAAAA
		GAACTAAAAAA	M5	EHI_099730	343	353	2.87e-05	AAACTAAAAAA
		GAACTAAAAAA	M5	EHI_188850	359	369	2.87e-05	AAACTAAAAAA
		GAACTAAAAAA	M5	EHI_110570	366	376	2.87e-05	AAACTAAAAAA
		GAACTAAAAAA	M5	EHI_023230	368	378	2.87e-05	AAACTAAAAAA
		GAACTAAAAAA	M5	EHI_110400	370	380	2.87e-05	AAACTAAAAAA
		GAACTAAAAAA	M5	EHI_158570	374	384	2.87e-05	AAACTAAAAAA
		GAACTAAAAAA	M5	EHI_196920	374	384	2.87e-05	AAACTAAAAAA
		GAACTAAAAAA	M5	EHI_072040	375	385	2.87e-05	AAACTAAAAAA
		GAACTAAAAAA	M5	EHI_086110	420	430	2.87e-05	AAACTAAAAAA
		GAACTAAAAAA	M5	EHI_197030	363	373	3.12e-05	AAACTGAAAAA
		GAACTAAAAAA	M5	EHI_030760	366	376	3.12e-05	AAACTGAAAAA
		GAACTAAAAAA	M5	EHI_153080	368	378	3.12e-05	AAACTGAAAAA
		GAACTAAAAAA	M5	EHI_199970	362	372	3.21e-05	GAACTATGAAA
		GAACTAAAAAA	M5	EHI_124300	362	372	3.21e-05	GAACTATGAAA
		GAACTAAAAAA	M5	EHI_187740	374	384	3.21e-05	GAACTATGAAA
		GAACTAAAAAA	M5	EHI_098470	374	384	3.21e-05	GAACTATGAAA
		GAACTAAAAAA	M5	EHI_057670	305	315	3.28e-05	GAACTAGAAAC
		GAACTAAAAAA	M5	EHI_006860	368	378	3.32e-05	GAACTAAAAGG
		GAACTAAAAAA	M5	EHI_181180	379	389	3.32e-05	GAACTAAAAGG
		GAACTAAAAAA	M5	EHI_167060	365	375	3.35e-05	GAACTAAGAAC
		GAACTAAAAAA	M5	EHI_069060	365	375	3.36e-05	GAACTGAGAAC
		GAACTAAAAAA	M5	EHI_118750	260	270	3.6e-05	GAACTTTAAAA
		GAACTAAAAAA	M5	EHI_107290	319	329	3.6e-05	GAACTTTAAAA
		GAACTAAAAAA	M5	EHI_013890	368	378	3.6e-05	GAACTTTAAAA
		GAACTAAAAAA	M5	EHI_108610	368	378	3.6e-05	GAACTTTAAAA
		GAACTAAAAAA	M5	EHI_023500	383	393	3.6e-05	GAACTTTAAAA
		GAACTAAAAAA	M5	EHI_169360	368	378	3.63e-05	GAACTTGAAAG
		GAACTAAAAAA	M5	EHI_092470	373	383	3.73e-05	GAACTTAAAAC
		GAACTAAAAAA	M5	EHI_161070	419	429	3.73e-05	GAACTTAAAAC
		GAACTAAAAAA	M5	EHI_186840	181	191	3.85e-05	GAACTGTAAAG
		GAACTAAAAAA	M5	EHI_153080	260	270	4.22e-05	GAACTAAAAAT
		GAACTAAAAAA	M5	EHI_009680	373	383	4.22e-05	GAACTAAAAAT
		GAACTAAAAAA	M5	EHI_107290	274	284	4.57e-05	GAACTAAATAA
		GAACTAAAAAA	M5	EHI_140120	297	307	4.57e-05	GAACTAAATAA
		GAACTAAAAAA	M5	EHI_163750	298	308	4.57e-05	GAACTAAATAA
		GAACTAAAAAA	M5	EHI_163670	359	369	4.57e-05	GAACTAAATAA
		GAACTAAAAAA	M5	EHI_130260	375	385	4.57e-05	GAACTAAATAA
		GAACTAAAAAA	M5	EHI_067520	367	377	4.66e-05	GAACTGAATAA
		GAACTAAAAAA	M5	EHI_194550	368	378	4.66e-05	GAACTGAATAA
		GAACTAAAAAA	M5	EHI_044770	360	370	4.94e-05	AAACTAGAAAA
		GAACTAAAAAA	M5	EHI_094100	365	375	4.94e-05	AAACTAGAAAA
		GAACTAAAAAA	M5	EHI_168340	230	240	5.02e-05	AAACTGGAAAA
		GAACTAAAAAA	M5	EHI_038580	364	374	5.02e-05	AAACTGGAAAA
		GAACTAAAAAA	M5	EHI_096570	242	252	5.3e-05	AAACTAAGAAA
		GAACTAAAAAA	M5	EHI_044550	450	460	5.3e-05	AAACTAAGAAA
		GAACTAAAAAA	M5	EHI_182590	450	460	5.3e-05	AAACTAAGAAA
		GAACTAAAAAA	M5	EHI_148190	194	204	5.48e-05	GAACTATAAGA
		GAACTAAAAAA	M5	EHI_068200	326	336	5.48e-05	GAACTATAAGA
		GAACTAAAAAA	M5	EHI_073470	345	355	6.29e-05	AAACTTAAAAA
		GAACTAAAAAA	M5	EHI_094100	357	367	6.29e-05	AAACTTAAAAA
		GAACTAAAAAA	M5	EHI_048170	359	369	6.29e-05	AAACTTAAAAA
		GAACTAAAAAA	M5	EHI_124330	363	373	6.29e-05	AAACTTAAAAA
		GAACTAAAAAA	M5	EHI_199940	363	373	6.29e-05	AAACTTAAAAA
		GAACTAAAAAA	M5	EHI_040660	364	374	6.29e-05	AAACTTAAAAA
		GAACTAAAAAA	M5	EHI_103510	371	381	6.29e-05	AAACTTAAAAA
		GAACTAAAAAA	M5	EHI_023500	371	381	6.29e-05	AAACTTAAAAA
		GAACTAAAAAA	M5	EHI_096570	374	384	6.29e-05	AAACTTAAAAA
		GAACTAAAAAA	M5	EHI_042720	434	444	6.44e-05	GAACTTAAAGG
		GAACTAAAAAA	M5	EHI_137720	368	378	6.47e-05	GAACTTAGAAC
		GAACTAAAAAA	M5	EHI_073470	368	378	6.47e-05	GAACTTAGAAC
		GAACTAAAAAA	M5	EHI_008620	326	336	6.72e-05	AAACTAAAAAG
		GAACTAAAAAA	M5	EHI_137870	327	337	6.72e-05	AAACTAAAAAG
		GAACTAAAAAA	M5	EHI_026410	370	380	6.72e-05	AAACTAAAAAG
		GAACTAAAAAA	M5	EHI_042170	373	383	6.72e-05	AAACTAAAAAG
		GAACTAAAAAA	M5	EHI_054740	236	246	6.81e-05	AAACTGAAAAG
		GAACTAAAAAA	M5	EHI_098570	361	371	6.81e-05	AAACTGAAAAG
		GAACTAAAAAA	M5	EHI_182900	318	328	6.84e-05	GAACTATGAAG
		GAACTAAAAAA	M5	EHI_161200	318	328	6.84e-05	GAACTATGAAG
		GAACTAAAAAA	M5	EHI_188850	370	380	6.98e-05	GAACTACAAGA
		GAACTAAAAAA	M5	EHI_136160	374	384	6.98e-05	GAACTACAAGA
		GAACTAAAAAA	M5	EHI_056480	366	376	7.07e-05	GAACTTTAAAG
		GAACTAAAAAA	M5	EHI_169900	382	392	7.15e-05	GAACTAGAAAT
		GAACTAAAAAA	M5	EHI_193330	154	164	7.18e-05	GAACTGGAAAT
		GAACTAAAAAA	M5	EHI_104660	185	195	7.43e-05	GAACTGGATAA
		GAACTAAAAAA	M5	EHI_135060	231	241	7.79e-05	GAACTTAAAAT
		GAACTAAAAAA	M5	EHI_020280	242	252	7.79e-05	GAACTTAAAAT
		GAACTAAAAAA	M5	EHI_146390	262	272	7.79e-05	GAACTTAAAAT
		GAACTAAAAAA	M5	EHI_054740	373	383	7.79e-05	GAACTTAAAAT
		GAACTAAAAAA	M5	EHI_048170	376	386	7.79e-05	GAACTTAAAAT
		GAACTAAAAAA	M5	EHI_026340	380	390	7.79e-05	GAACTTAAAAT
		GAACTAAAAAA	M5	EHI_098280	381	391	7.79e-05	GAACTTAAAAT
		GAACTAAAAAA	M5	EHI_127200	374	384	8.03e-05	GAACTTAATAA
		GAACTAAAAAA	M5	EHI_186480	317	327	8.4e-05	AAACTAAAAGA
		GAACTAAAAAA	M5	EHI_158550	321	331	8.4e-05	AAACTAAAAGA
		GAACTAAAAAA	M5	EHI_045300	329	339	8.4e-05	AAACTAAAAGA
		GAACTAAAAAA	M5	EHI_158550	342	352	8.4e-05	AAACTAAAAGA
		GAACTAAAAAA	M5	EHI_112880	385	395	8.4e-05	AAACTAAAAGA
		GAACTAAAAAA	M5	EHI_035460	460	470	8.4e-05	AAACTAAAAGA
		GAACTAAAAAA	M5	EHI_050960	357	367	8.52e-05	AAACTGAAAGA
		GAACTAAAAAA	M5	EHI_124850	411	421	8.52e-05	AAACTGAAAGA
		GAACTAAAAAA	M5	EHI_198740	260	270	8.82e-05	AAACTTGAAAA
		GAACTAAAAAA	M5	EHI_030710	71	81	9.1e-05	AAACTTAGAAA
		GAACTAAAAAA	M5	EHI_023110	126	136	9.1e-05	AAACTTAGAAA
		GAACTAAAAAA	M5	EHI_068200	373	383	9.32e-05	GAACTGAATAG
		TGVACCAAGAG	M6	EHI_142730	478	488	2.93e-08	TGCACCAAGAG
		TGVACCAAGAG	M6	EHI_161200	478	488	2.93e-08	TGCACCAAGAG
		TGVACCAAGAG	M6	EHI_163750	478	488	2.93e-08	TGCACCAAGAG
		TGVACCAAGAG	M6	EHI_140120	478	488	2.93e-08	TGCACCAAGAG
		TGVACCAAGAG	M6	EHI_182900	478	488	2.93e-08	TGCACCAAGAG
		TGVACCAAGAG	M6	EHI_107290	478	488	2.93e-08	TGCACCAAGAG
		TGVACCAAGAG	M6	EHI_126190	478	488	2.93e-08	TGCACCAAGAG
		TGVACCAAGAG	M6	EHI_159150	478	488	2.93e-08	TGCACCAAGAG
		TGVACCAAGAG	M6	EHI_193080	487	497	6.1e-08	TGGACCAAGAG
		TGVACCAAGAG	M6	EHI_126140	487	497	6.1e-08	TGGACCAAGAG
		TGVACCAAGAG	M6	EHI_030800	149	159	2.89e-07	TGCCCCAAGAG
		TGVACCAAGAG	M6	EHI_004490	307	317	7.34e-07	TGGACCAAAAG
		TGVACCAAGAG	M6	EHI_103510	451	461	8.31e-07	TGAACCAACAG
		TGVACCAAGAG	M6	EHI_042720	12	22	8.59e-07	TGGACCAACTG
		TGVACCAAGAG	M6	EHI_020280	463	473	1.11e-06	AGCACCAAGAG
		TGVACCAAGAG	M6	EHI_152650	337	347	1.22e-06	TGGACAAAGAG
		TGVACCAAGAG	M6	EHI_096710	337	347	1.22e-06	TGGACAAAGAG
		TGVACCAAGAG	M6	EHI_182850	407	417	1.82e-06	GGAACCAAGAG
		TGVACCAAGAG	M6	EHI_038860	466	476	1.95e-06	TGGATCAAGAG
		TGVACCAAGAG	M6	EHI_048170	427	437	2.08e-06	TGAACCAACTG
		TGVACCAAGAG	M6	EHI_037130	118	128	2.42e-06	TGCATCAAGTG
		TGVACCAAGAG	M6	EHI_099790	180	190	2.75e-06	TGAACAAAGAG
		TGVACCAAGAG	M6	EHI_042930	90	100	2.95e-06	TGCCCCAACTG
		TGVACCAAGAG	M6	EHI_200850	445	455	3.08e-06	TGCACCAAAAC
		TGVACCAAGAG	M6	EHI_137870	448	458	3.08e-06	TGCACCAAAAC
		TGVACCAAGAG	M6	EHI_044590	448	458	3.08e-06	TGCACCAAAAC
		TGVACCAAGAG	M6	EHI_196920	466	476	3.16e-06	TGCATCAACAG
		TGVACCAAGAG	M6	EHI_030710	484	494	3.22e-06	TGGACCAAAGG
		TGVACCAAGAG	M6	EHI_086230	114	124	3.62e-06	TGAACCAAATG
		TGVACCAAGAG	M6	EHI_156660	451	461	3.62e-06	TGAACCAAATG
		TGVACCAAGAG	M6	EHI_098280	442	452	5.32e-06	TGAACAAAGTG
		TGVACCAAGAG	M6	EHI_006810	445	455	5.32e-06	TGAACAAAGTG
		TGVACCAAGAG	M6	EHI_044590	61	71	5.41e-06	TGGACCAAAAC
		TGVACCAAGAG	M6	EHI_152650	314	324	1.24e-05	TGGACAAAATG
		TGVACCAAGAG	M6	EHI_096710	314	324	1.24e-05	TGGACAAAATG
		TGVACCAAGAG	M6	EHI_042920	131	141	1.65e-05	AGAACCAAAAG
		TGVACCAAGAG	M6	EHI_009840	151	161	1.82e-05	TGAATCAACTG
		TGVACCAAGAG	M6	EHI_142210	415	425	1.83e-05	AGAACCAACTG
		TGVACCAAGAG	M6	EHI_192110	440	450	1.91e-05	TGCACAAAAAC
		TGVACCAAGAG	M6	EHI_010650	440	450	1.91e-05	TGCACAAAAAC
		TGVACCAAGAG	M6	EHI_146530	440	450	1.91e-05	TGCACAAAAAC
		TGVACCAAGAG	M6	EHI_023110	199	209	2.1e-05	TGGCTCAACAG
		TGVACCAAGAG	M6	EHI_044970	463	473	2.26e-05	AGAACAAAGAG
		TGVACCAAGAG	M6	EHI_194540	445	455	2.44e-05	TGCAACAAGAG
		TGVACCAAGAG	M6	EHI_036530	183	193	2.76e-05	TGAATCAAATG
		TGVACCAAGAG	M6	EHI_169350	144	154	3.31e-05	TGAACAAAAGG
		TGVACCAAGAG	M6	EHI_031400	169	179	3.99e-05	TGGATAAAAAG
		TGVACCAAGAG	M6	EHI_155410	356	366	3.99e-05	TGGATAAAAAG
		TGVACCAAGAG	M6	EHI_079190	162	172	4.2e-05	TGCATCAAATC
		TGVACCAAGAG	M6	EHI_155410	406	416	4.54e-05	AGAACAAACAG
		TGVACCAAGAG	M6	EHI_169350	445	455	4.54e-05	TGGACCAATTG
		TGVACCAAGAG	M6	EHI_187020	346	356	4.92e-05	TGCAACAACAG
		TGVACCAAGAG	M6	EHI_158550	487	497	5.03e-05	TGTACCAAAAG
		TGVACCAAGAG	M6	EHI_182670	220	230	5.68e-05	TGACTCAAGAC
		TGVACCAAGAG	M6	EHI_037130	413	423	5.84e-05	AGAACCAAAAC
		TGVACCAAGAG	M6	EHI_098780	242	252	6.4e-05	TGAATAAAAAG
		TGVACCAAGAG	M6	EHI_137720	262	272	6.4e-05	TGAATAAAAAG
		TGVACCAAGAG	M6	EHI_008620	290	300	6.4e-05	TGAATAAAAAG
		TGVACCAAGAG	M6	EHI_126140	304	314	6.56e-05	AGAACAAAAAG
		TGVACCAAGAG	M6	EHI_022010	190	200	6.74e-05	GGAATAAAGAG
		TGVACCAAGAG	M6	EHI_146370	329	339	7.37e-05	TGCAACAAAAG
		TGVACCAAGAG	M6	EHI_198870	451	461	7.94e-05	TGCACCAACTT
		TGVACCAAGAG	M6	EHI_096850	472	482	8e-05	AGACCCAAATG
		TGVACCAAGAG	M6	EHI_110340	472	482	8e-05	AGACCCAAATG
		TGVACCAAGAG	M6	EHI_183480	415	425	8.07e-05	TGCACCAGGTC
		TGVACCAAGAG	M6	EHI_108710	448	458	8.64e-05	TGCTCAAAGTG
		TGVACCAAGAG	M6	EHI_065740	488	498	8.64e-05	GGAACCAAAGC
		TGVACCAAGAG	M6	EHI_167060	436	446	9.13e-05	TGGACTAAAAG
		TGVACCAAGAG	M6	EHI_182730	144	154	9.5e-05	GGAATCAAGTC
		TGVACCAAGAG	M6	EHI_127330	355	365	9.56e-05	TGGAACAAAAG
		MATGKCWGVMR	M11	EHI_119540	400	410	3.56e-08	AATGGCTGCCG
		MATGKCWGVMR	M11	EHI_186720	400	410	5.17e-07	GATGGCTGACG
		MATGKCWGVMR	M11	EHI_038580	400	410	5.86e-07	AATGGCAGCCA
		MATGKCWGVMR	M11	EHI_027570	400	410	7.07e-07	CATGGCTGGAA
		MATGKCWGVMR	M11	EHI_153540	400	410	7.07e-07	CATGGCTGGAA
		MATGKCWGVMR	M11	EHI_008010	400	410	7.87e-07	CATGTCAGCCG
		MATGKCWGVMR	M11	EHI_131190	400	410	7.87e-07	CATGTCAGCCG
		MATGKCWGVMR	M11	EHI_146390	400	410	9.84e-07	AATGGCTGACG
		MATGKCWGVMR	M11	EHI_108610	400	410	1.77e-06	CATGGCTGAAG
		MATGKCWGVMR	M11	EHI_148820	400	410	1.81e-06	GATGGCTACCC
		MATGKCWGVMR	M11	EHI_197480	400	410	1.94e-06	AATGGCTGGAA
		MATGKCWGVMR	M11	EHI_067530	400	410	2.08e-06	CATGTCTGGCA
		MATGKCWGVMR	M11	EHI_140540	400	410	2.08e-06	CATGTCTGGCA
		MATGKCWGVMR	M11	EHI_111760	400	410	2.51e-06	GATGGCTGAAG
		MATGKCWGVMR	M11	EHI_126870	400	410	2.71e-06	CATGGCTAGCA
		MATGKCWGVMR	M11	EHI_130960	400	410	3.24e-06	CATGGCTGAAC
		MATGKCWGVMR	M11	EHI_140170	400	410	3.44e-06	AATGGCTGACA
		MATGKCWGVMR	M11	EHI_044590	400	410	4.01e-06	AATGGCTGAAG
		MATGKCWGVMR	M11	EHI_098570	400	410	4.13e-06	AATGGCTGCTA
		MATGKCWGVMR	M11	EHI_169470	400	410	4.13e-06	AATGGCTGCTA
		MATGKCWGVMR	M11	EHI_155410	400	410	5.12e-06	CATGGCAGAAC
		MATGKCWGVMR	M11	EHI_072040	400	410	6e-06	GATGGCAACAG
		MATGKCWGVMR	M11	EHI_040660	400	410	6.57e-06	AATGGCAGCTA
		MATGKCWGVMR	M11	EHI_124330	400	410	6.85e-06	AATGGCTAGAG
		MATGKCWGVMR	M11	EHI_184480	400	410	6.85e-06	AATGGCTAGAG
		MATGKCWGVMR	M11	EHI_081320	400	410	6.85e-06	AATGGCTAGAG
		MATGKCWGVMR	M11	EHI_199940	400	410	6.85e-06	AATGGCTAGAG
		MATGKCWGVMR	M11	EHI_108500	400	410	6.85e-06	AATGGCTAGAG
		MATGKCWGVMR	M11	EHI_069060	400	410	9.18e-06	AATGTCTGACG
		MATGKCWGVMR	M11	EHI_103310	400	410	9.86e-06	GATGTCTGGAA
		MATGKCWGVMR	M11	EHI_169360	400	410	9.86e-06	GATGTCTGGAA
		MATGKCWGVMR	M11	EHI_050550	400	410	1.06e-05	AATGTCTGCTG
		MATGKCWGVMR	M11	EHI_110400	400	410	1.06e-05	AATGTCTGCTG
		MATGKCWGVMR	M11	EHI_200850	400	410	1.08e-05	AATGGCTGAAA
		MATGKCWGVMR	M11	EHI_008650	400	410	1.1e-05	AATGGCTAGAC
		MATGKCWGVMR	M11	EHI_083250	400	410	1.1e-05	AATGTCCGCCG
		MATGKCWGVMR	M11	EHI_160990	400	410	1.29e-05	GATGTCAGCAA
		MATGKCWGVMR	M11	EHI_118750	400	410	1.29e-05	AATGGCTACTG
		MATGKCWGVMR	M11	EHI_140550	400	410	1.3e-05	CATGTCAGCTC
		MATGKCWGVMR	M11	EHI_067520	400	410	1.3e-05	CATGTCAGCTC
		MATGKCWGVMR	M11	EHI_081370	400	410	1.35e-05	AATGTCAGGAC
		MATGKCWGVMR	M11	EHI_182850	400	410	1.5e-05	AATGGCCGGAA
		MATGKCWGVMR	M11	EHI_021450	400	410	1.54e-05	CATGTCAACCC
		MATGKCWGVMR	M11	EHI_125840	400	410	1.67e-05	AATGGCAAGAC
		MATGKCWGVMR	M11	EHI_045300	400	410	1.75e-05	GATGTCAGCTC
		MATGKCWGVMR	M11	EHI_188730	400	410	1.75e-05	CATGTCAGACA
		MATGKCWGVMR	M11	EHI_182990	400	410	1.75e-05	CATGTCAGACA
		MATGKCWGVMR	M11	EHI_037130	400	410	1.91e-05	CATGGGAGGAG
		MATGKCWGVMR	M11	EHI_096650	487	497	1.98e-05	AAAGGCTGCAG
		MATGKCWGVMR	M11	EHI_194520	400	410	2.07e-05	AATGTCAGGAA
		MATGKCWGVMR	M11	EHI_086230	400	410	2.13e-05	GATGGCTAAAG
		MATGKCWGVMR	M11	EHI_023230	400	410	2.15e-05	CATGGCAACGG
		MATGKCWGVMR	M11	EHI_040830	400	410	2.23e-05	GATGGCTAGGG
		MATGKCWGVMR	M11	EHI_064570	197	207	2.28e-05	GATGTCAGACA
		MATGKCWGVMR	M11	EHI_056480	400	410	2.39e-05	AATGTCAGCTC
		MATGKCWGVMR	M11	EHI_096420	400	410	2.53e-05	AATGTCTGCTA
		MATGKCWGVMR	M11	EHI_137870	400	410	2.58e-05	AATGGCCGAAG
		MATGKCWGVMR	M11	EHI_078300	400	410	2.75e-05	AATGGCAACTC
		MATGKCWGVMR	M11	EHI_146560	400	410	2.75e-05	AATGGCAACTC
		MATGKCWGVMR	M11	EHI_124300	400	410	2.86e-05	CATGTCAGCCT
		MATGKCWGVMR	M11	EHI_199970	400	410	2.86e-05	CATGTCAGCCT
		MATGKCWGVMR	M11	EHI_167050	400	410	2.88e-05	AATGGCTGTCA
		MATGKCWGVMR	M11	EHI_189940	400	410	2.88e-05	AATGGCTGTCA
		MATGKCWGVMR	M11	EHI_005970	400	410	2.93e-05	AATGGCTACTA
		MATGKCWGVMR	M11	EHI_124850	400	410	2.96e-05	AATGGCTGAGC
		MATGKCWGVMR	M11	EHI_009810	400	410	3.3e-05	AATGGGAGGAG
		MATGKCWGVMR	M11	EHI_135060	400	410	3.3e-05	AATGGGAGGAG
		MATGKCWGVMR	M11	EHI_065740	400	410	3.3e-05	GATGTCAAGCA
		MATGKCWGVMR	M11	EHI_192110	471	481	3.3e-05	GATGTCAAGCA
		MATGKCWGVMR	M11	EHI_025830	471	481	3.3e-05	GATGTCAAGCA
		MATGKCWGVMR	M11	EHI_146530	471	481	3.3e-05	GATGTCAAGCA
		MATGKCWGVMR	M11	EHI_060740	481	491	3.99e-05	GATGGGAGCTG
		MATGKCWGVMR	M11	EHI_151810	400	410	4.27e-05	AATGTCAAGCA
		MATGKCWGVMR	M11	EHI_068200	481	491	4.45e-05	CAAGGCTGCTA
		MATGKCWGVMR	M11	EHI_140370	481	491	4.45e-05	CAAGGCTGCTA
		MATGKCWGVMR	M11	EHI_001420	438	448	4.75e-05	AATGTCAAGAG
		MATGKCWGVMR	M11	EHI_123390	438	448	4.75e-05	AATGTCAAGAG
		MATGKCWGVMR	M11	EHI_201250	438	448	4.75e-05	AATGTCAAGAG
		MATGKCWGVMR	M11	EHI_145840	438	448	4.75e-05	AATGTCAAGAG
		MATGKCWGVMR	M11	EHI_061980	438	448	4.75e-05	AATGTCAAGAG
		MATGKCWGVMR	M11	EHI_122310	438	448	4.75e-05	AATGTCAAGAG
		MATGKCWGVMR	M11	EHI_201250	453	463	4.75e-05	AATGTCAAGAG
		MATGKCWGVMR	M11	EHI_040800	8	18	5.62e-05	AATGGCTAAAA
		MATGKCWGVMR	M11	EHI_020300	219	229	5.62e-05	AATGGCTAAAA
		MATGKCWGVMR	M11	EHI_045300	269	279	5.73e-05	GATGGCAAAAA
		MATGKCWGVMR	M11	EHI_168340	400	410	6.31e-05	GATGTCTGGAT
		MATGKCWGVMR	M11	EHI_058080	400	410	6.75e-05	AATGGCTGAAT
		MATGKCWGVMR	M11	EHI_023500	400	410	7.02e-05	GATGTCAAGAA
		MATGKCWGVMR	M11	EHI_135080	400	410	7.05e-05	AATGGCCAGAA
		MATGKCWGVMR	M11	EHI_035690	255	265	7.59e-05	AATGGCTGTTC
		MATGKCWGVMR	M11	EHI_064570	400	410	7.63e-05	AATGTCTGAGG
		MATGKCWGVMR	M11	EHI_023220	487	497	8.53e-05	CATGTCAACTA
		MATGKCWGVMR	M11	EHI_098470	66	76	9.23e-05	AATGGCTAATA
		MATGKCWGVMR	M11	EHI_026410	400	410	9.23e-05	AATGGCTAATA
		MATGKCWGVMR	M11	EHI_096850	103	113	9.81e-05	AAAGGCAACCA
		MATGKCWGVMR	M11	EHI_017700	400	410	9.97e-05	AATGTCTACTA

## Sheet: H
		Distribution of Motif M1,2,5,10,and M11 in High gene expression class
		The start and stop position indicated in the file corresponds to the mentioned position: Start position 1 indicates -400, position 400 indicates start site ATG and 500 indicates +100 downstream of ATG.
		# motif_id	motif_alt_id	Gene ID	start	stop	p-value	matched_sequence
		AAAARRARARAA	M1	EHI_073600	91	102	4.87e-07	AAAAGGAAAGAA
		AAAARRARARAA	M1	EHI_140740	358	369	4.87e-07	AAAAGGAAAGAA
		AAAARRARARAA	M1	EHI_098800	276	287	8.49e-07	AAAAGAAGAGAA
		AAAARRARARAA	M1	EHI_100270	340	351	8.49e-07	AAAAGAAGAGAA
		AAAARRARARAA	M1	EHI_135470	341	352	8.49e-07	AAAAGAAGAGAA
		AAAARRARARAA	M1	EHI_001050	179	190	1.21e-06	AAAAAGAGAGAA
		AAAARRARARAA	M1	EHI_136150	249	260	1.21e-06	AAAAAGAGAGAA
		AAAARRARARAA	M1	EHI_068170	293	304	1.21e-06	AAAAAGAGAGAA
		AAAARRARARAA	M1	EHI_166810	19	30	2.27e-06	AAAAGAAAAGAA
		AAAARRARARAA	M1	EHI_132880	40	51	2.27e-06	AAAAGAAAAGAA
		AAAARRARARAA	M1	EHI_110620	84	95	2.27e-06	AAAAGAAAAGAA
		AAAARRARARAA	M1	EHI_104600	159	170	2.27e-06	AAAAGAAAAGAA
		AAAARRARARAA	M1	EHI_065630	184	195	2.27e-06	AAAAGAAAAGAA
		AAAARRARARAA	M1	EHI_177520	188	199	2.27e-06	AAAAGAAAAGAA
		AAAARRARARAA	M1	EHI_177520	193	204	2.27e-06	AAAAGAAAAGAA
		AAAARRARARAA	M1	EHI_177520	198	209	2.27e-06	AAAAGAAAAGAA
		AAAARRARARAA	M1	EHI_136150	236	247	2.27e-06	AAAAGAAAAGAA
		AAAARRARARAA	M1	EHI_103730	264	275	2.27e-06	AAAAGAAAAGAA
		AAAARRARARAA	M1	EHI_166800	275	286	2.27e-06	AAAAGAAAAGAA
		AAAARRARARAA	M1	EHI_093970	306	317	2.27e-06	AAAAGAAAAGAA
		AAAARRARARAA	M1	EHI_093970	311	322	2.27e-06	AAAAGAAAAGAA
		AAAARRARARAA	M1	EHI_001070	313	324	2.27e-06	AAAAGAAAAGAA
		AAAARRARARAA	M1	EHI_069130	329	340	2.27e-06	AAAAGAAAAGAA
		AAAARRARARAA	M1	EHI_174910	330	341	2.27e-06	AAAAGAAAAGAA
		AAAARRARARAA	M1	EHI_092620	331	342	2.27e-06	AAAAGAAAAGAA
		AAAARRARARAA	M1	EHI_174910	335	346	2.27e-06	AAAAGAAAAGAA
		AAAARRARARAA	M1	EHI_104580	343	354	2.27e-06	AAAAGAAAAGAA
		AAAARRARARAA	M1	EHI_030820	347	358	2.27e-06	AAAAGAAAAGAA
		AAAARRARARAA	M1	EHI_075210	353	364	2.27e-06	AAAAGAAAAGAA
		AAAARRARARAA	M1	EHI_155550	357	368	2.27e-06	AAAAGAAAAGAA
		AAAARRARARAA	M1	EHI_075210	358	369	2.27e-06	AAAAGAAAAGAA
		AAAARRARARAA	M1	EHI_101230	364	375	2.27e-06	AAAAGAAAAGAA
		AAAARRARARAA	M1	EHI_031250	366	377	2.27e-06	AAAAGAAAAGAA
		AAAARRARARAA	M1	EHI_092600	366	377	2.27e-06	AAAAGAAAAGAA
		AAAARRARARAA	M1	EHI_007330	368	379	2.27e-06	AAAAGAAAAGAA
		AAAARRARARAA	M1	EHI_202600	376	387	2.27e-06	AAAAGAAAAGAA
		AAAARRARARAA	M1	EHI_183460	456	467	2.27e-06	AAAAGAAAAGAA
		AAAARRARARAA	M1	EHI_007330	206	217	2.63e-06	AAAAGGAGAAAA
		AAAARRARARAA	M1	EHI_015300	358	369	2.63e-06	AAAAGGAGAAAA
		AAAARRARARAA	M1	EHI_161940	370	381	2.63e-06	AAAAGGAGAAAA
		AAAARRARARAA	M1	EHI_179330	170	181	2.68e-06	AAAAGGAGAGGA
		AAAARRARARAA	M1	EHI_158130	115	126	3.74e-06	AAAAAGAAAGAA
		AAAARRARARAA	M1	EHI_185280	220	231	3.74e-06	AAAAAGAAAGAA
		AAAARRARARAA	M1	EHI_134810	221	232	3.74e-06	AAAAAGAAAGAA
		AAAARRARARAA	M1	EHI_021340	227	238	3.74e-06	AAAAAGAAAGAA
		AAAARRARARAA	M1	EHI_178740	240	251	3.74e-06	AAAAAGAAAGAA
		AAAARRARARAA	M1	EHI_158040	252	263	3.74e-06	AAAAAGAAAGAA
		AAAARRARARAA	M1	EHI_098840	273	284	3.74e-06	AAAAAGAAAGAA
		AAAARRARARAA	M1	EHI_013260	282	293	3.74e-06	AAAAAGAAAGAA
		AAAARRARARAA	M1	EHI_170060	283	294	3.74e-06	AAAAAGAAAGAA
		AAAARRARARAA	M1	EHI_005460	304	315	3.74e-06	AAAAAGAAAGAA
		AAAARRARARAA	M1	EHI_172960	339	350	3.74e-06	AAAAAGAAAGAA
		AAAARRARARAA	M1	EHI_025360	344	355	3.74e-06	AAAAAGAAAGAA
		AAAARRARARAA	M1	EHI_131210	354	365	3.74e-06	AAAAAGAAAGAA
		AAAARRARARAA	M1	EHI_199820	365	376	3.74e-06	AAAAAGAAAGAA
		AAAARRARARAA	M1	EHI_174910	372	383	3.74e-06	AAAAAGAAAGAA
		AAAARRARARAA	M1	EHI_086690	376	387	3.74e-06	AAAAAGAAAGAA
		AAAARRARARAA	M1	EHI_029620	379	390	3.74e-06	AAAAAGAAAGAA
		AAAARRARARAA	M1	EHI_122850	384	395	3.74e-06	AAAAAGAAAGAA
		AAAARRARARAA	M1	EHI_180800	489	500	3.74e-06	AAAAAGAAAGAA
		AAAARRARARAA	M1	EHI_139010	331	342	4.8e-06	AAAAAAAGAGAA
		AAAARRARARAA	M1	EHI_131470	335	346	4.8e-06	AAAAAAAGAGAA
		AAAARRARARAA	M1	EHI_151600	338	349	4.8e-06	AAAAAAAGAGAA
		AAAARRARARAA	M1	EHI_016130	347	358	4.8e-06	AAAAAAAGAGAA
		AAAARRARARAA	M1	EHI_004790	352	363	4.8e-06	AAAAAAAGAGAA
		AAAARRARARAA	M1	EHI_047750	358	369	4.8e-06	AAAAAAAGAGAA
		AAAARRARARAA	M1	EHI_174220	361	372	4.8e-06	AAAAAAAGAGAA
		AAAARRARARAA	M1	EHI_052140	364	375	4.8e-06	AAAAAAAGAGAA
		AAAARRARARAA	M1	EHI_004790	366	377	4.8e-06	AAAAAAAGAGAA
		AAAARRARARAA	M1	EHI_121490	390	401	4.8e-06	AAAAAAAGAGAA
		AAAARRARARAA	M1	EHI_112800	21	32	5.94e-06	AAAAGGAAAAAA
		AAAARRARARAA	M1	EHI_024530	34	45	5.94e-06	AAAAGGAAAAAA
		AAAARRARARAA	M1	EHI_110620	66	77	5.94e-06	AAAAGGAAAAAA
		AAAARRARARAA	M1	EHI_098000	96	107	5.94e-06	AAAAGGAAAAAA
		AAAARRARARAA	M1	EHI_005150	117	128	5.94e-06	AAAAGGAAAAAA
		AAAARRARARAA	M1	EHI_052140	136	147	5.94e-06	AAAAGGAAAAAA
		AAAARRARARAA	M1	EHI_126110	163	174	5.94e-06	AAAAGGAAAAAA
		AAAARRARARAA	M1	EHI_065330	219	230	5.94e-06	AAAAGGAAAAAA
		AAAARRARARAA	M1	EHI_135470	223	234	5.94e-06	AAAAGGAAAAAA
		AAAARRARARAA	M1	EHI_092080	282	293	5.94e-06	AAAAGGAAAAAA
		AAAARRARARAA	M1	EHI_099720	328	339	5.94e-06	AAAAGGAAAAAA
		AAAARRARARAA	M1	EHI_166810	360	371	5.94e-06	AAAAGGAAAAAA
		AAAARRARARAA	M1	EHI_098210	14	25	7e-06	AAAAGAAGAAAA
		AAAARRARARAA	M1	EHI_121780	155	166	7e-06	AAAAGAAGAAAA
		AAAARRARARAA	M1	EHI_103270	194	205	7e-06	AAAAGAAGAAAA
		AAAARRARARAA	M1	EHI_006070	200	211	7e-06	AAAAGAAGAAAA
		AAAARRARARAA	M1	EHI_006040	260	271	7e-06	AAAAGAAGAAAA
		AAAARRARARAA	M1	EHI_151800	303	314	7e-06	AAAAGAAGAAAA
		AAAARRARARAA	M1	EHI_088230	313	324	7e-06	AAAAGAAGAAAA
		AAAARRARARAA	M1	EHI_137700	313	324	7e-06	AAAAGAAGAAAA
		AAAARRARARAA	M1	EHI_090400	341	352	7e-06	AAAAGAAGAAAA
		AAAARRARARAA	M1	EHI_042250	353	364	7e-06	AAAAGAAGAAAA
		AAAARRARARAA	M1	EHI_009470	355	366	7e-06	AAAAGAAGAAAA
		AAAARRARARAA	M1	EHI_143650	357	368	7e-06	AAAAGAAGAAAA
		AAAARRARARAA	M1	EHI_009470	367	378	7e-06	AAAAGAAGAAAA
		AAAARRARARAA	M1	EHI_146950	367	378	7e-06	AAAAGAAGAAAA
		AAAARRARARAA	M1	EHI_161040	390	401	7e-06	AAAAGAAGAAAA
		AAAARRARARAA	M1	EHI_012060	418	429	7e-06	AAAAGAAGAAAA
		AAAARRARARAA	M1	EHI_188120	202	213	7.29e-06	AAAAGAAGAGGA
		AAAARRARARAA	M1	EHI_197160	353	364	7.29e-06	AAAAGAAGAGGA
		AAAARRARARAA	M1	EHI_160940	32	43	1.04e-05	AAAAAAAAAGAA
		AAAARRARARAA	M1	EHI_055430	50	61	1.04e-05	AAAAAAAAAGAA
		AAAARRARARAA	M1	EHI_076020	95	106	1.04e-05	AAAAAAAAAGAA
		AAAARRARARAA	M1	EHI_060860	114	125	1.04e-05	AAAAAAAAAGAA
		AAAARRARARAA	M1	EHI_127380	119	130	1.04e-05	AAAAAAAAAGAA
		AAAARRARARAA	M1	EHI_008230	119	130	1.04e-05	AAAAAAAAAGAA
		AAAARRARARAA	M1	EHI_029030	164	175	1.04e-05	AAAAAAAAAGAA
		AAAARRARARAA	M1	EHI_096830	164	175	1.04e-05	AAAAAAAAAGAA
		AAAARRARARAA	M1	EHI_178470	166	177	1.04e-05	AAAAAAAAAGAA
		AAAARRARARAA	M1	EHI_136150	195	206	1.04e-05	AAAAAAAAAGAA
		AAAARRARARAA	M1	EHI_188120	197	208	1.04e-05	AAAAAAAAAGAA
		AAAARRARARAA	M1	EHI_166810	200	211	1.04e-05	AAAAAAAAAGAA
		AAAARRARARAA	M1	EHI_133970	200	211	1.04e-05	AAAAAAAAAGAA
		AAAARRARARAA	M1	EHI_142250	208	219	1.04e-05	AAAAAAAAAGAA
		AAAARRARARAA	M1	EHI_040310	214	225	1.04e-05	AAAAAAAAAGAA
		AAAARRARARAA	M1	EHI_188120	215	226	1.04e-05	AAAAAAAAAGAA
		AAAARRARARAA	M1	EHI_136380	219	230	1.04e-05	AAAAAAAAAGAA
		AAAARRARARAA	M1	EHI_178490	242	253	1.04e-05	AAAAAAAAAGAA
		AAAARRARARAA	M1	EHI_002780	246	257	1.04e-05	AAAAAAAAAGAA
		AAAARRARARAA	M1	EHI_161940	247	258	1.04e-05	AAAAAAAAAGAA
		AAAARRARARAA	M1	EHI_097870	249	260	1.04e-05	AAAAAAAAAGAA
		AAAARRARARAA	M1	EHI_164810	250	261	1.04e-05	AAAAAAAAAGAA
		AAAARRARARAA	M1	EHI_150120	255	266	1.04e-05	AAAAAAAAAGAA
		AAAARRARARAA	M1	EHI_153430	263	274	1.04e-05	AAAAAAAAAGAA
		AAAARRARARAA	M1	EHI_176150	263	274	1.04e-05	AAAAAAAAAGAA
		AAAARRARARAA	M1	EHI_110740	264	275	1.04e-05	AAAAAAAAAGAA
		AAAARRARARAA	M1	EHI_198750	270	281	1.04e-05	AAAAAAAAAGAA
		AAAARRARARAA	M1	EHI_021560	282	293	1.04e-05	AAAAAAAAAGAA
		AAAARRARARAA	M1	EHI_151600	284	295	1.04e-05	AAAAAAAAAGAA
		AAAARRARARAA	M1	EHI_153450	287	298	1.04e-05	AAAAAAAAAGAA
		AAAARRARARAA	M1	EHI_048700	288	299	1.04e-05	AAAAAAAAAGAA
		AAAARRARARAA	M1	EHI_179390	289	300	1.04e-05	AAAAAAAAAGAA
		AAAARRARARAA	M1	EHI_059680	294	305	1.04e-05	AAAAAAAAAGAA
		AAAARRARARAA	M1	EHI_159620	295	306	1.04e-05	AAAAAAAAAGAA
		AAAARRARARAA	M1	EHI_095150	295	306	1.04e-05	AAAAAAAAAGAA
		AAAARRARARAA	M1	EHI_140350	295	306	1.04e-05	AAAAAAAAAGAA
		AAAARRARARAA	M1	EHI_030810	298	309	1.04e-05	AAAAAAAAAGAA
		AAAARRARARAA	M1	EHI_007330	299	310	1.04e-05	AAAAAAAAAGAA
		AAAARRARARAA	M1	EHI_022960	304	315	1.04e-05	AAAAAAAAAGAA
		AAAARRARARAA	M1	EHI_110360	306	317	1.04e-05	AAAAAAAAAGAA
		AAAARRARARAA	M1	EHI_155450	307	318	1.04e-05	AAAAAAAAAGAA
		AAAARRARARAA	M1	EHI_031360	308	319	1.04e-05	AAAAAAAAAGAA
		AAAARRARARAA	M1	EHI_111990	309	320	1.04e-05	AAAAAAAAAGAA
		AAAARRARARAA	M1	EHI_078710	309	320	1.04e-05	AAAAAAAAAGAA
		AAAARRARARAA	M1	EHI_001810	309	320	1.04e-05	AAAAAAAAAGAA
		AAAARRARARAA	M1	EHI_099350	314	325	1.04e-05	AAAAAAAAAGAA
		AAAARRARARAA	M1	EHI_111050	317	328	1.04e-05	AAAAAAAAAGAA
		AAAARRARARAA	M1	EHI_137700	321	332	1.04e-05	AAAAAAAAAGAA
		AAAARRARARAA	M1	EHI_086080	322	333	1.04e-05	AAAAAAAAAGAA
		AAAARRARARAA	M1	EHI_114140	323	334	1.04e-05	AAAAAAAAAGAA
		AAAARRARARAA	M1	EHI_158040	324	335	1.04e-05	AAAAAAAAAGAA
		AAAARRARARAA	M1	EHI_069130	324	335	1.04e-05	AAAAAAAAAGAA
		AAAARRARARAA	M1	EHI_024470	326	337	1.04e-05	AAAAAAAAAGAA
		AAAARRARARAA	M1	EHI_093740	328	339	1.04e-05	AAAAAAAAAGAA
		AAAARRARARAA	M1	EHI_177640	329	340	1.04e-05	AAAAAAAAAGAA
		AAAARRARARAA	M1	EHI_121880	331	342	1.04e-05	AAAAAAAAAGAA
		AAAARRARARAA	M1	EHI_117960	336	347	1.04e-05	AAAAAAAAAGAA
		AAAARRARARAA	M1	EHI_111070	336	347	1.04e-05	AAAAAAAAAGAA
		AAAARRARARAA	M1	EHI_025100	338	349	1.04e-05	AAAAAAAAAGAA
		AAAARRARARAA	M1	EHI_189460	339	350	1.04e-05	AAAAAAAAAGAA
		AAAARRARARAA	M1	EHI_106350	340	351	1.04e-05	AAAAAAAAAGAA
		AAAARRARARAA	M1	EHI_025360	340	351	1.04e-05	AAAAAAAAAGAA
		AAAARRARARAA	M1	EHI_030820	342	353	1.04e-05	AAAAAAAAAGAA
		AAAARRARARAA	M1	EHI_081330	346	357	1.04e-05	AAAAAAAAAGAA
		AAAARRARARAA	M1	EHI_060860	347	358	1.04e-05	AAAAAAAAAGAA
		AAAARRARARAA	M1	EHI_098060	348	359	1.04e-05	AAAAAAAAAGAA
		AAAARRARARAA	M1	EHI_114330	349	360	1.04e-05	AAAAAAAAAGAA
		AAAARRARARAA	M1	EHI_148350	349	360	1.04e-05	AAAAAAAAAGAA
		AAAARRARARAA	M1	EHI_092600	350	361	1.04e-05	AAAAAAAAAGAA
		AAAARRARARAA	M1	EHI_081270	353	364	1.04e-05	AAAAAAAAAGAA
		AAAARRARARAA	M1	EHI_121860	354	365	1.04e-05	AAAAAAAAAGAA
		AAAARRARARAA	M1	EHI_065780	354	365	1.04e-05	AAAAAAAAAGAA
		AAAARRARARAA	M1	EHI_177640	354	365	1.04e-05	AAAAAAAAAGAA
		AAAARRARARAA	M1	EHI_170630	356	367	1.04e-05	AAAAAAAAAGAA
		AAAARRARARAA	M1	EHI_130990	356	367	1.04e-05	AAAAAAAAAGAA
		AAAARRARARAA	M1	EHI_088460	356	367	1.04e-05	AAAAAAAAAGAA
		AAAARRARARAA	M1	EHI_010560	358	369	1.04e-05	AAAAAAAAAGAA
		AAAARRARARAA	M1	EHI_101230	359	370	1.04e-05	AAAAAAAAAGAA
		AAAARRARARAA	M1	EHI_021410	360	371	1.04e-05	AAAAAAAAAGAA
		AAAARRARARAA	M1	EHI_199820	361	372	1.04e-05	AAAAAAAAAGAA
		AAAARRARARAA	M1	EHI_031250	361	372	1.04e-05	AAAAAAAAAGAA
		AAAARRARARAA	M1	EHI_198660	361	372	1.04e-05	AAAAAAAAAGAA
		AAAARRARARAA	M1	EHI_078310	362	373	1.04e-05	AAAAAAAAAGAA
		AAAARRARARAA	M1	EHI_138950	367	378	1.04e-05	AAAAAAAAAGAA
		AAAARRARARAA	M1	EHI_178920	369	380	1.04e-05	AAAAAAAAAGAA
		AAAARRARARAA	M1	EHI_155700	369	380	1.04e-05	AAAAAAAAAGAA
		AAAARRARARAA	M1	EHI_140350	372	383	1.04e-05	AAAAAAAAAGAA
		AAAARRARARAA	M1	EHI_025100	373	384	1.04e-05	AAAAAAAAAGAA
		AAAARRARARAA	M1	EHI_122850	380	391	1.04e-05	AAAAAAAAAGAA
		AAAARRARARAA	M1	EHI_141330	382	393	1.04e-05	AAAAAAAAAGAA
		AAAARRARARAA	M1	EHI_073650	390	401	1.04e-05	AAAAAAAAAGAA
		AAAARRARARAA	M1	EHI_117920	406	417	1.04e-05	AAAAAAAAAGAA
		AAAARRARARAA	M1	EHI_110620	73	84	1.15e-05	AAAAAGAGAAAA
		AAAARRARARAA	M1	EHI_096790	236	247	1.15e-05	AAAAAGAGAAAA
		AAAARRARARAA	M1	EHI_193360	266	277	1.15e-05	AAAAAGAGAAAA
		AAAARRARARAA	M1	EHI_032780	284	295	1.15e-05	AAAAAGAGAAAA
		AAAARRARARAA	M1	EHI_125630	301	312	1.15e-05	AAAAAGAGAAAA
		AAAARRARARAA	M1	EHI_000130	302	313	1.15e-05	AAAAAGAGAAAA
		AAAARRARARAA	M1	EHI_046390	316	327	1.15e-05	AAAAAGAGAAAA
		AAAARRARARAA	M1	EHI_106350	331	342	1.15e-05	AAAAAGAGAAAA
		AAAARRARARAA	M1	EHI_139010	333	344	1.15e-05	AAAAAGAGAAAA
		AAAARRARARAA	M1	EHI_186950	337	348	1.15e-05	AAAAAGAGAAAA
		AAAARRARARAA	M1	EHI_151600	340	351	1.15e-05	AAAAAGAGAAAA
		AAAARRARARAA	M1	EHI_103550	343	354	1.15e-05	AAAAAGAGAAAA
		AAAARRARARAA	M1	EHI_167720	348	359	1.15e-05	AAAAAGAGAAAA
		AAAARRARARAA	M1	EHI_069370	351	362	1.15e-05	AAAAAGAGAAAA
		AAAARRARARAA	M1	EHI_004790	354	365	1.15e-05	AAAAAGAGAAAA
		AAAARRARARAA	M1	EHI_174220	363	374	1.15e-05	AAAAAGAGAAAA
		AAAARRARARAA	M1	EHI_038570	372	383	1.15e-05	AAAAAGAGAAAA
		AAAARRARARAA	M1	EHI_011870	444	455	1.16e-05	AAAAGGAAAGAG
		AAAARRARARAA	M1	EHI_150390	122	133	1.2e-05	AGAAGGAAAGAA
		AAAARRARARAA	M1	EHI_154450	175	186	1.2e-05	AAAAAGAGAGGA
		AAAARRARARAA	M1	EHI_012060	300	311	1.2e-05	AAAAAGAGAGGA
		AAAARRARARAA	M1	EHI_179330	344	355	1.2e-05	AGAAGGAAAGAA
		AAAARRARARAA	M1	EHI_092640	458	469	1.2e-05	AAAAAGAGAGGA
		AAAARRARARAA	M1	EHI_179330	235	246	1.21e-05	AGAAGAAGAGAA
		AAAARRARARAA	M1	EHI_002160	290	301	1.21e-05	AGAAGAAGAGAA
		AAAARRARARAA	M1	EHI_068660	464	475	1.21e-05	AGAAGAAGAGAA
		AAAARRARARAA	M1	EHI_076020	129	140	1.22e-05	AAAAAGAGAGAG
		AAAARRARARAA	M1	EHI_133970	155	166	1.24e-05	AGAAAGAGAGAA
		AAAARRARARAA	M1	EHI_122850	248	259	1.24e-05	AGAAAGAGAGAA
		AAAARRARARAA	M1	EHI_148280	15	26	1.55e-05	AAAAGAAAAAAA
		AAAARRARARAA	M1	EHI_076020	68	79	1.55e-05	AAAAGAAAAAAA
		AAAARRARARAA	M1	EHI_012240	146	157	1.55e-05	AAAAGAAAAAAA
		AAAARRARARAA	M1	EHI_012240	168	179	1.55e-05	AAAAGAAAAAAA
		AAAARRARARAA	M1	EHI_000800	190	201	1.55e-05	AAAAGAAAAAAA
		AAAARRARARAA	M1	EHI_001050	199	210	1.55e-05	AAAAGAAAAAAA
		AAAARRARARAA	M1	EHI_103730	201	212	1.55e-05	AAAAGAAAAAAA
		AAAARRARARAA	M1	EHI_064640	206	217	1.55e-05	AAAAGAAAAAAA
		AAAARRARARAA	M1	EHI_129910	207	218	1.55e-05	AAAAGAAAAAAA
		AAAARRARARAA	M1	EHI_006980	214	225	1.55e-05	AAAAGAAAAAAA
		AAAARRARARAA	M1	EHI_156310	215	226	1.55e-05	AAAAGAAAAAAA
		AAAARRARARAA	M1	EHI_096410	228	239	1.55e-05	AAAAGAAAAAAA
		AAAARRARARAA	M1	EHI_052400	239	250	1.55e-05	AAAAGAAAAAAA
		AAAARRARARAA	M1	EHI_127830	240	251	1.55e-05	AAAAGAAAAAAA
		AAAARRARARAA	M1	EHI_133970	250	261	1.55e-05	AAAAGAAAAAAA
		AAAARRARARAA	M1	EHI_146330	252	263	1.55e-05	AAAAGAAAAAAA
		AAAARRARARAA	M1	EHI_052400	272	283	1.55e-05	AAAAGAAAAAAA
		AAAARRARARAA	M1	EHI_179330	278	289	1.55e-05	AAAAGAAAAAAA
		AAAARRARARAA	M1	EHI_012240	284	295	1.55e-05	AAAAGAAAAAAA
		AAAARRARARAA	M1	EHI_048700	293	304	1.55e-05	AAAAGAAAAAAA
		AAAARRARARAA	M1	EHI_172960	307	318	1.55e-05	AAAAGAAAAAAA
		AAAARRARARAA	M1	EHI_022960	309	320	1.55e-05	AAAAGAAAAAAA
		AAAARRARARAA	M1	EHI_049330	312	323	1.55e-05	AAAAGAAAAAAA
		AAAARRARARAA	M1	EHI_001810	314	325	1.55e-05	AAAAGAAAAAAA
		AAAARRARARAA	M1	EHI_197490	314	325	1.55e-05	AAAAGAAAAAAA
		AAAARRARARAA	M1	EHI_006170	315	326	1.55e-05	AAAAGAAAAAAA
		AAAARRARARAA	M1	EHI_013260	317	328	1.55e-05	AAAAGAAAAAAA
		AAAARRARARAA	M1	EHI_099350	319	330	1.55e-05	AAAAGAAAAAAA
		AAAARRARARAA	M1	EHI_064680	319	330	1.55e-05	AAAAGAAAAAAA
		AAAARRARARAA	M1	EHI_198330	319	330	1.55e-05	AAAAGAAAAAAA
		AAAARRARARAA	M1	EHI_177640	321	332	1.55e-05	AAAAGAAAAAAA
		AAAARRARARAA	M1	EHI_139010	323	334	1.55e-05	AAAAGAAAAAAA
		AAAARRARARAA	M1	EHI_137970	324	335	1.55e-05	AAAAGAAAAAAA
		AAAARRARARAA	M1	EHI_137700	326	337	1.55e-05	AAAAGAAAAAAA
		AAAARRARARAA	M1	EHI_158040	329	340	1.55e-05	AAAAGAAAAAAA
		AAAARRARARAA	M1	EHI_025270	329	340	1.55e-05	AAAAGAAAAAAA
		AAAARRARARAA	M1	EHI_012020	332	343	1.55e-05	AAAAGAAAAAAA
		AAAARRARARAA	M1	EHI_177640	334	345	1.55e-05	AAAAGAAAAAAA
		AAAARRARARAA	M1	EHI_147720	335	346	1.55e-05	AAAAGAAAAAAA
		AAAARRARARAA	M1	EHI_151630	337	348	1.55e-05	AAAAGAAAAAAA
		AAAARRARARAA	M1	EHI_177540	337	348	1.55e-05	AAAAGAAAAAAA
		AAAARRARARAA	M1	EHI_005960	338	349	1.55e-05	AAAAGAAAAAAA
		AAAARRARARAA	M1	EHI_174910	340	351	1.55e-05	AAAAGAAAAAAA
		AAAARRARARAA	M1	EHI_004790	346	357	1.55e-05	AAAAGAAAAAAA
		AAAARRARARAA	M1	EHI_003940	347	358	1.55e-05	AAAAGAAAAAAA
		AAAARRARARAA	M1	EHI_170630	349	360	1.55e-05	AAAAGAAAAAAA
		AAAARRARARAA	M1	EHI_199580	349	360	1.55e-05	AAAAGAAAAAAA
		AAAARRARARAA	M1	EHI_155550	349	360	1.55e-05	AAAAGAAAAAAA
		AAAARRARARAA	M1	EHI_000240	351	362	1.55e-05	AAAAGAAAAAAA
		AAAARRARARAA	M1	EHI_026420	355	366	1.55e-05	AAAAGAAAAAAA
		AAAARRARARAA	M1	EHI_031250	356	367	1.55e-05	AAAAGAAAAAAA
		AAAARRARARAA	M1	EHI_155450	358	369	1.55e-05	AAAAGAAAAAAA
		AAAARRARARAA	M1	EHI_139010	358	369	1.55e-05	AAAAGAAAAAAA
		AAAARRARARAA	M1	EHI_126090	358	369	1.55e-05	AAAAGAAAAAAA
		AAAARRARARAA	M1	EHI_020330	358	369	1.55e-05	AAAAGAAAAAAA
		AAAARRARARAA	M1	EHI_177640	359	370	1.55e-05	AAAAGAAAAAAA
		AAAARRARARAA	M1	EHI_121860	359	370	1.55e-05	AAAAGAAAAAAA
		AAAARRARARAA	M1	EHI_092140	360	371	1.55e-05	AAAAGAAAAAAA
		AAAARRARARAA	M1	EHI_130990	361	372	1.55e-05	AAAAGAAAAAAA
		AAAARRARARAA	M1	EHI_155700	363	374	1.55e-05	AAAAGAAAAAAA
		AAAARRARARAA	M1	EHI_147500	364	375	1.55e-05	AAAAGAAAAAAA
		AAAARRARARAA	M1	EHI_130670	367	378	1.55e-05	AAAAGAAAAAAA
		AAAARRARARAA	M1	EHI_007330	373	384	1.55e-05	AAAAGAAAAAAA
		AAAARRARARAA	M1	EHI_189460	490	501	1.55e-05	AAAAGAAAAAAA
		AAAARRARARAA	M1	EHI_179330	23	34	1.56e-05	CAAAGGAAAGAA
		AAAARRARARAA	M1	EHI_103690	183	194	1.59e-05	AAAAGAAAAGGA
		AAAARRARARAA	M1	EHI_010060	371	382	1.59e-05	AAAAGAAAAGGA
		AAAARRARARAA	M1	EHI_017720	434	445	1.59e-05	AAAAGAAAAGGA
		AAAARRARARAA	M1	EHI_069590	119	130	1.63e-05	CAAAGAAGAGAA
		AAAARRARARAA	M1	EHI_137700	257	268	1.63e-05	AAAAGGGAAGAA
		AAAARRARARAA	M1	EHI_016370	467	478	1.63e-05	AAAAGGGAAGAA
		AAAARRARARAA	M1	EHI_108690	467	478	1.63e-05	AAAAGGGAAGAA
		AAAARRARARAA	M1	EHI_155680	197	208	1.65e-05	AAAAGAGGAGAA
		AAAARRARARAA	M1	EHI_170120	445	456	1.65e-05	AAAAGAGGAGAA
		AAAARRARARAA	M1	EHI_186900	66	77	1.96e-05	AAAAAGAAAAAA
		AAAARRARARAA	M1	EHI_090400	139	150	1.96e-05	AAAAAGAAAAAA
		AAAARRARARAA	M1	EHI_012240	167	178	1.96e-05	AAAAAGAAAAAA
		AAAARRARARAA	M1	EHI_000800	189	200	1.96e-05	AAAAAGAAAAAA
		AAAARRARARAA	M1	EHI_160740	190	201	1.96e-05	AAAAAGAAAAAA
		AAAARRARARAA	M1	EHI_001050	198	209	1.96e-05	AAAAAGAAAAAA
		AAAARRARARAA	M1	EHI_176150	200	211	1.96e-05	AAAAAGAAAAAA
		AAAARRARARAA	M1	EHI_134810	214	225	1.96e-05	AAAAAGAAAAAA
		AAAARRARARAA	M1	EHI_059680	224	235	1.96e-05	AAAAAGAAAAAA
		AAAARRARARAA	M1	EHI_151800	226	237	1.96e-05	AAAAAGAAAAAA
		AAAARRARARAA	M1	EHI_146330	227	238	1.96e-05	AAAAAGAAAAAA
		AAAARRARARAA	M1	EHI_096410	227	238	1.96e-05	AAAAAGAAAAAA
		AAAARRARARAA	M1	EHI_104600	237	248	1.96e-05	AAAAAGAAAAAA
		AAAARRARARAA	M1	EHI_127830	239	250	1.96e-05	AAAAAGAAAAAA
		AAAARRARARAA	M1	EHI_025290	243	254	1.96e-05	AAAAAGAAAAAA
		AAAARRARARAA	M1	EHI_069320	246	257	1.96e-05	AAAAAGAAAAAA
		AAAARRARARAA	M1	EHI_133970	249	260	1.96e-05	AAAAAGAAAAAA
		AAAARRARARAA	M1	EHI_146330	251	262	1.96e-05	AAAAAGAAAAAA
		AAAARRARARAA	M1	EHI_097870	253	264	1.96e-05	AAAAAGAAAAAA
		AAAARRARARAA	M1	EHI_110740	268	279	1.96e-05	AAAAAGAAAAAA
		AAAARRARARAA	M1	EHI_012240	269	280	1.96e-05	AAAAAGAAAAAA
		AAAARRARARAA	M1	EHI_029050	269	280	1.96e-05	AAAAAGAAAAAA
		AAAARRARARAA	M1	EHI_179330	277	288	1.96e-05	AAAAAGAAAAAA
		AAAARRARARAA	M1	EHI_012240	283	294	1.96e-05	AAAAAGAAAAAA
		AAAARRARARAA	M1	EHI_048700	292	303	1.96e-05	AAAAAGAAAAAA
		AAAARRARARAA	M1	EHI_164510	298	309	1.96e-05	AAAAAGAAAAAA
		AAAARRARARAA	M1	EHI_177620	300	311	1.96e-05	AAAAAGAAAAAA
		AAAARRARARAA	M1	EHI_152330	301	312	1.96e-05	AAAAAGAAAAAA
		AAAARRARARAA	M1	EHI_092450	303	314	1.96e-05	AAAAAGAAAAAA
		AAAARRARARAA	M1	EHI_021410	305	316	1.96e-05	AAAAAGAAAAAA
		AAAARRARARAA	M1	EHI_172960	306	317	1.96e-05	AAAAAGAAAAAA
		AAAARRARARAA	M1	EHI_022960	308	319	1.96e-05	AAAAAGAAAAAA
		AAAARRARARAA	M1	EHI_078710	313	324	1.96e-05	AAAAAGAAAAAA
		AAAARRARARAA	M1	EHI_001810	313	324	1.96e-05	AAAAAGAAAAAA
		AAAARRARARAA	M1	EHI_006170	314	325	1.96e-05	AAAAAGAAAAAA
		AAAARRARARAA	M1	EHI_013260	316	327	1.96e-05	AAAAAGAAAAAA
		AAAARRARARAA	M1	EHI_099350	318	329	1.96e-05	AAAAAGAAAAAA
		AAAARRARARAA	M1	EHI_040400	319	330	1.96e-05	AAAAAGAAAAAA
		AAAARRARARAA	M1	EHI_177620	319	330	1.96e-05	AAAAAGAAAAAA
		AAAARRARARAA	M1	EHI_137970	323	334	1.96e-05	AAAAAGAAAAAA
		AAAARRARARAA	M1	EHI_137700	325	336	1.96e-05	AAAAAGAAAAAA
		AAAARRARARAA	M1	EHI_025270	328	339	1.96e-05	AAAAAGAAAAAA
		AAAARRARARAA	M1	EHI_158040	328	339	1.96e-05	AAAAAGAAAAAA
		AAAARRARARAA	M1	EHI_103550	330	341	1.96e-05	AAAAAGAAAAAA
		AAAARRARARAA	M1	EHI_012020	331	342	1.96e-05	AAAAAGAAAAAA
		AAAARRARARAA	M1	EHI_096210	332	343	1.96e-05	AAAAAGAAAAAA
		AAAARRARARAA	M1	EHI_177640	333	344	1.96e-05	AAAAAGAAAAAA
		AAAARRARARAA	M1	EHI_147720	334	345	1.96e-05	AAAAAGAAAAAA
		AAAARRARARAA	M1	EHI_104580	335	346	1.96e-05	AAAAAGAAAAAA
		AAAARRARARAA	M1	EHI_121880	335	346	1.96e-05	AAAAAGAAAAAA
		AAAARRARARAA	M1	EHI_177540	336	347	1.96e-05	AAAAAGAAAAAA
		AAAARRARARAA	M1	EHI_151630	336	347	1.96e-05	AAAAAGAAAAAA
		AAAARRARARAA	M1	EHI_144710	336	347	1.96e-05	AAAAAGAAAAAA
		AAAARRARARAA	M1	EHI_005960	337	348	1.96e-05	AAAAAGAAAAAA
		AAAARRARARAA	M1	EHI_093900	338	349	1.96e-05	AAAAAGAAAAAA
		AAAARRARARAA	M1	EHI_117960	340	351	1.96e-05	AAAAAGAAAAAA
		AAAARRARARAA	M1	EHI_155680	341	352	1.96e-05	AAAAAGAAAAAA
		AAAARRARARAA	M1	EHI_025100	342	353	1.96e-05	AAAAAGAAAAAA
		AAAARRARARAA	M1	EHI_004790	345	356	1.96e-05	AAAAAGAAAAAA
		AAAARRARARAA	M1	EHI_003940	346	357	1.96e-05	AAAAAGAAAAAA
		AAAARRARARAA	M1	EHI_199580	348	359	1.96e-05	AAAAAGAAAAAA
		AAAARRARARAA	M1	EHI_170630	348	359	1.96e-05	AAAAAGAAAAAA
		AAAARRARARAA	M1	EHI_000240	350	361	1.96e-05	AAAAAGAAAAAA
		AAAARRARARAA	M1	EHI_052150	350	361	1.96e-05	AAAAAGAAAAAA
		AAAARRARARAA	M1	EHI_028990	354	365	1.96e-05	AAAAAGAAAAAA
		AAAARRARARAA	M1	EHI_031250	355	366	1.96e-05	AAAAAGAAAAAA
		AAAARRARARAA	M1	EHI_155450	357	368	1.96e-05	AAAAAGAAAAAA
		AAAARRARARAA	M1	EHI_126090	357	368	1.96e-05	AAAAAGAAAAAA
		AAAARRARARAA	M1	EHI_106350	357	368	1.96e-05	AAAAAGAAAAAA
		AAAARRARARAA	M1	EHI_121860	358	369	1.96e-05	AAAAAGAAAAAA
		AAAARRARARAA	M1	EHI_177640	358	369	1.96e-05	AAAAAGAAAAAA
		AAAARRARARAA	M1	EHI_092140	359	370	1.96e-05	AAAAAGAAAAAA
		AAAARRARARAA	M1	EHI_130990	360	371	1.96e-05	AAAAAGAAAAAA
		AAAARRARARAA	M1	EHI_147500	363	374	1.96e-05	AAAAAGAAAAAA
		AAAARRARARAA	M1	EHI_086080	366	377	1.96e-05	AAAAAGAAAAAA
		AAAARRARARAA	M1	EHI_130670	366	377	1.96e-05	AAAAAGAAAAAA
		AAAARRARARAA	M1	EHI_116720	376	387	1.96e-05	AAAAAGAAAAAA
		AAAARRARARAA	M1	EHI_160940	34	45	2.28e-05	AAAAAAAGAAAA
		AAAARRARARAA	M1	EHI_055430	52	63	2.28e-05	AAAAAAAGAAAA
		AAAARRARARAA	M1	EHI_110620	81	92	2.28e-05	AAAAAAAGAAAA
		AAAARRARARAA	M1	EHI_090400	137	148	2.28e-05	AAAAAAAGAAAA
		AAAARRARARAA	M1	EHI_182980	142	153	2.28e-05	AAAAAAAGAAAA
		AAAARRARARAA	M1	EHI_065630	181	192	2.28e-05	AAAAAAAGAAAA
		AAAARRARARAA	M1	EHI_160740	188	199	2.28e-05	AAAAAAAGAAAA
		AAAARRARARAA	M1	EHI_136150	197	208	2.28e-05	AAAAAAAGAAAA
		AAAARRARARAA	M1	EHI_176150	198	209	2.28e-05	AAAAAAAGAAAA
		AAAARRARARAA	M1	EHI_121780	211	222	2.28e-05	AAAAAAAGAAAA
		AAAARRARARAA	M1	EHI_196590	212	223	2.28e-05	AAAAAAAGAAAA
		AAAARRARARAA	M1	EHI_136380	221	232	2.28e-05	AAAAAAAGAAAA
		AAAARRARARAA	M1	EHI_059680	222	233	2.28e-05	AAAAAAAGAAAA
		AAAARRARARAA	M1	EHI_002780	248	259	2.28e-05	AAAAAAAGAAAA
		AAAARRARARAA	M1	EHI_161940	249	260	2.28e-05	AAAAAAAGAAAA
		AAAARRARARAA	M1	EHI_097870	251	262	2.28e-05	AAAAAAAGAAAA
		AAAARRARARAA	M1	EHI_103730	255	266	2.28e-05	AAAAAAAGAAAA
		AAAARRARARAA	M1	EHI_150120	257	268	2.28e-05	AAAAAAAGAAAA
		AAAARRARARAA	M1	EHI_153430	265	276	2.28e-05	AAAAAAAGAAAA
		AAAARRARARAA	M1	EHI_176150	265	276	2.28e-05	AAAAAAAGAAAA
		AAAARRARARAA	M1	EHI_110740	266	277	2.28e-05	AAAAAAAGAAAA
		AAAARRARARAA	M1	EHI_029050	267	278	2.28e-05	AAAAAAAGAAAA
		AAAARRARARAA	M1	EHI_035670	269	280	2.28e-05	AAAAAAAGAAAA
		AAAARRARARAA	M1	EHI_021560	284	295	2.28e-05	AAAAAAAGAAAA
		AAAARRARARAA	M1	EHI_151600	286	297	2.28e-05	AAAAAAAGAAAA
		AAAARRARARAA	M1	EHI_048700	290	301	2.28e-05	AAAAAAAGAAAA
		AAAARRARARAA	M1	EHI_148040	293	304	2.28e-05	AAAAAAAGAAAA
		AAAARRARARAA	M1	EHI_177620	298	309	2.28e-05	AAAAAAAGAAAA
		AAAARRARARAA	M1	EHI_182470	298	309	2.28e-05	AAAAAAAGAAAA
		AAAARRARARAA	M1	EHI_152330	299	310	2.28e-05	AAAAAAAGAAAA
		AAAARRARARAA	M1	EHI_092450	301	312	2.28e-05	AAAAAAAGAAAA
		AAAARRARARAA	M1	EHI_093970	303	314	2.28e-05	AAAAAAAGAAAA
		AAAARRARARAA	M1	EHI_022960	306	317	2.28e-05	AAAAAAAGAAAA
		AAAARRARARAA	M1	EHI_110360	308	319	2.28e-05	AAAAAAAGAAAA
		AAAARRARARAA	M1	EHI_182470	311	322	2.28e-05	AAAAAAAGAAAA
		AAAARRARARAA	M1	EHI_078710	311	322	2.28e-05	AAAAAAAGAAAA
		AAAARRARARAA	M1	EHI_001810	311	322	2.28e-05	AAAAAAAGAAAA
		AAAARRARARAA	M1	EHI_099350	316	327	2.28e-05	AAAAAAAGAAAA
		AAAARRARARAA	M1	EHI_196590	320	331	2.28e-05	AAAAAAAGAAAA
		AAAARRARARAA	M1	EHI_137700	323	334	2.28e-05	AAAAAAAGAAAA
		AAAARRARARAA	M1	EHI_114140	325	336	2.28e-05	AAAAAAAGAAAA
		AAAARRARARAA	M1	EHI_069130	326	337	2.28e-05	AAAAAAAGAAAA
		AAAARRARARAA	M1	EHI_158040	326	337	2.28e-05	AAAAAAAGAAAA
		AAAARRARARAA	M1	EHI_025270	326	337	2.28e-05	AAAAAAAGAAAA
		AAAARRARARAA	M1	EHI_024470	328	339	2.28e-05	AAAAAAAGAAAA
		AAAARRARARAA	M1	EHI_056420	331	342	2.28e-05	AAAAAAAGAAAA
		AAAARRARARAA	M1	EHI_177640	331	342	2.28e-05	AAAAAAAGAAAA
		AAAARRARARAA	M1	EHI_103300	332	343	2.28e-05	AAAAAAAGAAAA
		AAAARRARARAA	M1	EHI_147720	332	343	2.28e-05	AAAAAAAGAAAA
		AAAARRARARAA	M1	EHI_121880	333	344	2.28e-05	AAAAAAAGAAAA
		AAAARRARARAA	M1	EHI_104580	333	344	2.28e-05	AAAAAAAGAAAA
		AAAARRARARAA	M1	EHI_177540	334	345	2.28e-05	AAAAAAAGAAAA
		AAAARRARARAA	M1	EHI_151630	334	345	2.28e-05	AAAAAAAGAAAA
		AAAARRARARAA	M1	EHI_144710	334	345	2.28e-05	AAAAAAAGAAAA
		AAAARRARARAA	M1	EHI_117960	338	349	2.28e-05	AAAAAAAGAAAA
		AAAARRARARAA	M1	EHI_025100	340	351	2.28e-05	AAAAAAAGAAAA
		AAAARRARARAA	M1	EHI_189460	341	352	2.28e-05	AAAAAAAGAAAA
		AAAARRARARAA	M1	EHI_177540	342	353	2.28e-05	AAAAAAAGAAAA
		AAAARRARARAA	M1	EHI_030820	344	355	2.28e-05	AAAAAAAGAAAA
		AAAARRARARAA	M1	EHI_199580	346	357	2.28e-05	AAAAAAAGAAAA
		AAAARRARARAA	M1	EHI_125940	347	358	2.28e-05	AAAAAAAGAAAA
		AAAARRARARAA	M1	EHI_099190	347	358	2.28e-05	AAAAAAAGAAAA
		AAAARRARARAA	M1	EHI_000240	348	359	2.28e-05	AAAAAAAGAAAA
		AAAARRARARAA	M1	EHI_098840	348	359	2.28e-05	AAAAAAAGAAAA
		AAAARRARARAA	M1	EHI_098060	350	361	2.28e-05	AAAAAAAGAAAA
		AAAARRARARAA	M1	EHI_148350	351	362	2.28e-05	AAAAAAAGAAAA
		AAAARRARARAA	M1	EHI_031250	353	364	2.28e-05	AAAAAAAGAAAA
		AAAARRARARAA	M1	EHI_155550	354	365	2.28e-05	AAAAAAAGAAAA
		AAAARRARARAA	M1	EHI_081270	355	366	2.28e-05	AAAAAAAGAAAA
		AAAARRARARAA	M1	EHI_065780	356	367	2.28e-05	AAAAAAAGAAAA
		AAAARRARARAA	M1	EHI_121860	356	367	2.28e-05	AAAAAAAGAAAA
		AAAARRARARAA	M1	EHI_177640	356	367	2.28e-05	AAAAAAAGAAAA
		AAAARRARARAA	M1	EHI_011870	357	368	2.28e-05	AAAAAAAGAAAA
		AAAARRARARAA	M1	EHI_130990	358	369	2.28e-05	AAAAAAAGAAAA
		AAAARRARARAA	M1	EHI_101230	361	372	2.28e-05	AAAAAAAGAAAA
		AAAARRARARAA	M1	EHI_068500	362	373	2.28e-05	AAAAAAAGAAAA
		AAAARRARARAA	M1	EHI_092600	363	374	2.28e-05	AAAAAAAGAAAA
		AAAARRARARAA	M1	EHI_031250	363	374	2.28e-05	AAAAAAAGAAAA
		AAAARRARARAA	M1	EHI_198660	363	374	2.28e-05	AAAAAAAGAAAA
		AAAARRARARAA	M1	EHI_086080	364	375	2.28e-05	AAAAAAAGAAAA
		AAAARRARARAA	M1	EHI_114330	364	375	2.28e-05	AAAAAAAGAAAA
		AAAARRARARAA	M1	EHI_010030	366	377	2.28e-05	AAAAAAAGAAAA
		AAAARRARARAA	M1	EHI_178920	371	382	2.28e-05	AAAAAAAGAAAA
		AAAARRARARAA	M1	EHI_097870	372	383	2.28e-05	AAAAAAAGAAAA
		AAAARRARARAA	M1	EHI_141330	384	395	2.28e-05	AAAAAAAGAAAA
		AAAARRARARAA	M1	EHI_128150	386	397	2.28e-05	AAAAAAAGAAAA
		AAAARRARARAA	M1	EHI_010560	150	161	2.31e-05	AAAAGAAAAGAG
		AAAARRARARAA	M1	EHI_194220	250	261	2.31e-05	AAAAGAAAAGAG
		AAAARRARARAA	M1	EHI_133970	322	333	2.31e-05	AAAAGAAAAGAG
		AAAARRARARAA	M1	EHI_196590	323	334	2.31e-05	AAAAGAAAAGAG
		AAAARRARARAA	M1	EHI_181250	389	400	2.31e-05	AAAAGAAAAGAG
		AAAARRARARAA	M1	EHI_000800	141	152	2.35e-05	AAAAAGAAAGGA
		AAAARRARARAA	M1	EHI_158150	258	269	2.37e-05	AAAAGGAGAAAG
		AAAARRARARAA	M1	EHI_194500	287	298	2.37e-05	AAAAGGAGAAAG
		AAAARRARARAA	M1	EHI_082070	289	300	2.37e-05	AAAAGGAGAAAG
		AAAARRARARAA	M1	EHI_000130	387	398	2.37e-05	CAAAAGAGAGAA
		AAAARRARARAA	M1	EHI_142090	21	32	2.45e-05	AGAAGAAAAGAA
		AAAARRARARAA	M1	EHI_030820	135	146	2.45e-05	AGAAGAAAAGAA
		AAAARRARARAA	M1	EHI_121780	158	169	2.45e-05	AGAAGAAAAGAA
		AAAARRARARAA	M1	EHI_007330	260	271	2.45e-05	AGAAGAAAAGAA
		AAAARRARARAA	M1	EHI_140350	326	337	2.45e-05	AAAAAAAGAGGA
		AAAARRARARAA	M1	EHI_088020	335	346	2.45e-05	AGAAGAAAAGAA
		AAAARRARARAA	M1	EHI_103550	359	370	2.45e-05	AGAAGAAAAGAA
		AAAARRARARAA	M1	EHI_073650	372	383	2.45e-05	AAAAAAAGAGGA
		AAAARRARARAA	M1	EHI_009470	387	398	2.45e-05	AGAAGAAAAGAA
		AAAARRARARAA	M1	EHI_110360	406	417	2.45e-05	AGAAGAAAAGAA
		AAAARRARARAA	M1	EHI_132390	440	451	2.45e-05	AGAAGAAAAGAA
		AAAARRARARAA	M1	EHI_065650	443	454	2.45e-05	AGAAGAAAAGAA
		AAAARRARARAA	M1	EHI_067090	50	61	2.46e-05	AAAAAGGGAGAA
		AAAARRARARAA	M1	EHI_105350	197	208	2.48e-05	AAAAGGACAGAA
		AAAARRARARAA	M1	EHI_147500	321	332	2.48e-05	AAAAGGACAGAA
		AAAARRARARAA	M1	EHI_194220	269	280	2.52e-05	AAAAAGAAAGAG
		AAAARRARARAA	M1	EHI_076020	127	138	2.56e-05	AAAAAAAGAGAG
		AAAARRARARAA	M1	EHI_092640	456	467	2.56e-05	AAAAAAAGAGAG
		AAAARRARARAA	M1	EHI_059830	74	85	2.61e-05	AGAAAGAAAGAA
		AAAARRARARAA	M1	EHI_059830	78	89	2.61e-05	AGAAAGAAAGAA
		AAAARRARARAA	M1	EHI_040400	447	458	2.61e-05	AGAAAGAAAGAA
		AAAARRARARAA	M1	EHI_000130	300	311	2.64e-05	AGAAAAAGAGAA
		AAAARRARARAA	M1	EHI_103550	341	352	2.64e-05	AGAAAAAGAGAA
		AAAARRARARAA	M1	EHI_182800	407	418	2.64e-05	AGAAAAAGAGAA
		AAAARRARARAA	M1	EHI_138380	118	129	2.69e-05	AAAAGGAATGAA
		AAAARRARARAA	M1	EHI_198750	181	192	2.69e-05	AAAAGGAATGAA
		AAAARRARARAA	M1	EHI_194600	279	290	2.69e-05	AAAAGGAATGAA
		AAAARRARARAA	M1	EHI_054260	53	64	2.72e-05	CAAAGAAAAGAA
		AAAARRARARAA	M1	EHI_096410	112	123	2.72e-05	CAAAGAAAAGAA
		AAAARRARARAA	M1	EHI_199060	292	303	2.72e-05	CAAAGAAAAGAA
		AAAARRARARAA	M1	EHI_012980	452	463	2.72e-05	CAAAGAAAAGAA
		AAAARRARARAA	M1	EHI_046690	94	105	2.79e-05	AAAAGGAAAAGA
		AAAARRARARAA	M1	EHI_166810	205	216	2.79e-05	AAAAGAAGTGAA
		AAAARRARARAA	M1	EHI_176150	208	219	2.79e-05	AAAAGGAAAAGA
		AAAARRARARAA	M1	EHI_112800	268	279	2.79e-05	AAAAGGAAAAGA
		AAAARRARARAA	M1	EHI_100480	292	303	2.79e-05	AAAAGGAAAAGA
		AAAARRARARAA	M1	EHI_192520	319	330	2.79e-05	AAAAGAAGTGAA
		AAAARRARARAA	M1	EHI_017720	336	347	2.79e-05	AAAAGAAGTGAA
		AAAARRARARAA	M1	EHI_170630	160	171	2.83e-05	AAAAGAGAAGAA
		AAAARRARARAA	M1	EHI_147700	167	178	2.83e-05	AAAAGAGAAGAA
		AAAARRARARAA	M1	EHI_097930	362	373	2.83e-05	AAAAGAGAAGAA
		AAAARRARARAA	M1	EHI_004790	369	380	2.83e-05	AAAAGAGAAGAA
		AAAARRARARAA	M1	EHI_138950	70	81	2.88e-05	AAAAGAAGAAGA
		AAAARRARARAA	M1	EHI_136150	75	86	2.88e-05	AAAAGAAGAAGA
		AAAARRARARAA	M1	EHI_136150	111	122	2.88e-05	AAAAGAAGAAGA
		AAAARRARARAA	M1	EHI_046690	140	151	2.88e-05	AAAAGAAGAAGA
		AAAARRARARAA	M1	EHI_103440	232	243	2.88e-05	AAAAGAAGAAGA
		AAAARRARARAA	M1	EHI_152220	284	295	2.88e-05	AAAAGAAGAAGA
		AAAARRARARAA	M1	EHI_002160	287	298	2.88e-05	AAAAGAAGAAGA
		AAAARRARARAA	M1	EHI_010560	363	374	2.88e-05	AAAAGAAGAAGA
		AAAARRARARAA	M1	EHI_155680	367	378	2.88e-05	AAAAGAAGAAGA
		AAAARRARARAA	M1	EHI_017030	457	468	2.88e-05	AAAAGAAGAAGA
		AAAARRARARAA	M1	EHI_053190	468	479	2.88e-05	AAAAGAAGAAGA
		AAAARRARARAA	M1	EHI_044730	406	417	2.89e-05	AAAAGGAAAGCA
		AAAARRARARAA	M1	EHI_193350	68	79	3.81e-05	AAAAAAAAAAAA
		AAAARRARARAA	M1	EHI_067090	70	81	3.81e-05	AAAAAAAAAAAA
		AAAARRARARAA	M1	EHI_188770	89	100	3.81e-05	AAAAAAAAAAAA
		AAAARRARARAA	M1	EHI_015440	91	102	3.81e-05	AAAAAAAAAAAA
		AAAARRARARAA	M1	EHI_015440	92	103	3.81e-05	AAAAAAAAAAAA
		AAAARRARARAA	M1	EHI_052860	122	133	3.81e-05	AAAAAAAAAAAA
		AAAARRARARAA	M1	EHI_058330	151	162	3.81e-05	AAAAAAAAAAAA
		AAAARRARARAA	M1	EHI_058330	152	163	3.81e-05	AAAAAAAAAAAA
		AAAARRARARAA	M1	EHI_118720	179	190	3.81e-05	AAAAAAAAAAAA
		AAAARRARARAA	M1	EHI_186950	204	215	3.81e-05	AAAAAAAAAAAA
		AAAARRARARAA	M1	EHI_065710	206	217	3.81e-05	AAAAAAAAAAAA
		AAAARRARARAA	M1	EHI_065710	207	218	3.81e-05	AAAAAAAAAAAA
		AAAARRARARAA	M1	EHI_110320	207	218	3.81e-05	AAAAAAAAAAAA
		AAAARRARARAA	M1	EHI_065710	208	219	3.81e-05	AAAAAAAAAAAA
		AAAARRARARAA	M1	EHI_199690	212	223	3.81e-05	AAAAAAAAAAAA
		AAAARRARARAA	M1	EHI_199690	213	224	3.81e-05	AAAAAAAAAAAA
		AAAARRARARAA	M1	EHI_188120	229	240	3.81e-05	AAAAAAAAAAAA
		AAAARRARARAA	M1	EHI_198330	238	249	3.81e-05	AAAAAAAAAAAA
		AAAARRARARAA	M1	EHI_198330	239	250	3.81e-05	AAAAAAAAAAAA
		AAAARRARARAA	M1	EHI_198330	240	251	3.81e-05	AAAAAAAAAAAA
		AAAARRARARAA	M1	EHI_070730	241	252	3.81e-05	AAAAAAAAAAAA
		AAAARRARARAA	M1	EHI_070730	242	253	3.81e-05	AAAAAAAAAAAA
		AAAARRARARAA	M1	EHI_002780	242	253	3.81e-05	AAAAAAAAAAAA
		AAAARRARARAA	M1	EHI_070730	243	254	3.81e-05	AAAAAAAAAAAA
		AAAARRARARAA	M1	EHI_002780	243	254	3.81e-05	AAAAAAAAAAAA
		AAAARRARARAA	M1	EHI_070730	244	255	3.81e-05	AAAAAAAAAAAA
		AAAARRARARAA	M1	EHI_070730	245	256	3.81e-05	AAAAAAAAAAAA
		AAAARRARARAA	M1	EHI_070730	246	257	3.81e-05	AAAAAAAAAAAA
		AAAARRARARAA	M1	EHI_070730	247	258	3.81e-05	AAAAAAAAAAAA
		AAAARRARARAA	M1	EHI_070730	248	259	3.81e-05	AAAAAAAAAAAA
		AAAARRARARAA	M1	EHI_070730	249	260	3.81e-05	AAAAAAAAAAAA
		AAAARRARARAA	M1	EHI_070730	250	261	3.81e-05	AAAAAAAAAAAA
		AAAARRARARAA	M1	EHI_150120	252	263	3.81e-05	AAAAAAAAAAAA
		AAAARRARARAA	M1	EHI_010340	255	266	3.81e-05	AAAAAAAAAAAA
		AAAARRARARAA	M1	EHI_178560	263	274	3.81e-05	AAAAAAAAAAAA
		AAAARRARARAA	M1	EHI_178560	264	275	3.81e-05	AAAAAAAAAAAA
		AAAARRARARAA	M1	EHI_103550	265	276	3.81e-05	AAAAAAAAAAAA
		AAAARRARARAA	M1	EHI_178560	265	276	3.81e-05	AAAAAAAAAAAA
		AAAARRARARAA	M1	EHI_121780	266	277	3.81e-05	AAAAAAAAAAAA
		AAAARRARARAA	M1	EHI_178560	266	277	3.81e-05	AAAAAAAAAAAA
		AAAARRARARAA	M1	EHI_178560	267	278	3.81e-05	AAAAAAAAAAAA
		AAAARRARARAA	M1	EHI_178560	268	279	3.81e-05	AAAAAAAAAAAA
		AAAARRARARAA	M1	EHI_180800	271	282	3.81e-05	AAAAAAAAAAAA
		AAAARRARARAA	M1	EHI_180800	272	283	3.81e-05	AAAAAAAAAAAA
		AAAARRARARAA	M1	EHI_012240	289	300	3.81e-05	AAAAAAAAAAAA
		AAAARRARARAA	M1	EHI_156420	290	301	3.81e-05	AAAAAAAAAAAA
		AAAARRARARAA	M1	EHI_059680	290	301	3.81e-05	AAAAAAAAAAAA
		AAAARRARARAA	M1	EHI_107130	290	301	3.81e-05	AAAAAAAAAAAA
		AAAARRARARAA	M1	EHI_012240	290	301	3.81e-05	AAAAAAAAAAAA
		AAAARRARARAA	M1	EHI_059680	291	302	3.81e-05	AAAAAAAAAAAA
		AAAARRARARAA	M1	EHI_012240	291	302	3.81e-05	AAAAAAAAAAAA
		AAAARRARARAA	M1	EHI_012240	292	303	3.81e-05	AAAAAAAAAAAA
		AAAARRARARAA	M1	EHI_030810	294	305	3.81e-05	AAAAAAAAAAAA
		AAAARRARARAA	M1	EHI_030810	295	306	3.81e-05	AAAAAAAAAAAA
		AAAARRARARAA	M1	EHI_103270	295	306	3.81e-05	AAAAAAAAAAAA
		AAAARRARARAA	M1	EHI_099350	311	322	3.81e-05	AAAAAAAAAAAA
		AAAARRARARAA	M1	EHI_069130	315	326	3.81e-05	AAAAAAAAAAAA
		AAAARRARARAA	M1	EHI_069130	316	327	3.81e-05	AAAAAAAAAAAA
		AAAARRARARAA	M1	EHI_069130	317	328	3.81e-05	AAAAAAAAAAAA
		AAAARRARARAA	M1	EHI_069130	318	329	3.81e-05	AAAAAAAAAAAA
		AAAARRARARAA	M1	EHI_069130	319	330	3.81e-05	AAAAAAAAAAAA
		AAAARRARARAA	M1	EHI_069130	320	331	3.81e-05	AAAAAAAAAAAA
		AAAARRARARAA	M1	EHI_069130	321	332	3.81e-05	AAAAAAAAAAAA
		AAAARRARARAA	M1	EHI_116720	322	333	3.81e-05	AAAAAAAAAAAA
		AAAARRARARAA	M1	EHI_166360	323	334	3.81e-05	AAAAAAAAAAAA
		AAAARRARARAA	M1	EHI_166360	324	335	3.81e-05	AAAAAAAAAAAA
		AAAARRARARAA	M1	EHI_166360	325	336	3.81e-05	AAAAAAAAAAAA
		AAAARRARARAA	M1	EHI_166360	326	337	3.81e-05	AAAAAAAAAAAA
		AAAARRARARAA	M1	EHI_177640	326	337	3.81e-05	AAAAAAAAAAAA
		AAAARRARARAA	M1	EHI_050740	329	340	3.81e-05	AAAAAAAAAAAA
		AAAARRARARAA	M1	EHI_050740	330	341	3.81e-05	AAAAAAAAAAAA
		AAAARRARARAA	M1	EHI_107250	330	341	3.81e-05	AAAAAAAAAAAA
		AAAARRARARAA	M1	EHI_050740	331	342	3.81e-05	AAAAAAAAAAAA
		AAAARRARARAA	M1	EHI_107250	331	342	3.81e-05	AAAAAAAAAAAA
		AAAARRARARAA	M1	EHI_163260	332	343	3.81e-05	AAAAAAAAAAAA
		AAAARRARARAA	M1	EHI_107250	332	343	3.81e-05	AAAAAAAAAAAA
		AAAARRARARAA	M1	EHI_163260	333	344	3.81e-05	AAAAAAAAAAAA
		AAAARRARARAA	M1	EHI_117960	333	344	3.81e-05	AAAAAAAAAAAA
		AAAARRARARAA	M1	EHI_163260	334	345	3.81e-05	AAAAAAAAAAAA
		AAAARRARARAA	M1	EHI_163260	335	346	3.81e-05	AAAAAAAAAAAA
		AAAARRARARAA	M1	EHI_163260	336	347	3.81e-05	AAAAAAAAAAAA
		AAAARRARARAA	M1	EHI_178620	343	354	3.81e-05	AAAAAAAAAAAA
		AAAARRARARAA	M1	EHI_060860	344	355	3.81e-05	AAAAAAAAAAAA
		AAAARRARARAA	M1	EHI_092600	345	356	3.81e-05	AAAAAAAAAAAA
		AAAARRARARAA	M1	EHI_092600	346	357	3.81e-05	AAAAAAAAAAAA
		AAAARRARARAA	M1	EHI_092600	347	358	3.81e-05	AAAAAAAAAAAA
		AAAARRARARAA	M1	EHI_161030	349	360	3.81e-05	AAAAAAAAAAAA
		AAAARRARARAA	M1	EHI_047750	350	361	3.81e-05	AAAAAAAAAAAA
		AAAARRARARAA	M1	EHI_121860	351	362	3.81e-05	AAAAAAAAAAAA
		AAAARRARARAA	M1	EHI_047750	351	362	3.81e-05	AAAAAAAAAAAA
		AAAARRARARAA	M1	EHI_130990	352	363	3.81e-05	AAAAAAAAAAAA
		AAAARRARARAA	M1	EHI_047750	352	363	3.81e-05	AAAAAAAAAAAA
		AAAARRARARAA	M1	EHI_130990	353	364	3.81e-05	AAAAAAAAAAAA
		AAAARRARARAA	M1	EHI_047750	353	364	3.81e-05	AAAAAAAAAAAA
		AAAARRARARAA	M1	EHI_016440	356	367	3.81e-05	AAAAAAAAAAAA
		AAAARRARARAA	M1	EHI_138950	364	375	3.81e-05	AAAAAAAAAAAA
		AAAARRARARAA	M1	EHI_015300	436	447	3.81e-05	AAAAGGGGAAAA
		AAAARRARARAA	M1	EHI_179330	211	222	3.82e-05	CAAAGGAGAGGA
		AAAARRARARAA	M1	EHI_135450	242	253	3.89e-05	CAAAAGAAAGAA
		AAAARRARARAA	M1	EHI_047750	248	259	3.89e-05	AAAAGGAAAAAG
		AAAARRARARAA	M1	EHI_106350	259	270	3.89e-05	AAAAGGAAAAAG
		AAAARRARARAA	M1	EHI_131470	363	374	3.89e-05	AAAAGGAAAAAG
		AAAARRARARAA	M1	EHI_040400	443	454	3.89e-05	CAAAAGAAAGAA
		AAAARRARARAA	M1	EHI_175020	464	475	3.89e-05	CAAAAGAAAGAA
		AAAARRARARAA	M1	EHI_059830	89	100	4e-05	AAAAAAAAAGGA
		AAAARRARARAA	M1	EHI_001810	252	263	4e-05	AAAAAAAAAGGA
		AAAARRARARAA	M1	EHI_121780	269	280	4e-05	AAAAAAAAAGGA
		AAAARRARARAA	M1	EHI_126090	317	328	4e-05	AAAAAAAAAGGA
		AAAARRARARAA	M1	EHI_143650	339	350	4e-05	AAAAAAAAAGGA
		AAAARRARARAA	M1	EHI_177640	339	350	4e-05	AAAAAAAAAGGA
		AAAARRARARAA	M1	EHI_161940	365	376	4e-05	AAAAAAAAAGGA
		AAAARRARARAA	M1	EHI_035630	10	21	4.14e-05	CAAAAAAGAGAA
		AAAARRARARAA	M1	EHI_080730	160	171	4.14e-05	AAAAGAAGAAAG
		AAAARRARARAA	M1	EHI_073650	213	224	4.14e-05	AAAAAGGAAGAA
		AAAARRARARAA	M1	EHI_143650	229	240	4.14e-05	AAAAGAAGAAAG
		AAAARRARARAA	M1	EHI_012270	242	253	4.14e-05	AAAAAGGAAGAA
		AAAARRARARAA	M1	EHI_096340	254	265	4.14e-05	AAAAAGGAAGAA
		AAAARRARARAA	M1	EHI_148270	255	266	4.14e-05	AAAAAGGAAGAA
		AAAARRARARAA	M1	EHI_142250	282	293	4.14e-05	AAAAAGGAAGAA
		AAAARRARARAA	M1	EHI_009240	300	311	4.14e-05	AAAAGAAGAAAG
		AAAARRARARAA	M1	EHI_153690	302	313	4.14e-05	AAAAAGGAAGAA
		AAAARRARARAA	M1	EHI_081330	307	318	4.14e-05	AAAAGAAGAAAG
		AAAARRARARAA	M1	EHI_050270	324	335	4.14e-05	AAAAGAAGAAAG
		AAAARRARARAA	M1	EHI_186950	335	346	4.14e-05	CAAAAAAGAGAA
		AAAARRARARAA	M1	EHI_068480	337	348	4.14e-05	AAAAAGGAAGAA
		AAAARRARARAA	M1	EHI_111070	341	352	4.14e-05	AAAAGAAGAAAG
		AAAARRARARAA	M1	EHI_086080	347	358	4.14e-05	AAAAGAAGAAAG
		AAAARRARARAA	M1	EHI_030750	354	365	4.14e-05	AAAAGAAGAAAG
		AAAARRARARAA	M1	EHI_097870	355	366	4.14e-05	AAAAGAAGAAAG
		AAAARRARARAA	M1	EHI_160740	368	379	4.14e-05	AAAAAGGAAGAA
		AAAARRARARAA	M1	EHI_025230	368	379	4.14e-05	AAAAAGGAAGAA
		AAAARRARARAA	M1	EHI_009470	376	387	4.14e-05	AAAAAGGAAGAA
		AAAARRARARAA	M1	EHI_192520	476	487	4.14e-05	AAAAAGGAAGAA
		AAAARRARARAA	M1	EHI_199000	483	494	4.14e-05	AAAAAGGAAGAA
		AAAARRARARAA	M1	EHI_029530	31	42	4.21e-05	AGAAGGAAAAAA
		AAAARRARARAA	M1	EHI_147700	166	177	4.21e-05	AAAAAGAGAAGA
		AAAARRARARAA	M1	EHI_002780	266	277	4.21e-05	AGAAGGAAAAAA
		AAAARRARARAA	M1	EHI_092680	305	316	4.21e-05	AAAAAGAGAAGA
		AAAARRARARAA	M1	EHI_110320	353	364	4.21e-05	AGAAGGAAAAAA
		AAAARRARARAA	M1	EHI_004790	368	379	4.21e-05	AAAAAGAGAAGA
		AAAARRARARAA	M1	EHI_000800	196	207	4.25e-05	AAAAAAGGAGAA
		AAAARRARARAA	M1	EHI_143650	342	353	4.25e-05	AAAAAAGGAGAA
		AAAARRARARAA	M1	EHI_161940	368	379	4.25e-05	AAAAAAGGAGAA
		AAAARRARARAA	M1	EHI_142090	18	29	4.32e-05	AGAAGAAGAAAA
		AAAARRARARAA	M1	EHI_169820	71	82	4.32e-05	AGAAGAAGAAAA
		AAAARRARARAA	M1	EHI_138950	76	87	4.32e-05	AGAAGAAGAAAA
		AAAARRARARAA	M1	EHI_199820	79	90	4.32e-05	AGAAGAAGAAAA
		AAAARRARARAA	M1	EHI_108640	294	305	4.32e-05	AGAAGAAGAAAA
		AAAARRARARAA	M1	EHI_021410	329	340	4.32e-05	AGAAGAAGAAAA
		AAAARRARARAA	M1	EHI_009470	384	395	4.32e-05	AGAAGAAGAAAA
		AAAARRARARAA	M1	EHI_076020	125	136	4.46e-05	AAAAAAAAAGAG
		AAAARRARARAA	M1	EHI_037160	276	287	4.46e-05	AAAAAAAAAGAG
		AAAARRARARAA	M1	EHI_042370	324	335	4.46e-05	AGAAGGAAAGGA
		AAAARRARARAA	M1	EHI_077500	324	335	4.46e-05	AGAAGGAAAGGA
		AAAARRARARAA	M1	EHI_133900	324	335	4.46e-05	AGAAGGAAAGGA
		AAAARRARARAA	M1	EHI_139010	329	340	4.46e-05	AAAAAAAAAGAG
		AAAARRARARAA	M1	EHI_151600	336	347	4.46e-05	AAAAAAAAAGAG
		AAAARRARARAA	M1	EHI_047750	356	367	4.46e-05	AAAAAAAAAGAG
		AAAARRARARAA	M1	EHI_004790	364	375	4.46e-05	AAAAAAAAAGAG
		AAAARRARARAA	M1	EHI_121490	388	399	4.46e-05	AAAAAAAAAGAG
		AAAARRARARAA	M1	EHI_029560	260	271	4.5e-05	AAAACGAAAGAA
		AAAARRARARAA	M1	EHI_000240	319	330	4.5e-05	CGAAGGAGAGAA
		AAAARRARARAA	M1	EHI_055670	348	359	4.5e-05	AAAACGAAAGAA
		AAAARRARARAA	M1	EHI_085050	357	368	4.5e-05	AAAACGAAAGAA
		AAAARRARARAA	M1	EHI_040420	10	21	4.5e-05	AGAAGAAGAGGA
		AAAARRARARAA	M1	EHI_180800	34	45	4.54e-05	AAAAAGAGAAAG
		AAAARRARARAA	M1	EHI_202460	324	335	4.54e-05	AAAAAGAGAAAG
		AAAARRARARAA	M1	EHI_169280	387	398	4.54e-05	AAAAAGAGAAAG
		AAAARRARARAA	M1	EHI_110620	79	90	4.68e-05	AGAAAAAAAGAA
		AAAARRARARAA	M1	EHI_045480	212	223	4.68e-05	AGAAAAAAAGAA
		AAAARRARARAA	M1	EHI_013260	272	283	4.68e-05	AAAACAAGAGAA
		AAAARRARARAA	M1	EHI_013220	273	284	4.68e-05	AGAAAAAAAGAA
		AAAARRARARAA	M1	EHI_169300	285	296	4.68e-05	AGAAAAAAAGAA
		AAAARRARARAA	M1	EHI_156310	285	296	4.68e-05	AGAAAAAAAGAA
		AAAARRARARAA	M1	EHI_148040	291	302	4.68e-05	AGAAAAAAAGAA
		AAAARRARARAA	M1	EHI_090380	306	317	4.68e-05	AGAAAAAAAGAA
		AAAARRARARAA	M1	EHI_103300	330	341	4.68e-05	AGAAAAAAAGAA
		AAAARRARARAA	M1	EHI_177540	332	343	4.68e-05	AGAAAAAAAGAA
		AAAARRARARAA	M1	EHI_120900	332	343	4.68e-05	AGAAAAAAAGAA
		AAAARRARARAA	M1	EHI_147720	338	349	4.68e-05	AGAAAAAAAGAA
		AAAARRARARAA	M1	EHI_177540	340	351	4.68e-05	AGAAAAAAAGAA
		AAAARRARARAA	M1	EHI_199580	344	355	4.68e-05	AGAAAAAAAGAA
		AAAARRARARAA	M1	EHI_155550	352	363	4.68e-05	AGAAAAAAAGAA
		AAAARRARARAA	M1	EHI_146950	352	363	4.68e-05	AGAAAAAAAGAA
		AAAARRARARAA	M1	EHI_151600	353	364	4.68e-05	AGAAAAAAAGAA
		AAAARRARARAA	M1	EHI_011870	355	366	4.68e-05	AGAAAAAAAGAA
		AAAARRARARAA	M1	EHI_100270	367	378	4.68e-05	AGAAAAAAAGAA
		AAAARRARARAA	M1	EHI_068570	376	387	4.68e-05	AGAAAAAAAGAA
		AAAARRARARAA	M1	EHI_128150	384	395	4.68e-05	AGAAAAAAAGAA
		AAAARRARARAA	M1	EHI_161640	143	154	4.71e-05	AAAAGCAAAGAA
		AAAARRARARAA	M1	EHI_092580	205	216	4.78e-05	AGAAAGAGAAAA
		AAAARRARARAA	M1	EHI_001810	337	348	4.78e-05	AGAAAGAGAAAA
		AAAARRARARAA	M1	EHI_001400	25	36	4.9e-05	AAAAGAAATGAA
		AAAARRARARAA	M1	EHI_150390	166	177	4.9e-05	AAAAGAAATGAA
		AAAARRARARAA	M1	EHI_176980	307	318	4.9e-05	AAAAGAAATGAA
		AAAARRARARAA	M1	EHI_125630	332	343	4.9e-05	AAAAGAAATGAA
		AAAARRARARAA	M1	EHI_198970	394	405	4.9e-05	AAAAGAAATGAA
		AAAARRARARAA	M1	EHI_141800	394	405	4.9e-05	AAAAGAAATGAA
		AAAARRARARAA	M1	EHI_191910	394	405	4.9e-05	AAAAGAAATGAA
		AAAARRARARAA	M1	EHI_148480	209	220	4.94e-05	CAAAGGAAAAAA
		AAAARRARARAA	M1	EHI_059830	316	327	4.94e-05	CAAAGGAAAAAA
		AAAARRARARAA	M1	EHI_051840	9	20	5.04e-05	AAAAGAAAAAGA
		AAAARRARARAA	M1	EHI_110620	89	100	5.04e-05	AAAAGAAAAAGA
		AAAARRARARAA	M1	EHI_098000	136	147	5.04e-05	AAAAGAAAAAGA
		AAAARRARARAA	M1	EHI_056490	213	224	5.04e-05	AAAAGAAAAAGA
		AAAARRARARAA	M1	EHI_103730	258	269	5.04e-05	AAAAGAAAAAGA
		AAAARRARARAA	M1	EHI_164510	293	304	5.04e-05	AAAAGAAAAAGA
		AAAARRARARAA	M1	EHI_111070	310	321	5.04e-05	AAAAGAAAAAGA
		AAAARRARARAA	M1	EHI_093900	333	344	5.04e-05	AAAAGAAAAAGA
		AAAARRARARAA	M1	EHI_103550	338	349	5.04e-05	AAAAGAAAAAGA
		AAAARRARARAA	M1	EHI_118720	351	362	5.04e-05	AAAAGAAAAAGA
		AAAARRARARAA	M1	EHI_098060	353	364	5.04e-05	AAAAGAAAAAGA
		AAAARRARARAA	M1	EHI_092140	354	365	5.04e-05	AAAAGAAAAAGA
		AAAARRARARAA	M1	EHI_053190	359	370	5.04e-05	AAAAGAAAAAGA
		AAAARRARARAA	M1	EHI_011870	360	371	5.04e-05	AAAAGAAAAAGA
		AAAARRARARAA	M1	EHI_044740	370	381	5.04e-05	AAAAGAAAAAGA
		AAAARRARARAA	M1	EHI_002780	221	232	5.11e-05	AAAAACAGAGAA
		AAAARRARARAA	M1	EHI_111050	307	318	5.11e-05	AAAAACAGAGAA
		AAAARRARARAA	M1	EHI_198930	332	343	5.11e-05	AAAAACAGAGAA
		AAAARRARARAA	M1	EHI_003940	21	32	5.18e-05	CAAAGAAGAAAA
		AAAARRARARAA	M1	EHI_023360	130	141	5.18e-05	CAAAGAAGAAAA
		AAAARRARARAA	M1	EHI_012020	237	248	5.18e-05	CAAAGAAGAAAA
		AAAARRARARAA	M1	EHI_152760	271	282	5.18e-05	CAAAGAAGAAAA
		AAAARRARARAA	M1	EHI_122850	371	382	5.18e-05	AAAAGGGAAAAA
		AAAARRARARAA	M1	EHI_114320	330	341	5.22e-05	AAAAGAAAAGCA
		AAAARRARARAA	M1	EHI_141800	340	351	5.22e-05	AAAAGAAAAGCA
		AAAARRARARAA	M1	EHI_147720	260	271	5.26e-05	AAAAGAGGAAAA
		AAAARRARARAA	M1	EHI_023360	320	331	5.26e-05	AAAAGAGGAAAA
		AAAARRARARAA	M1	EHI_092450	81	92	5.39e-05	AAAAAGAATGAA
		AAAARRARARAA	M1	EHI_042250	174	185	5.39e-05	AAAAAGAATGAA
		AAAARRARARAA	M1	EHI_188120	219	230	5.39e-05	AAAAAGAATGAA
		AAAARRARARAA	M1	EHI_012060	233	244	5.39e-05	AAAAAGAATGAA
		AAAARRARARAA	M1	EHI_169280	334	345	5.39e-05	AAAAAGAATGAA
		AAAARRARARAA	M1	EHI_152660	353	364	5.39e-05	AAAAAGAATGAA
		AAAARRARARAA	M1	EHI_114330	353	364	5.39e-05	AAAAAGAATGAA
		AAAARRARARAA	M1	EHI_001850	366	377	5.39e-05	AAAAAGAATGAA
		AAAARRARARAA	M1	EHI_090400	140	151	5.59e-05	AAAAGAAAAAAG
		AAAARRARARAA	M1	EHI_121780	163	174	5.59e-05	AAAAGAAAAAAG
		AAAARRARARAA	M1	EHI_176150	201	212	5.59e-05	AAAAGAAAAAAG
		AAAARRARARAA	M1	EHI_134810	215	226	5.59e-05	AAAAGAAAAAAG
		AAAARRARARAA	M1	EHI_142930	227	238	5.59e-05	CAAAAAAAAGAA
		AAAARRARARAA	M1	EHI_097870	254	265	5.59e-05	AAAAGAAAAAAG
		AAAARRARARAA	M1	EHI_111990	262	273	5.59e-05	CAAAAAAAAGAA
		AAAARRARARAA	M1	EHI_002160	263	274	5.59e-05	CAAAAAAAAGAA
		AAAARRARARAA	M1	EHI_002160	280	291	5.59e-05	AAAAGAAAAAAG
		AAAARRARARAA	M1	EHI_111990	290	301	5.59e-05	AAAAGAAAAAAG
		AAAARRARARAA	M1	EHI_152330	297	308	5.59e-05	CAAAAAAAAGAA
		AAAARRARARAA	M1	EHI_177620	301	312	5.59e-05	AAAAGAAAAAAG
		AAAARRARARAA	M1	EHI_092450	304	315	5.59e-05	AAAAGAAAAAAG
		AAAARRARARAA	M1	EHI_152680	317	328	5.59e-05	CAAAAAAAAGAA
		AAAARRARARAA	M1	EHI_103550	331	342	5.59e-05	AAAAGAAAAAAG
		AAAARRARARAA	M1	EHI_121880	336	347	5.59e-05	AAAAGAAAAAAG
		AAAARRARARAA	M1	EHI_104580	336	347	5.59e-05	AAAAGAAAAAAG
		AAAARRARARAA	M1	EHI_025100	343	354	5.59e-05	AAAAGAAAAAAG
		AAAARRARARAA	M1	EHI_052150	351	362	5.59e-05	AAAAGAAAAAAG
		AAAARRARARAA	M1	EHI_030820	352	363	5.59e-05	AAAAGAAAAAAG
		AAAARRARARAA	M1	EHI_153690	354	365	5.59e-05	AAAAGAAAAAAG
		AAAARRARARAA	M1	EHI_028990	355	366	5.59e-05	AAAAGAAAAAAG
		AAAARRARARAA	M1	EHI_106350	358	369	5.59e-05	AAAAGAAAAAAG
		AAAARRARARAA	M1	EHI_075210	363	374	5.59e-05	AAAAGAAAAAAG
		AAAARRARARAA	M1	EHI_188170	365	376	5.59e-05	CAAAAAAAAGAA
		AAAARRARARAA	M1	EHI_166810	18	29	5.8e-05	AAAAAGAAAAGA
		AAAARRARARAA	M1	EHI_132880	39	50	5.8e-05	AAAAAGAAAAGA
		AAAARRARARAA	M1	EHI_110620	83	94	5.8e-05	AAAAAGAAAAGA
		AAAARRARARAA	M1	EHI_125740	102	113	5.8e-05	AAAAAGAAAAGA
		AAAARRARARAA	M1	EHI_152330	103	114	5.8e-05	AAAAAGAAAAGA
		AAAARRARARAA	M1	EHI_104600	158	169	5.8e-05	AAAAAGAAAAGA
		AAAARRARARAA	M1	EHI_065630	183	194	5.8e-05	AAAAAGAAAAGA
		AAAARRARARAA	M1	EHI_177520	187	198	5.8e-05	AAAAAGAAAAGA
		AAAARRARARAA	M1	EHI_030480	226	237	5.8e-05	AAAAAAAGTGAA
		AAAARRARARAA	M1	EHI_161940	251	262	5.8e-05	AAAAAGAAAAGA
		AAAARRARARAA	M1	EHI_076020	259	270	5.8e-05	AAAAAGAAAAGA
		AAAARRARARAA	M1	EHI_103730	263	274	5.8e-05	AAAAAGAAAAGA
		AAAARRARARAA	M1	EHI_166800	274	285	5.8e-05	AAAAAGAAAAGA
		AAAARRARARAA	M1	EHI_174910	278	289	5.8e-05	AAAAAGAAAAGA
		AAAARRARARAA	M1	EHI_152760	280	291	5.8e-05	AAAAAGAAAAGA
		AAAARRARARAA	M1	EHI_093970	305	316	5.8e-05	AAAAAGAAAAGA
		AAAARRARARAA	M1	EHI_001070	312	323	5.8e-05	AAAAAGAAAAGA
		AAAARRARARAA	M1	EHI_133970	321	332	5.8e-05	AAAAAGAAAAGA
		AAAARRARARAA	M1	EHI_196590	322	333	5.8e-05	AAAAAGAAAAGA
		AAAARRARARAA	M1	EHI_069130	328	339	5.8e-05	AAAAAGAAAAGA
		AAAARRARARAA	M1	EHI_092620	330	341	5.8e-05	AAAAAGAAAAGA
		AAAARRARARAA	M1	EHI_104580	342	353	5.8e-05	AAAAAGAAAAGA
		AAAARRARARAA	M1	EHI_030820	346	357	5.8e-05	AAAAAGAAAAGA
		AAAARRARARAA	M1	EHI_075210	352	363	5.8e-05	AAAAAGAAAAGA
		AAAARRARARAA	M1	EHI_155550	356	367	5.8e-05	AAAAAGAAAAGA
		AAAARRARARAA	M1	EHI_038880	357	368	5.8e-05	AAAAAAAGTGAA
		AAAARRARARAA	M1	EHI_005460	361	372	5.8e-05	AAAAAGAAAAGA
		AAAARRARARAA	M1	EHI_101230	363	374	5.8e-05	AAAAAGAAAAGA
		AAAARRARARAA	M1	EHI_092600	365	376	5.8e-05	AAAAAGAAAAGA
		AAAARRARARAA	M1	EHI_031250	365	376	5.8e-05	AAAAAGAAAAGA
		AAAARRARARAA	M1	EHI_074080	369	380	5.8e-05	AAAAAGAAAAGA
		AAAARRARARAA	M1	EHI_096830	167	178	5.91e-05	AAAAAAGAAGAA
		AAAARRARARAA	M1	EHI_143650	227	238	5.91e-05	AAAAAAGAAGAA
		AAAARRARARAA	M1	EHI_049330	270	281	5.91e-05	AAAAAAGAAGAA
		AAAARRARARAA	M1	EHI_002160	285	296	5.91e-05	AAAAAAGAAGAA
		AAAARRARARAA	M1	EHI_009240	298	309	5.91e-05	AAAAAAGAAGAA
		AAAARRARARAA	M1	EHI_151800	301	312	5.91e-05	AAAAAAGAAGAA
		AAAARRARARAA	M1	EHI_007330	302	313	5.91e-05	AAAAAAGAAGAA
		AAAARRARARAA	M1	EHI_093740	331	342	5.91e-05	AAAAAAGAAGAA
		AAAARRARARAA	M1	EHI_111070	339	350	5.91e-05	AAAAAAGAAGAA
		AAAARRARARAA	M1	EHI_106350	343	354	5.91e-05	AAAAAAGAAGAA
		AAAARRARARAA	M1	EHI_040280	350	361	5.91e-05	AAAAAAGAAGAA
		AAAARRARARAA	M1	EHI_097870	353	364	5.91e-05	AAAAAAGAAGAA
		AAAARRARARAA	M1	EHI_009470	353	364	5.91e-05	AAAAAAGAAGAA
		AAAARRARARAA	M1	EHI_143650	355	366	5.91e-05	AAAAAAGAAGAA
		AAAARRARARAA	M1	EHI_176980	360	371	5.91e-05	AAAAAAGAAGAA
		AAAARRARARAA	M1	EHI_010560	361	372	5.91e-05	AAAAAAGAAGAA
		AAAARRARARAA	M1	EHI_155680	365	376	5.91e-05	AAAAAAGAAGAA
		AAAARRARARAA	M1	EHI_009470	365	376	5.91e-05	AAAAAAGAAGAA
		AAAARRARARAA	M1	EHI_053190	466	477	5.91e-05	AAAAAAGAAGAA
		AAAARRARARAA	M1	EHI_169820	473	484	5.91e-05	AAAAAAGAAGAA
		AAAARRARARAA	M1	EHI_148620	225	236	5.94e-05	CAAAAGAGAAAA
		AAAARRARARAA	M1	EHI_131130	408	419	5.94e-05	CAAAAGAGAAAA
		AAAARRARARAA	M1	EHI_060860	108	119	6.16e-05	AGAAGAAAAAAA
		AAAARRARARAA	M1	EHI_096830	166	177	6.16e-05	AAAAAAAGAAGA
		AAAARRARARAA	M1	EHI_188120	199	210	6.16e-05	AAAAAAAGAAGA
		AAAARRARARAA	M1	EHI_017720	219	230	6.16e-05	AGAAGAAAAAAA
		AAAARRARARAA	M1	EHI_007330	301	312	6.16e-05	AAAAAAAGAAGA
		AAAARRARARAA	M1	EHI_151800	306	317	6.16e-05	AGAAGAAAAAAA
		AAAARRARARAA	M1	EHI_030480	310	321	6.16e-05	AGAAGAAAAAAA
		AAAARRARARAA	M1	EHI_111990	311	322	6.16e-05	AAAAAAAGAAGA
		AAAARRARARAA	M1	EHI_137700	316	327	6.16e-05	AGAAGAAAAAAA
		AAAARRARARAA	M1	EHI_147720	326	337	6.16e-05	AGAAGAAAAAAA
		AAAARRARARAA	M1	EHI_197990	326	337	6.16e-05	AGAAGAAAAAAA
		AAAARRARARAA	M1	EHI_093740	330	341	6.16e-05	AAAAAAAGAAGA
		AAAARRARARAA	M1	EHI_111070	338	349	6.16e-05	AAAAAAAGAAGA
		AAAARRARARAA	M1	EHI_106350	342	353	6.16e-05	AAAAAAAGAAGA
		AAAARRARARAA	M1	EHI_049370	349	360	6.16e-05	AGAAGAAAAAAA
		AAAARRARARAA	M1	EHI_009470	352	363	6.16e-05	AAAAAAAGAAGA
		AAAARRARARAA	M1	EHI_009470	358	369	6.16e-05	AGAAGAAAAAAA
		AAAARRARARAA	M1	EHI_176980	359	370	6.16e-05	AAAAAAAGAAGA
		AAAARRARARAA	M1	EHI_010560	360	371	6.16e-05	AAAAAAAGAAGA
		AAAARRARARAA	M1	EHI_009470	364	375	6.16e-05	AAAAAAAGAAGA
		AAAARRARARAA	M1	EHI_053190	465	476	6.16e-05	AAAAAAAGAAGA
		AAAARRARARAA	M1	EHI_169820	472	483	6.16e-05	AAAAAAAGAAGA
		AAAARRARARAA	M1	EHI_174130	365	376	6.25e-05	AAAAAGGGAAAA
		AAAARRARARAA	M1	EHI_120900	480	491	6.29e-05	CAAAGAAGAGAG
		AAAARRARARAA	M1	EHI_044740	361	372	6.36e-05	AAAAGGACAAAA
		AAAARRARARAA	M1	EHI_055700	87	98	6.37e-05	CGAAGGAAAGAA
		AAAARRARARAA	M1	EHI_103440	286	297	6.42e-05	AGAAGAAAAGGA
		AAAARRARARAA	M1	EHI_180800	346	357	6.42e-05	AAAAGATGAGAA
		AAAARRARARAA	M1	EHI_051840	8	19	6.53e-05	AAAAAGAAAAAG
		AAAARRARARAA	M1	EHI_188770	123	134	6.53e-05	AAAAAGAAAAAG
		AAAARRARARAA	M1	EHI_098000	135	146	6.53e-05	AAAAAGAAAAAG
		AAAARRARARAA	M1	EHI_056490	212	223	6.53e-05	AAAAAGAAAAAG
		AAAARRARARAA	M1	EHI_103730	257	268	6.53e-05	AAAAAGAAAAAG
		AAAARRARARAA	M1	EHI_151600	288	299	6.53e-05	AAAAAGAAAAAG
		AAAARRARARAA	M1	EHI_164510	292	303	6.53e-05	AAAAAGAAAAAG
		AAAARRARARAA	M1	EHI_111070	309	320	6.53e-05	AAAAAGAAAAAG
		AAAARRARARAA	M1	EHI_093900	332	343	6.53e-05	AAAAAGAAAAAG
		AAAARRARARAA	M1	EHI_103550	337	348	6.53e-05	AAAAAGAAAAAG
		AAAARRARARAA	M1	EHI_138770	341	352	6.53e-05	AAAAAGAAAAAG
		AAAARRARARAA	M1	EHI_118720	350	361	6.53e-05	AAAAAGAAAAAG
		AAAARRARARAA	M1	EHI_098060	352	363	6.53e-05	AAAAAGAAAAAG
		AAAARRARARAA	M1	EHI_092140	353	364	6.53e-05	AAAAAGAAAAAG
		AAAARRARARAA	M1	EHI_011870	359	370	6.53e-05	AAAAAGAAAAAG
		AAAARRARARAA	M1	EHI_125940	360	371	6.53e-05	AAAAAGAAAAAG
		AAAARRARARAA	M1	EHI_044740	369	380	6.53e-05	AAAAAGAAAAAG
		AAAARRARARAA	M1	EHI_105350	450	461	6.53e-05	AAAAAGAAAAAG
		AAAARRARARAA	M1	EHI_142250	24	35	6.64e-05	AAAACAAAAGAA
		AAAARRARARAA	M1	EHI_197560	41	52	6.64e-05	AAAACAAAAGAA
		AAAARRARARAA	M1	EHI_035090	125	136	6.64e-05	AAAACAAAAGAA
		AAAARRARARAA	M1	EHI_011870	154	165	6.64e-05	AAAACAAAAGAA
		AAAARRARARAA	M1	EHI_174910	325	336	6.64e-05	AAAACAAAAGAA
		AAAARRARARAA	M1	EHI_027640	357	368	6.64e-05	AAAACAAAAGAA
		AAAARRARARAA	M1	EHI_049330	367	378	6.64e-05	AAAACAAAAGAA
		AAAARRARARAA	M1	EHI_182550	464	475	6.64e-05	AAAACAAAAGAA
		AAAARRARARAA	M1	EHI_065780	490	501	6.64e-05	AAAACAAAAGAA
		AAAARRARARAA	M1	EHI_196590	118	129	6.76e-05	AAAAAAAGAAAG
		AAAARRARARAA	M1	EHI_095150	297	308	6.76e-05	AAAAAAAGAAAG
		AAAARRARARAA	M1	EHI_025360	342	353	6.76e-05	AAAAAAAGAAAG
		AAAARRARARAA	M1	EHI_199820	363	374	6.76e-05	AAAAAAAGAAAG
		AAAARRARARAA	M1	EHI_009240	377	388	6.76e-05	AAAAAAAGAAAG
		AAAARRARARAA	M1	EHI_122850	382	393	6.76e-05	AAAAAAAGAAAG
		AAAARRARARAA	M1	EHI_174180	387	398	6.76e-05	AAAAAAAGAAAG
		AAAARRARARAA	M1	EHI_174130	387	398	6.76e-05	AAAAAAAGAAAG
		AAAARRARARAA	M1	EHI_066770	387	398	6.76e-05	AAAAAAAGAAAG
		AAAARRARARAA	M1	EHI_180800	487	498	6.76e-05	AAAAAAAGAAAG
		AAAARRARARAA	M1	EHI_059830	82	93	6.9e-05	AGAAAGAAAAAA
		AAAARRARARAA	M1	EHI_166810	194	205	6.9e-05	AGAAAGAAAAAA
		AAAARRARARAA	M1	EHI_143650	235	246	6.9e-05	AGAAAGAAAAAA
		AAAARRARARAA	M1	EHI_151600	276	287	6.9e-05	AGAAAGAAAAAA
		AAAARRARARAA	M1	EHI_098840	277	288	6.9e-05	AGAAAGAAAAAA
		AAAARRARARAA	M1	EHI_194500	293	304	6.9e-05	AGAAAGAAAAAA
		AAAARRARARAA	M1	EHI_090400	294	305	6.9e-05	AGAAAGAAAAAA
		AAAARRARARAA	M1	EHI_090380	302	313	6.9e-05	AGAAAGAAAAAA
		AAAARRARARAA	M1	EHI_029560	305	316	6.9e-05	AGAAAGAAAAAA
		AAAARRARARAA	M1	EHI_110320	320	331	6.9e-05	AGAAAGAAAAAA
		AAAARRARARAA	M1	EHI_065250	333	344	6.9e-05	AGAAAGAAAAAA
		AAAARRARARAA	M1	EHI_060860	338	349	6.9e-05	AGAAAGAAAAAA
		AAAARRARARAA	M1	EHI_088020	343	354	6.9e-05	AGAAAGAAAAAA
		AAAARRARARAA	M1	EHI_040420	346	357	6.9e-05	AGAAAGAAAAAA
		AAAARRARARAA	M1	EHI_146950	348	359	6.9e-05	AGAAAGAAAAAA
		AAAARRARARAA	M1	EHI_163530	349	360	6.9e-05	AGAAAGAAAAAA
		AAAARRARARAA	M1	EHI_131210	358	369	6.9e-05	AGAAAGAAAAAA
		AAAARRARARAA	M1	EHI_199820	369	380	6.9e-05	AGAAAGAAAAAA
		AAAARRARARAA	M1	EHI_006670	138	149	7.12e-05	AAAAAAACAGAA
		AAAARRARARAA	M1	EHI_006040	161	172	7.12e-05	AGAAAAAGAAAA
		AAAARRARARAA	M1	EHI_000800	187	198	7.12e-05	AGAAAAAGAAAA
		AAAARRARARAA	M1	EHI_050760	222	233	7.12e-05	AGAAAAAGAAAA
		AAAARRARARAA	M1	EHI_127830	237	248	7.12e-05	AGAAAAAGAAAA
		AAAARRARARAA	M1	EHI_198330	245	256	7.12e-05	AAAAAAACAGAA
		AAAARRARARAA	M1	EHI_178740	248	259	7.12e-05	AGAAAAAGAAAA
		AAAARRARARAA	M1	EHI_103730	261	272	7.12e-05	AGAAAAAGAAAA
		AAAARRARARAA	M1	EHI_052400	288	299	7.12e-05	AAAAAAACAGAA
		AAAARRARARAA	M1	EHI_164510	296	307	7.12e-05	AGAAAAAGAAAA
		AAAARRARARAA	M1	EHI_044820	310	321	7.12e-05	AAAAAAACAGAA
		AAAARRARARAA	M1	EHI_093900	336	347	7.12e-05	AGAAAAAGAAAA
		AAAARRARARAA	M1	EHI_004790	343	354	7.12e-05	AGAAAAAGAAAA
		AAAARRARARAA	M1	EHI_096340	346	357	7.12e-05	AAAAAAACAGAA
		AAAARRARARAA	M1	EHI_118720	354	365	7.12e-05	AGAAAAAGAAAA
		AAAARRARARAA	M1	EHI_098060	356	367	7.12e-05	AGAAAAAGAAAA
		AAAARRARARAA	M1	EHI_092140	357	368	7.12e-05	AGAAAAAGAAAA
		AAAARRARARAA	M1	EHI_110690	373	384	7.12e-05	AGAAAAAGAAAA
		AAAARRARARAA	M1	EHI_009440	470	481	7.12e-05	AAAAAAACAGAA
		AAAARRARARAA	M1	EHI_109900	239	250	7.15e-05	AGAAGAAAAGAG
		AAAARRARARAA	M1	EHI_158130	119	130	7.23e-05	AGAAAGAAAGGA
		AAAARRARARAA	M1	EHI_060860	253	264	7.23e-05	AAAAAGGGAGAG
		AAAARRARARAA	M1	EHI_169300	293	304	7.25e-05	AGAAGGAGAAAG
		AAAARRARARAA	M1	EHI_156310	293	304	7.25e-05	AGAAGGAGAAAG
		AAAARRARARAA	M1	EHI_023360	317	328	7.26e-05	AGAAAAAGAGGA
		AAAARRARARAA	M1	EHI_001400	271	282	7.48e-05	AAAAACAAAGAA
		AAAARRARARAA	M1	EHI_155680	273	284	7.48e-05	AAAAGGAATAAA
		AAAARRARARAA	M1	EHI_054800	361	372	7.48e-05	AAAAACAAAGAA
		AAAARRARARAA	M1	EHI_020330	369	380	7.48e-05	AAAAACAAAGAA
		AAAARRARARAA	M1	EHI_059830	380	391	7.48e-05	AAAAACAAAGAA
		AAAARRARARAA	M1	EHI_165270	6	17	7.58e-05	CAAAGAAAAAAA
		AAAARRARARAA	M1	EHI_013650	105	116	7.58e-05	CAAAGAAAAAAA
		AAAARRARARAA	M1	EHI_076020	199	210	7.58e-05	CAAAGAAAAAAA
		AAAARRARARAA	M1	EHI_042250	216	227	7.58e-05	CAAAGAAAAAAA
		AAAARRARARAA	M1	EHI_188120	294	305	7.58e-05	CAAAGAAAAAAA
		AAAARRARARAA	M1	EHI_016440	82	93	7.59e-05	AGAAAGAAAGAG
		AAAARRARARAA	M1	EHI_134810	182	193	7.69e-05	AAAAGAAGTAAA
		AAAARRARARAA	M1	EHI_104600	191	202	7.69e-05	AAAAGAAGTAAA
		AAAARRARARAA	M1	EHI_131200	219	230	7.69e-05	AAAAGAAGTAAA
		AAAARRARARAA	M1	EHI_121780	481	492	7.69e-05	AAAAGAAGTAAA
		AAAARRARARAA	M1	EHI_097870	52	63	7.8e-05	AAAAGAGAAAAA
		AAAARRARARAA	M1	EHI_110620	74	85	7.8e-05	AAAAGAGAAAAA
		AAAARRARARAA	M1	EHI_152230	114	125	7.8e-05	AAAAGAGAAAAA
		AAAARRARARAA	M1	EHI_045480	207	218	7.8e-05	AAAAGAGAAAAA
		AAAARRARARAA	M1	EHI_148620	226	237	7.8e-05	AAAAGAGAAAAA
		AAAARRARARAA	M1	EHI_065630	237	248	7.8e-05	AAAAGAGAAAAA
		AAAARRARARAA	M1	EHI_062690	249	260	7.8e-05	AAAAGAGAAAAA
		AAAARRARARAA	M1	EHI_194220	255	266	7.8e-05	AAAAGAGAAAAA
		AAAARRARARAA	M1	EHI_032780	285	296	7.8e-05	AAAAGAGAAAAA
		AAAARRARARAA	M1	EHI_125630	302	313	7.8e-05	AAAAGAGAAAAA
		AAAARRARARAA	M1	EHI_117890	306	317	7.8e-05	AAAAGAGAAAAA
		AAAARRARARAA	M1	EHI_046390	317	328	7.8e-05	AAAAGAGAAAAA
		AAAARRARARAA	M1	EHI_125720	321	332	7.8e-05	AAAAGAGAAAAA
		AAAARRARARAA	M1	EHI_048260	331	342	7.8e-05	AAAAGAGAAAAA
		AAAARRARARAA	M1	EHI_106350	332	343	7.8e-05	AAAAGAGAAAAA
		AAAARRARARAA	M1	EHI_045480	337	348	7.8e-05	AAAAGAGAAAAA
		AAAARRARARAA	M1	EHI_186950	338	349	7.8e-05	AAAAGAGAAAAA
		AAAARRARARAA	M1	EHI_180800	338	349	7.8e-05	AAAAGAGAAAAA
		AAAARRARARAA	M1	EHI_151600	348	359	7.8e-05	AAAAGAGAAAAA
		AAAARRARARAA	M1	EHI_187090	348	359	7.8e-05	AAAAGAGAAAAA
		AAAARRARARAA	M1	EHI_167720	349	360	7.8e-05	AAAAGAGAAAAA
		AAAARRARARAA	M1	EHI_069370	352	363	7.8e-05	AAAAGAGAAAAA
		AAAARRARARAA	M1	EHI_159620	355	366	7.8e-05	AAAAGAGAAAAA
		AAAARRARARAA	M1	EHI_004790	355	366	7.8e-05	AAAAGAGAAAAA
		AAAARRARARAA	M1	EHI_174220	364	375	7.8e-05	AAAAGAGAAAAA
		AAAARRARARAA	M1	EHI_038570	373	384	7.8e-05	AAAAGAGAAAAA
		AAAARRARARAA	M1	EHI_186820	490	501	7.88e-05	AAAAGGAAAACA
		AAAARRARARAA	M1	EHI_103300	428	439	7.9e-05	AAAAGAAGTGGA
		AAAARRARARAA	M1	EHI_065830	193	204	7.95e-05	AAAAGAGAAGGA
		AAAARRARARAA	M1	EHI_012240	174	185	8.26e-05	AAAAAAAATGAA
		AAAARRARARAA	M1	EHI_004550	196	207	8.26e-05	AAAAAAAATGAA
		AAAARRARARAA	M1	EHI_136410	299	310	8.26e-05	AAAAAAAATGAA
		AAAARRARARAA	M1	EHI_197490	320	331	8.26e-05	AAAAAAAATGAA
		AAAARRARARAA	M1	EHI_118670	337	348	8.26e-05	AAAAAAAATGAA
		AAAARRARARAA	M1	EHI_011950	353	364	8.26e-05	AAAAAAAATGAA
		AAAARRARARAA	M1	EHI_032780	358	369	8.26e-05	AAAAAAAATGAA
		AAAARRARARAA	M1	EHI_179330	365	376	8.26e-05	AAAAAAAATGAA
		AAAARRARARAA	M1	EHI_118670	367	378	8.26e-05	AAAAAAAATGAA
		AAAARRARARAA	M1	EHI_169280	370	381	8.26e-05	AAAAAAAATGAA
		AAAARRARARAA	M1	EHI_153480	371	382	8.26e-05	AAAAAAAATGAA
		AAAARRARARAA	M1	EHI_129910	206	217	8.36e-05	CAAAAGAAAAAA
		AAAARRARARAA	M1	EHI_049330	311	322	8.36e-05	CAAAAGAAAAAA
		AAAARRARARAA	M1	EHI_177640	320	331	8.36e-05	CAAAAGAAAAAA
		AAAARRARARAA	M1	EHI_139010	322	333	8.36e-05	CAAAAGAAAAAA
		AAAARRARARAA	M1	EHI_199580	327	338	8.36e-05	CAAAAGAAAAAA
		AAAARRARARAA	M1	EHI_174670	375	386	8.36e-05	CAAAAGAAAAAA
		AAAARRARARAA	M1	EHI_060860	113	124	8.68e-05	AAAAAAAAAAGA
		AAAARRARARAA	M1	EHI_127380	118	129	8.68e-05	AAAAAAAAAAGA
		AAAARRARARAA	M1	EHI_035970	150	161	8.68e-05	AAAAAAAAAAGA
		AAAARRARARAA	M1	EHI_178470	165	176	8.68e-05	AAAAAAAAAAGA
		AAAARRARARAA	M1	EHI_188120	214	225	8.68e-05	AAAAAAAAAAGA
		AAAARRARARAA	M1	EHI_136380	218	229	8.68e-05	AAAAAAAAAAGA
		AAAARRARARAA	M1	EHI_139380	239	250	8.68e-05	AAAAAAAAAAGA
		AAAARRARARAA	M1	EHI_002780	245	256	8.68e-05	AAAAAAAAAAGA
		AAAARRARARAA	M1	EHI_161940	246	257	8.68e-05	AAAAAAAAAAGA
		AAAARRARARAA	M1	EHI_097870	248	259	8.68e-05	AAAAAAAAAAGA
		AAAARRARARAA	M1	EHI_150120	254	265	8.68e-05	AAAAAAAAAAGA
		AAAARRARARAA	M1	EHI_153430	262	273	8.68e-05	AAAAAAAAAAGA
		AAAARRARARAA	M1	EHI_110740	263	274	8.68e-05	AAAAAAAAAAGA
		AAAARRARARAA	M1	EHI_103550	267	278	8.68e-05	AAAAAAAAAAGA
		AAAARRARARAA	M1	EHI_198750	269	280	8.68e-05	AAAAAAAAAAGA
		AAAARRARARAA	M1	EHI_151600	283	294	8.68e-05	AAAAAAAAAAGA
		AAAARRARARAA	M1	EHI_107130	292	303	8.68e-05	AAAAAAAAAAGA
		AAAARRARARAA	M1	EHI_059680	293	304	8.68e-05	AAAAAAAAAAGA
		AAAARRARARAA	M1	EHI_095150	294	305	8.68e-05	AAAAAAAAAAGA
		AAAARRARARAA	M1	EHI_140350	294	305	8.68e-05	AAAAAAAAAAGA
		AAAARRARARAA	M1	EHI_030810	297	308	8.68e-05	AAAAAAAAAAGA
		AAAARRARARAA	M1	EHI_007330	298	309	8.68e-05	AAAAAAAAAAGA
		AAAARRARARAA	M1	EHI_155450	306	317	8.68e-05	AAAAAAAAAAGA
		AAAARRARARAA	M1	EHI_031360	307	318	8.68e-05	AAAAAAAAAAGA
		AAAARRARARAA	M1	EHI_099350	313	324	8.68e-05	AAAAAAAAAAGA
		AAAARRARARAA	M1	EHI_086080	321	332	8.68e-05	AAAAAAAAAAGA
		AAAARRARARAA	M1	EHI_114140	322	333	8.68e-05	AAAAAAAAAAGA
		AAAARRARARAA	M1	EHI_158040	323	334	8.68e-05	AAAAAAAAAAGA
		AAAARRARARAA	M1	EHI_069130	323	334	8.68e-05	AAAAAAAAAAGA
		AAAARRARARAA	M1	EHI_139010	328	339	8.68e-05	AAAAAAAAAAGA
		AAAARRARARAA	M1	EHI_177640	328	339	8.68e-05	AAAAAAAAAAGA
		AAAARRARARAA	M1	EHI_117960	335	346	8.68e-05	AAAAAAAAAAGA
		AAAARRARARAA	M1	EHI_111070	335	346	8.68e-05	AAAAAAAAAAGA
		AAAARRARARAA	M1	EHI_106350	339	350	8.68e-05	AAAAAAAAAAGA
		AAAARRARARAA	M1	EHI_060860	346	357	8.68e-05	AAAAAAAAAAGA
		AAAARRARARAA	M1	EHI_098060	347	358	8.68e-05	AAAAAAAAAAGA
		AAAARRARARAA	M1	EHI_148350	348	359	8.68e-05	AAAAAAAAAAGA
		AAAARRARARAA	M1	EHI_092600	349	360	8.68e-05	AAAAAAAAAAGA
		AAAARRARARAA	M1	EHI_081270	352	363	8.68e-05	AAAAAAAAAAGA
		AAAARRARARAA	M1	EHI_121860	353	364	8.68e-05	AAAAAAAAAAGA
		AAAARRARARAA	M1	EHI_170630	355	366	8.68e-05	AAAAAAAAAAGA
		AAAARRARARAA	M1	EHI_130990	355	366	8.68e-05	AAAAAAAAAAGA
		AAAARRARARAA	M1	EHI_047750	355	366	8.68e-05	AAAAAAAAAAGA
		AAAARRARARAA	M1	EHI_010560	357	368	8.68e-05	AAAAAAAAAAGA
		AAAARRARARAA	M1	EHI_101230	358	369	8.68e-05	AAAAAAAAAAGA
		AAAARRARARAA	M1	EHI_021410	359	370	8.68e-05	AAAAAAAAAAGA
		AAAARRARARAA	M1	EHI_199820	360	371	8.68e-05	AAAAAAAAAAGA
		AAAARRARARAA	M1	EHI_004790	363	374	8.68e-05	AAAAAAAAAAGA
		AAAARRARARAA	M1	EHI_138950	366	377	8.68e-05	AAAAAAAAAAGA
		AAAARRARARAA	M1	EHI_155700	368	379	8.68e-05	AAAAAAAAAAGA
		AAAARRARARAA	M1	EHI_140350	371	382	8.68e-05	AAAAAAAAAAGA
		AAAARRARARAA	M1	EHI_025100	372	383	8.68e-05	AAAAAAAAAAGA
		AAAARRARARAA	M1	EHI_122850	379	390	8.68e-05	AAAAAAAAAAGA
		AAAARRARARAA	M1	EHI_141330	381	392	8.68e-05	AAAAAAAAAAGA
		AAAARRARARAA	M1	EHI_117920	405	416	8.68e-05	AAAAAAAAAAGA
		AAAARRARARAA	M1	EHI_012270	233	244	8.78e-05	AAAAAGAGTAAA
		AAAARRARARAA	M1	EHI_068230	362	373	8.78e-05	AAAAAGAGTAAA
		AAAARRARARAA	M1	EHI_040820	383	394	8.78e-05	AAAAAGAGTAAA
		AAAARRARARAA	M1	EHI_112800	20	31	9e-05	AAAAAGGAAAAA
		AAAARRARARAA	M1	EHI_068210	26	37	9e-05	CAAAAAAGAAAA
		AAAARRARARAA	M1	EHI_024530	33	44	9e-05	AAAAAGGAAAAA
		AAAARRARARAA	M1	EHI_132880	37	48	9e-05	CAAAAAAGAAAA
		AAAARRARARAA	M1	EHI_138080	49	60	9e-05	AAAAGGAATGAG
		AAAARRARARAA	M1	EHI_110620	65	76	9e-05	AAAAAGGAAAAA
		AAAARRARARAA	M1	EHI_000800	82	93	9e-05	AAAAGGAATGAG
		AAAARRARARAA	M1	EHI_126110	83	94	9e-05	CAAAAAAGAAAA
		AAAARRARARAA	M1	EHI_093970	85	96	9e-05	AAAAAGGAAAAA
		AAAARRARARAA	M1	EHI_098000	95	106	9e-05	AAAAAGGAAAAA
		AAAARRARARAA	M1	EHI_005150	116	127	9e-05	AAAAAGGAAAAA
		AAAARRARARAA	M1	EHI_188770	121	132	9e-05	CAAAAAAGAAAA
		AAAARRARARAA	M1	EHI_126110	162	173	9e-05	AAAAAGGAAAAA
		AAAARRARARAA	M1	EHI_178470	183	194	9e-05	AAAAAGGAAAAA
		AAAARRARARAA	M1	EHI_135470	222	233	9e-05	AAAAAGGAAAAA
		AAAARRARARAA	M1	EHI_174910	276	287	9e-05	CAAAAAAGAAAA
		AAAARRARARAA	M1	EHI_131890	305	316	9e-05	AAAAAGGAAAAA
		AAAARRARARAA	M1	EHI_175050	310	321	9e-05	CAAAAAAGAAAA
		AAAARRARARAA	M1	EHI_174910	317	328	9e-05	AAAAAGGAAAAA
		AAAARRARARAA	M1	EHI_049330	341	352	9e-05	AAAAAGGAAAAA
		AAAARRARARAA	M1	EHI_075210	350	361	9e-05	CAAAAAAGAAAA
		AAAARRARARAA	M1	EHI_166810	359	370	9e-05	AAAAAGGAAAAA
		AAAARRARARAA	M1	EHI_110620	64	75	9.25e-05	AAAAAAGGAAAA
		AAAARRARARAA	M1	EHI_176150	73	84	9.25e-05	AAAAAAGGAAAA
		AAAARRARARAA	M1	EHI_093970	84	95	9.25e-05	AAAAAAGGAAAA
		AAAARRARARAA	M1	EHI_004380	113	124	9.25e-05	AAAAGAAGTGAG
		AAAARRARARAA	M1	EHI_005150	115	126	9.25e-05	AAAAAAGGAAAA
		AAAARRARARAA	M1	EHI_178470	182	193	9.25e-05	AAAAAAGGAAAA
		AAAARRARARAA	M1	EHI_176150	206	217	9.25e-05	AAAAAAGGAAAA
		AAAARRARARAA	M1	EHI_111000	218	229	9.25e-05	AAAAGAAGTGAG
		AAAARRARARAA	M1	EHI_135470	221	232	9.25e-05	AAAAAAGGAAAA
		AAAARRARARAA	M1	EHI_001810	255	266	9.25e-05	AAAAAAGGAAAA
		AAAARRARARAA	M1	EHI_070720	259	270	9.25e-05	AAAAGAAGTGAG
		AAAARRARARAA	M1	EHI_030480	326	337	9.25e-05	AAAAAAGGAAAA
		AAAARRARARAA	M1	EHI_049330	340	351	9.25e-05	AAAAAAGGAAAA
		AAAARRARARAA	M1	EHI_146510	351	362	9.25e-05	AAAAAAGGAAAA
		AAAARRARARAA	M1	EHI_155450	457	468	9.25e-05	AAAAAAGGAAAA
		AAAARRARARAA	M1	EHI_121780	290	301	9.37e-05	AAAAGATAAGAA
		AAAARRARARAA	M1	EHI_078710	348	359	9.37e-05	AAAAGATAAGAA
		AAAARRARARAA	M1	EHI_011870	159	170	9.49e-05	AAAAGAACAAAA
		AAAARRARARAA	M1	EHI_013220	278	289	9.49e-05	AAAAGAACAAAA
		AAAARRARARAA	M1	EHI_166810	368	379	9.49e-05	AAAAGAACAAAA
		AAAARRARARAA	M1	EHI_035630	12	23	9.57e-05	AAAAAGAGAACA
		AAAARRARARAA	M1	EHI_052400	158	169	9.57e-05	AAAAGAAGAAGG
		AAAARRARARAA	M1	EHI_096830	169	180	9.57e-05	AAAAGAAGAAGG
		AAAARRARARAA	M1	EHI_127380	117	128	9.95e-05	AAAAAAAAAAAG
		AAAARRARARAA	M1	EHI_188120	213	224	9.95e-05	AAAAAAAAAAAG
		AAAARRARARAA	M1	EHI_177520	229	240	9.95e-05	AAAAAAAAAAAG
		AAAARRARARAA	M1	EHI_002780	244	255	9.95e-05	AAAAAAAAAAAG
		AAAARRARARAA	M1	EHI_006980	244	255	9.95e-05	AAAAAAAAAAAG
		AAAARRARARAA	M1	EHI_161940	245	256	9.95e-05	AAAAAAAAAAAG
		AAAARRARARAA	M1	EHI_150120	253	264	9.95e-05	AAAAAAAAAAAG
		AAAARRARARAA	M1	EHI_103550	266	277	9.95e-05	AAAAAAAAAAAG
		AAAARRARARAA	M1	EHI_121780	267	278	9.95e-05	AAAAAAAAAAAG
		AAAARRARARAA	M1	EHI_151600	282	293	9.95e-05	AAAAAAAAAAAG
		AAAARRARARAA	M1	EHI_107130	291	302	9.95e-05	AAAAAAAAAAAG
		AAAARRARARAA	M1	EHI_059680	292	303	9.95e-05	AAAAAAAAAAAG
		AAAARRARARAA	M1	EHI_030810	296	307	9.95e-05	AAAAAAAAAAAG
		AAAARRARARAA	M1	EHI_007330	297	308	9.95e-05	AAAAAAAAAAAG
		AAAARRARARAA	M1	EHI_099350	312	323	9.95e-05	AAAAAAAAAAAG
		AAAARRARARAA	M1	EHI_126090	315	326	9.95e-05	AAAAAAAAAAAG
		AAAARRARARAA	M1	EHI_114140	321	332	9.95e-05	AAAAAAAAAAAG
		AAAARRARARAA	M1	EHI_069130	322	333	9.95e-05	AAAAAAAAAAAG
		AAAARRARARAA	M1	EHI_177640	327	338	9.95e-05	AAAAAAAAAAAG
		AAAARRARARAA	M1	EHI_100270	332	343	9.95e-05	AAAAGGTGAAAA
		AAAARRARARAA	M1	EHI_117960	334	345	9.95e-05	AAAAAAAAAAAG
		AAAARRARARAA	M1	EHI_111070	334	345	9.95e-05	AAAAAAAAAAAG
		AAAARRARARAA	M1	EHI_060860	345	356	9.95e-05	AAAAAAAAAAAG
		AAAARRARARAA	M1	EHI_092600	348	359	9.95e-05	AAAAAAAAAAAG
		AAAARRARARAA	M1	EHI_023360	350	361	9.95e-05	AGAAGGAAAAGA
		AAAARRARARAA	M1	EHI_081270	351	362	9.95e-05	AAAAAAAAAAAG
		AAAARRARARAA	M1	EHI_121860	352	363	9.95e-05	AAAAAAAAAAAG
		AAAARRARARAA	M1	EHI_170630	354	365	9.95e-05	AAAAAAAAAAAG
		AAAARRARARAA	M1	EHI_130990	354	365	9.95e-05	AAAAAAAAAAAG
		AAAARRARARAA	M1	EHI_047750	354	365	9.95e-05	AAAAAAAAAAAG
		AAAARRARARAA	M1	EHI_004790	362	373	9.95e-05	AAAAAAAAAAAG
		AAAARRARARAA	M1	EHI_138950	365	376	9.95e-05	AAAAAAAAAAAG
		AAAARRARARAA	M1	EHI_025100	371	382	9.95e-05	AAAAAAAAAAAG
		AAAARRARARAA	M1	EHI_122850	378	389	9.95e-05	AAAAAAAAAAAG
		AAAARRARARAA	M1	EHI_141330	380	391	9.95e-05	AAAAAAAAAAAG
		AAAARRARARAA	M1	EHI_117920	404	415	9.95e-05	AAAAAAAAAAAG
		AAAARRARARAA	M1	EHI_159600	445	456	9.95e-05	AAAAGGTGAAAA
		AAAARRARARAA	M1	EHI_093910	59	70	9.98e-05	AAAAAAGGAGGA
		AAAARRARARAA	M1	EHI_114320	122	133	9.98e-05	AGAAGAGAAGAA
		AAAARRARARAA	M1	EHI_138790	222	233	9.98e-05	AGAAGAGAAGAA
		AAAARRARARAA	M1	EHI_012980	269	280	9.98e-05	AGAAGAGAAGAA
		AAAARRARARAA	M1	EHI_155270	302	313	9.98e-05	AGAAGAGAAGAA
		AAAARRARARAA	M1	EHI_165270	319	330	9.98e-05	AGAAGAGAAGAA
		AAAARRARARAA	M1	EHI_083600	356	367	9.98e-05	AGAAGAGAAGAA
		TYTTTTTCTTYT	M10	EHI_002780	31	42	3.21e-07	TCTTTTTCTTCT
		TYTTTTTCTTYT	M10	EHI_092370	61	72	3.21e-07	TCTTTTTCTTCT
		TYTTTTTCTTYT	M10	EHI_092730	62	73	3.21e-07	TCTTTTTCTTCT
		TYTTTTTCTTYT	M10	EHI_129370	109	120	3.21e-07	TCTTTTTCTTCT
		TYTTTTTCTTYT	M10	EHI_167090	195	206	3.21e-07	TCTTTTTCTTCT
		TYTTTTTCTTYT	M10	EHI_092370	157	168	3.94e-07	TCTTTCTCTTCT
		TYTTTTTCTTYT	M10	EHI_054490	484	495	3.94e-07	TCTTTCTCTTCT
		TYTTTTTCTTYT	M10	EHI_054480	484	495	3.94e-07	TCTTTCTCTTCT
		TYTTTTTCTTYT	M10	EHI_157120	126	137	6.43e-07	TCTCTTTCTTTT
		TYTTTTTCTTYT	M10	EHI_155310	283	294	6.43e-07	TCTCTTTCTTTT
		TYTTTTTCTTYT	M10	EHI_168330	56	67	8.02e-07	CCTCTCTCTTCT
		TYTTTTTCTTYT	M10	EHI_025100	204	215	9.54e-07	TCTCTCTCTTTT
		TYTTTTTCTTYT	M10	EHI_052150	17	28	1.04e-06	TCTCCCTCTTCT
		TYTTTTTCTTYT	M10	EHI_169300	6	17	1.83e-06	TCTTTTTCTTTT
		TYTTTTTCTTYT	M10	EHI_163540	27	38	1.83e-06	TCTTTTTCTTTT
		TYTTTTTCTTYT	M10	EHI_074760	63	74	1.83e-06	TCTTTTTCTTTT
		TYTTTTTCTTYT	M10	EHI_147700	82	93	1.83e-06	TCTTTTTCTTTT
		TYTTTTTCTTYT	M10	EHI_188130	176	187	1.83e-06	TCTTTTTCTTTT
		TYTTTTTCTTYT	M10	EHI_088020	196	207	1.83e-06	TCTTTTTCTTTT
		TYTTTTTCTTYT	M10	EHI_156420	261	272	1.83e-06	TCTTTTTCTTTT
		TYTTTTTCTTYT	M10	EHI_103780	267	278	1.83e-06	TCTTTTTCTTTT
		TYTTTTTCTTYT	M10	EHI_025890	280	291	1.83e-06	TCTTTTTCTTTT
		TYTTTTTCTTYT	M10	EHI_045310	304	315	1.83e-06	TCTTTTTCTTTT
		TYTTTTTCTTYT	M10	EHI_118710	310	321	1.83e-06	TCTTTTTCTTTT
		TYTTTTTCTTYT	M10	EHI_092370	318	329	1.83e-06	TCTTTTTCTTTT
		TYTTTTTCTTYT	M10	EHI_098420	343	354	1.83e-06	TCTTTTTCTTTT
		TYTTTTTCTTYT	M10	EHI_065820	419	430	1.83e-06	TCTTTTTCTTTT
		TYTTTTTCTTYT	M10	EHI_169840	356	367	2.07e-06	TTTCTTTCTTCT
		TYTTTTTCTTYT	M10	EHI_023070	146	157	2.15e-06	TCTTCTTCTTCT
		TYTTTTTCTTYT	M10	EHI_125740	294	305	2.15e-06	TCTTCTTCTTCT
		TYTTTTTCTTYT	M10	EHI_198660	317	328	2.15e-06	TCTTCTTCTTCT
		TYTTTTTCTTYT	M10	EHI_088230	171	182	2.39e-06	TCTTTTTGTTCT
		TYTTTTTCTTYT	M10	EHI_103810	300	311	2.47e-06	TCTTGTTCTTCT
		TYTTTTTCTTYT	M10	EHI_092390	31	42	3.23e-06	TGTTTTTCTTCT
		TYTTTTTCTTYT	M10	EHI_148270	53	64	3.23e-06	TGTTTTTCTTCT
		TYTTTTTCTTYT	M10	EHI_052140	284	295	3.23e-06	TGTTTTTCTTCT
		TYTTTTTCTTYT	M10	EHI_048260	385	396	3.46e-06	TCTCCTTCTTTT
		TYTTTTTCTTYT	M10	EHI_131470	5	16	4.18e-06	TTTTTTTCTTCT
		TYTTTTTCTTYT	M10	EHI_155680	13	24	4.18e-06	TTTTTTTCTTCT
		TYTTTTTCTTYT	M10	EHI_137970	115	126	4.18e-06	TTTTTTTCTTCT
		TYTTTTTCTTYT	M10	EHI_134720	185	196	4.18e-06	TTTTTTTCTTCT
		TYTTTTTCTTYT	M10	EHI_067850	224	235	4.18e-06	TTTTTTTCTTCT
		TYTTTTTCTTYT	M10	EHI_069950	347	358	4.18e-06	TTTTTTTCTTCT
		TYTTTTTCTTYT	M10	EHI_014030	488	499	4.43e-06	TCTCTTTGTTTT
		TYTTTTTCTTYT	M10	EHI_029530	216	227	4.46e-06	TCCTTCTCTTCT
		TYTTTTTCTTYT	M10	EHI_182980	43	54	5.1e-06	TCTGTTTCTTTT
		TYTTTTTCTTYT	M10	EHI_056390	67	78	5.43e-06	TCACTTTCTTCT
		TYTTTTTCTTYT	M10	EHI_088230	56	67	5.72e-06	TTTTTCTCTTCT
		TYTTTTTCTTYT	M10	EHI_199590	273	284	5.72e-06	TTTTTCTCTTCT
		TYTTTTTCTTYT	M10	EHI_155420	24	35	6.06e-06	TCTGTTTGTTCT
		TYTTTTTCTTYT	M10	EHI_131890	349	360	6.06e-06	CCTTTTTCTTTT
		TYTTTTTCTTYT	M10	EHI_131130	193	204	6.21e-06	CTTCTTTCTTCT
		TYTTTTTCTTYT	M10	EHI_199060	52	63	7.07e-06	TTTCTTTCTTTT
		TYTTTTTCTTYT	M10	EHI_031410	94	105	7.07e-06	TTTCTTTCTTTT
		TYTTTTTCTTYT	M10	EHI_031410	156	167	7.07e-06	TTTCTTTCTTTT
		TYTTTTTCTTYT	M10	EHI_015320	210	221	7.07e-06	TTTCTTTCTTTT
		TYTTTTTCTTYT	M10	EHI_138770	228	239	7.07e-06	TTTCTTTCTTTT
		TYTTTTTCTTYT	M10	EHI_026420	246	257	7.07e-06	TTTCTTTCTTTT
		TYTTTTTCTTYT	M10	EHI_140240	283	294	7.07e-06	TTTCTTTCTTTT
		TYTTTTTCTTYT	M10	EHI_092370	346	357	7.07e-06	TTTCTTTCTTTT
		TYTTTTTCTTYT	M10	EHI_142090	406	417	7.07e-06	TTTCTTTCTTTT
		TYTTTTTCTTYT	M10	EHI_088230	89	100	7.2e-06	TCTTTTCCTTCT
		TYTTTTTCTTYT	M10	EHI_092370	282	293	7.2e-06	TCTTTTCCTTCT
		TYTTTTTCTTYT	M10	EHI_155680	2	13	7.53e-06	CCTTTTTGTTCT
		TYTTTTTCTTYT	M10	EHI_107130	178	189	7.53e-06	TCTTCTTCTTTT
		TYTTTTTCTTYT	M10	EHI_088230	92	103	7.61e-06	TTTCCTTCTTCT
		TYTTTTTCTTYT	M10	EHI_044820	219	230	7.61e-06	TTTCCTTCTTCT
		TYTTTTTCTTYT	M10	EHI_141840	250	261	7.61e-06	TTTCCTTCTTCT
		TYTTTTTCTTYT	M10	EHI_016130	148	159	8.41e-06	TCTTTTTGTTTT
		TYTTTTTCTTYT	M10	EHI_030480	168	179	8.41e-06	TCTTTTTGTTTT
		TYTTTTTCTTYT	M10	EHI_088020	202	213	8.41e-06	TCTTTTTGTTTT
		TYTTTTTCTTYT	M10	EHI_088020	214	225	8.41e-06	TCTTTTTGTTTT
		TYTTTTTCTTYT	M10	EHI_153190	251	262	8.41e-06	TCTTTTTGTTTT
		TYTTTTTCTTYT	M10	EHI_021190	316	327	8.41e-06	TCTTTTTGTTTT
		TYTTTTTCTTYT	M10	EHI_189130	334	345	8.41e-06	TCTTTTTGTTTT
		TYTTTTTCTTYT	M10	EHI_179980	22	33	8.67e-06	TTTCTTTGTTCT
		TYTTTTTCTTYT	M10	EHI_021560	421	432	9.1e-06	TCTTCTTGTTCT
		TYTTTTTCTTYT	M10	EHI_114010	127	138	9.22e-06	TCTCTTTCTCCT
		TYTTTTTCTTYT	M10	EHI_172720	132	143	9.22e-06	TCTCTTTCTCCT
		TYTTTTTCTTYT	M10	EHI_099350	237	248	9.44e-06	TCCTTTTCTTTT
		TYTTTTTCTTYT	M10	EHI_052780	278	289	9.44e-06	TCCTTTTCTTTT
		TYTTTTTCTTYT	M10	EHI_029370	132	143	9.82e-06	TCTTGTTGTTCT
		TYTTTTTCTTYT	M10	EHI_183430	220	231	9.82e-06	TCTTGTTGTTCT
		TYTTTTTCTTYT	M10	EHI_189130	282	293	9.82e-06	TCTTGTTGTTCT
		TYTTTTTCTTYT	M10	EHI_193360	208	219	1e-05	TCCTTTTGTTCT
		TYTTTTTCTTYT	M10	EHI_141930	220	231	1.04e-05	TTTGTTTCTTCT
		TYTTTTTCTTYT	M10	EHI_092680	54	65	1.16e-05	TGTTTTTCTTTT
		TYTTTTTCTTYT	M10	EHI_068500	134	145	1.16e-05	TGTTTTTCTTTT
		TYTTTTTCTTYT	M10	EHI_153730	154	165	1.16e-05	TGTTTTTCTTTT
		TYTTTTTCTTYT	M10	EHI_057850	166	177	1.16e-05	TGTTTTTCTTTT
		TYTTTTTCTTYT	M10	EHI_088020	208	219	1.16e-05	TGTTTTTCTTTT
		TYTTTTTCTTYT	M10	EHI_173480	213	224	1.16e-05	TGTTTTTCTTTT
		TYTTTTTCTTYT	M10	EHI_099720	227	238	1.16e-05	TGTTTTTCTTTT
		TYTTTTTCTTYT	M10	EHI_000130	234	245	1.16e-05	TGTTTTTCTTTT
		TYTTTTTCTTYT	M10	EHI_033740	314	325	1.16e-05	TGTTTTTCTTTT
		TYTTTTTCTTYT	M10	EHI_023070	327	338	1.16e-05	TGTTTTTCTTTT
		TYTTTTTCTTYT	M10	EHI_169580	366	377	1.16e-05	TCATTTTCTTCT
		TYTTTTTCTTYT	M10	EHI_096360	402	413	1.19e-05	TGTTCTTCTTCT
		TYTTTTTCTTYT	M10	EHI_094030	40	51	1.24e-05	TCTTTCTGTTTT
		TYTTTTTCTTYT	M10	EHI_049910	82	93	1.24e-05	CTTTTTTCTTCT
		TYTTTTTCTTYT	M10	EHI_082070	97	108	1.24e-05	TCTTTCTGTTTT
		TYTTTTTCTTYT	M10	EHI_202600	304	315	1.24e-05	CTTTTTTCTTCT
		TYTTTTTCTTYT	M10	EHI_045310	328	339	1.24e-05	TCTTTCTGTTTT
		TYTTTTTCTTYT	M10	EHI_024690	343	354	1.29e-05	TGTTTTTGTTCT
		TYTTTTTCTTYT	M10	EHI_012240	111	122	1.51e-05	TTTTTTTCTTTT
		TYTTTTTCTTYT	M10	EHI_191770	130	141	1.51e-05	TTTTTTTCTTTT
		TYTTTTTCTTYT	M10	EHI_181250	162	173	1.51e-05	TTTTTTTCTTTT
		TYTTTTTCTTYT	M10	EHI_181250	177	188	1.51e-05	TTTTTTTCTTTT
		TYTTTTTCTTYT	M10	EHI_126080	186	197	1.51e-05	TTTTTTTCTTTT
		TYTTTTTCTTYT	M10	EHI_060860	194	205	1.51e-05	TTTTTTTCTTTT
		TYTTTTTCTTYT	M10	EHI_110120	203	214	1.51e-05	TTTTTTTCTTTT
		TYTTTTTCTTYT	M10	EHI_158070	204	215	1.51e-05	TTTTTTTCTTTT
		TYTTTTTCTTYT	M10	EHI_164890	215	226	1.51e-05	TTTTTTTCTTTT
		TYTTTTTCTTYT	M10	EHI_159620	225	236	1.51e-05	TTTTTTTCTTTT
		TYTTTTTCTTYT	M10	EHI_191770	239	250	1.51e-05	TTTTTTTCTTTT
		TYTTTTTCTTYT	M10	EHI_131470	281	292	1.51e-05	TTTTTTTCTTTT
		TYTTTTTCTTYT	M10	EHI_131470	289	300	1.51e-05	TTTTTTTCTTTT
		TYTTTTTCTTYT	M10	EHI_130660	291	302	1.51e-05	TTTTTTTCTTTT
		TYTTTTTCTTYT	M10	EHI_150490	307	318	1.51e-05	TTTTTTTCTTTT
		TYTTTTTCTTYT	M10	EHI_188120	328	339	1.51e-05	TTTTTTTCTTTT
		TYTTTTTCTTYT	M10	EHI_065650	333	344	1.51e-05	TTTTTTTCTTTT
		TYTTTTTCTTYT	M10	EHI_095830	364	375	1.51e-05	TTTTTTTCTTTT
		TYTTTTTCTTYT	M10	EHI_046600	364	375	1.51e-05	TTTTTTTCTTTT
		TYTTTTTCTTYT	M10	EHI_183430	223	234	1.53e-05	TGTTGTTCTTCT
		TYTTTTTCTTYT	M10	EHI_148270	56	67	1.56e-05	TTTTCTTCTTCT
		TYTTTTTCTTYT	M10	EHI_023070	143	154	1.56e-05	TTTTCTTCTTCT
		TYTTTTTCTTYT	M10	EHI_109900	55	66	1.69e-05	TCCTTCTGTTCT
		TYTTTTTCTTYT	M10	EHI_107250	154	165	1.69e-05	TTTTGTTCTTCT
		TYTTTTTCTTYT	M10	EHI_158100	64	75	1.75e-05	TTCTTTTCTTCT
		TYTTTTTCTTYT	M10	EHI_169300	108	119	1.75e-05	TTCTTTTCTTCT
		TYTTTTTCTTYT	M10	EHI_008210	269	280	1.75e-05	TTCTTTTCTTCT
		TYTTTTTCTTYT	M10	EHI_171280	212	223	1.85e-05	CTTTTCTCTTCT
		TYTTTTTCTTYT	M10	EHI_167090	260	271	1.85e-05	CTTTTCTCTTCT
		TYTTTTTCTTYT	M10	EHI_065330	360	371	1.86e-05	TCTCTCCCTTTT
		TYTTTTTCTTYT	M10	EHI_161030	146	157	1.94e-05	TTTTTCTCTTTT
		TYTTTTTCTTYT	M10	EHI_136410	159	170	1.94e-05	TTTTTCTCTTTT
		TYTTTTTCTTYT	M10	EHI_158150	185	196	1.94e-05	TTTTTCTCTTTT
		TYTTTTTCTTYT	M10	EHI_175280	191	202	1.94e-05	TTTTTCTCTTTT
		TYTTTTTCTTYT	M10	EHI_175280	200	211	1.94e-05	TTTTTCTCTTTT
		TYTTTTTCTTYT	M10	EHI_169820	204	215	1.94e-05	TTTTTCTCTTTT
		TYTTTTTCTTYT	M10	EHI_175280	222	233	1.94e-05	TTTTTCTCTTTT
		TYTTTTTCTTYT	M10	EHI_193360	295	306	1.94e-05	TTTTTCTCTTTT
		TYTTTTTCTTYT	M10	EHI_118670	266	277	2.01e-05	CTTCTTTCTTTT
		TYTTTTTCTTYT	M10	EHI_167090	270	281	2.01e-05	CTTCTTTCTTTT
		TYTTTTTCTTYT	M10	EHI_195140	66	77	2.06e-05	TGTCTTTGTTTT
		TYTTTTTCTTYT	M10	EHI_059680	187	198	2.06e-05	TTTTCCTCTTCT
		TYTTTTTCTTYT	M10	EHI_023070	409	420	2.06e-05	CCTTTTCCTTCT
		TYTTTTTCTTYT	M10	EHI_111050	50	61	2.08e-05	CCTTCTTCTTTT
		TYTTTTTCTTYT	M10	EHI_170050	357	368	2.1e-05	TGTCGTTCTTTT
		TYTTTTTCTTYT	M10	EHI_002780	5	16	2.15e-05	TCTTTTCCTTTT
		TYTTTTTCTTYT	M10	EHI_193360	203	214	2.15e-05	TCTTTTCCTTTT
		TYTTTTTCTTYT	M10	EHI_007940	262	273	2.15e-05	TTTTTCTGTTCT
		TYTTTTTCTTYT	M10	EHI_141330	275	286	2.15e-05	TTTTTCTGTTCT
		TYTTTTTCTTYT	M10	EHI_168330	415	426	2.18e-05	CCTTTTTGTTTT
		TYTTTTTCTTYT	M10	EHI_131130	61	72	2.22e-05	CTTCTTTGTTCT
		TYTTTTTCTTYT	M10	EHI_122780	146	157	2.22e-05	TTTCCTTCTTTT
		TYTTTTTCTTYT	M10	EHI_092370	285	296	2.22e-05	TTTCCTTCTTTT
		TYTTTTTCTTYT	M10	EHI_025100	475	486	2.22e-05	TTTCCTTCTTTT
		TYTTTTTCTTYT	M10	EHI_150460	162	173	2.34e-05	TTTCTTTGTTTT
		TYTTTTTCTTYT	M10	EHI_001130	195	206	2.34e-05	TTTCTTTGTTTT
		TYTTTTTCTTYT	M10	EHI_198580	343	354	2.34e-05	TTTCTTTGTTTT
		TYTTTTTCTTYT	M10	EHI_083590	61	72	2.34e-05	TTCTTCTCTTCT
		TYTTTTTCTTYT	M10	EHI_171280	221	232	2.37e-05	TCTTTTCGTTCT
		TYTTTTTCTTYT	M10	EHI_051720	44	55	2.42e-05	TCTTCTTGTTTT
		TYTTTTTCTTYT	M10	EHI_105350	152	163	2.42e-05	TTTCGTTCTTTT
		TYTTTTTCTTYT	M10	EHI_025890	96	107	2.44e-05	TCTCTTTCTCTT
		TYTTTTTCTTYT	M10	EHI_194220	13	24	2.49e-05	TCAGTTTCTTCT
		TYTTTTTCTTYT	M10	EHI_154450	108	119	2.49e-05	TGTGTTTCTTTT
		TYTTTTTCTTYT	M10	EHI_103780	252	263	2.49e-05	TGTGTTTCTTTT
		TYTTTTTCTTYT	M10	EHI_175280	195	206	2.55e-05	TCTCTTTTTTCT
		TYTTTTTCTTYT	M10	EHI_052160	237	248	2.55e-05	TCTCTTTTTTCT
		TYTTTTTCTTYT	M10	EHI_158150	11	22	2.59e-05	TGACTTTCTTCT
		TYTTTTTCTTYT	M10	EHI_117890	230	241	2.59e-05	TCCTCTTCTTTT
		TYTTTTTCTTYT	M10	EHI_179390	163	174	2.66e-05	TCCTTTTGTTTT
		TYTTTTTCTTYT	M10	EHI_169580	480	491	2.71e-05	TTCCTTTGTTCT
		TYTTTTTCTTYT	M10	EHI_015440	185	196	2.8e-05	TTTGTTTCTTTT
		TYTTTTTCTTYT	M10	EHI_029020	194	205	2.8e-05	TTTGTTTCTTTT
		TYTTTTTCTTYT	M10	EHI_158100	204	215	2.8e-05	TTTGTTTCTTTT
		TYTTTTTCTTYT	M10	EHI_095180	425	436	2.8e-05	TCACTCTGTTCT
		TYTTTTTCTTYT	M10	EHI_113890	16	27	2.89e-05	TCATTTTCTTTT
		TYTTTTTCTTYT	M10	EHI_000610	59	70	2.89e-05	TCATTTTCTTTT
		TYTTTTTCTTYT	M10	EHI_029020	60	71	2.89e-05	TCATTTTCTTTT
		TYTTTTTCTTYT	M10	EHI_117820	146	157	2.89e-05	TCATTTTCTTTT
		TYTTTTTCTTYT	M10	EHI_124880	155	166	2.89e-05	TCATTTTCTTTT
		TYTTTTTCTTYT	M10	EHI_199690	197	208	2.89e-05	TCATTTTCTTTT
		TYTTTTTCTTYT	M10	EHI_023070	428	439	2.89e-05	TCATTTTCTTTT
		TYTTTTTCTTYT	M10	EHI_122780	53	64	2.95e-05	TTTGCTTCTTCT
		TYTTTTTCTTYT	M10	EHI_191770	226	237	2.96e-05	TTTCTCCCTTCT
		TYTTTTTCTTYT	M10	EHI_107250	157	168	3.02e-05	TGTTCTTCTTTT
		TYTTTTTCTTYT	M10	EHI_121490	40	51	3.12e-05	CTTTTTTCTTTT
		TYTTTTTCTTYT	M10	EHI_092730	56	67	3.12e-05	CTTTTTTCTTTT
		TYTTTTTCTTYT	M10	EHI_164360	62	73	3.12e-05	CTTTTTTCTTTT
		TYTTTTTCTTYT	M10	EHI_056390	77	88	3.12e-05	CTTTTTTCTTTT
		TYTTTTTCTTYT	M10	EHI_170150	144	155	3.12e-05	TTTGTTTGTTCT
		TYTTTTTCTTYT	M10	EHI_096790	208	219	3.12e-05	CTTTTTTCTTTT
		TYTTTTTCTTYT	M10	EHI_052160	240	251	3.12e-05	CTTTTTTCTTTT
		TYTTTTTCTTYT	M10	EHI_010560	271	282	3.12e-05	CTTTTTTCTTTT
		TYTTTTTCTTYT	M10	EHI_055430	296	307	3.12e-05	CTTTTTTCTTTT
		TYTTTTTCTTYT	M10	EHI_183250	337	348	3.12e-05	CTTTTTTCTTTT
		TYTTTTTCTTYT	M10	EHI_049060	350	361	3.12e-05	CTTTTTTCTTTT
		TYTTTTTCTTYT	M10	EHI_083600	101	112	3.15e-05	TTTCTCTGTTTT
		TYTTTTTCTTYT	M10	EHI_111990	68	79	3.26e-05	TGTTTTTGTTTT
		TYTTTTTCTTYT	M10	EHI_000130	228	239	3.26e-05	TGTTTTTGTTTT
		TYTTTTTCTTYT	M10	EHI_053440	437	448	3.26e-05	TGTTTTTGTTTT
		TYTTTTTCTTYT	M10	EHI_065840	446	457	3.26e-05	CCTCCTCCTTCT
		TYTTTTTCTTYT	M10	EHI_125740	291	302	3.3e-05	CTTTCTTCTTCT
		TYTTTTTCTTYT	M10	EHI_105350	94	105	3.37e-05	TGCCTCTGTTCT
		TYTTTTTCTTYT	M10	EHI_068500	118	129	3.4e-05	TTTTTTCCTTCT
		TYTTTTTCTTYT	M10	EHI_044820	216	227	3.4e-05	TTTTTTCCTTCT
		TYTTTTTCTTYT	M10	EHI_137110	342	353	3.4e-05	TGTGTCTCTTTT
		TYTTTTTCTTYT	M10	EHI_155680	16	27	3.5e-05	TTTTCTTCTTTT
		TYTTTTTCTTYT	M10	EHI_197490	33	44	3.5e-05	TTTTCTTCTTTT
		TYTTTTTCTTYT	M10	EHI_002780	34	45	3.5e-05	TTTTCTTCTTTT
		TYTTTTTCTTYT	M10	EHI_029050	53	64	3.5e-05	TTCCTCTCTTTT
		TYTTTTTCTTYT	M10	EHI_158100	67	78	3.5e-05	TTTTCTTCTTTT
		TYTTTTTCTTYT	M10	EHI_095150	96	107	3.5e-05	TTTTCTTCTTTT
		TYTTTTTCTTYT	M10	EHI_146330	140	151	3.5e-05	TTTTCTTCTTTT
		TYTTTTTCTTYT	M10	EHI_088230	165	176	3.5e-05	TTTTCTTCTTTT
		TYTTTTTCTTYT	M10	EHI_114010	191	202	3.5e-05	TTTTCTTCTTTT
		TYTTTTTCTTYT	M10	EHI_172720	196	207	3.5e-05	TTTTCTTCTTTT
		TYTTTTTCTTYT	M10	EHI_067850	227	238	3.5e-05	TTTTCTTCTTTT
		TYTTTTTCTTYT	M10	EHI_107250	274	285	3.5e-05	TTTTCTTCTTTT
		TYTTTTTCTTYT	M10	EHI_054690	319	330	3.5e-05	TTTTCTTCTTTT
		TYTTTTTCTTYT	M10	EHI_169580	369	380	3.5e-05	TTTTCTTCTTTT
		TYTTTTTCTTYT	M10	EHI_139460	123	134	3.53e-05	TGCTTTTCTTTT
		TYTTTTTCTTYT	M10	EHI_065750	169	180	3.53e-05	TGCTTTTCTTTT
		TYTTTTTCTTYT	M10	EHI_098060	257	268	3.53e-05	TGCTTTTCTTTT
		TYTTTTTCTTYT	M10	EHI_115390	301	312	3.53e-05	TGCTTTTCTTTT
		TYTTTTTCTTYT	M10	EHI_088230	159	170	3.55e-05	TCTCTCTTTTCT
		TYTTTTTCTTYT	M10	EHI_092680	48	59	3.8e-05	TTTTTTTGTTTT
		TYTTTTTCTTYT	M10	EHI_049330	56	67	3.8e-05	TTTTTTTGTTTT
		TYTTTTTCTTYT	M10	EHI_140740	68	79	3.8e-05	TTTTTTTGTTTT
		TYTTTTTCTTYT	M10	EHI_110690	73	84	3.8e-05	TTTTTTTGTTTT
		TYTTTTTCTTYT	M10	EHI_107270	82	93	3.8e-05	TTTTTTTGTTTT
		TYTTTTTCTTYT	M10	EHI_012720	131	142	3.8e-05	TTTTTTTGTTTT
		TYTTTTTCTTYT	M10	EHI_068500	144	155	3.8e-05	TTTTTTTGTTTT
		TYTTTTTCTTYT	M10	EHI_092390	150	161	3.8e-05	TTTTTTTGTTTT
		TYTTTTTCTTYT	M10	EHI_053170	158	169	3.8e-05	TTTTTTTGTTTT
		TYTTTTTCTTYT	M10	EHI_057850	160	171	3.8e-05	TTTTTTTGTTTT
		TYTTTTTCTTYT	M10	EHI_083600	169	180	3.8e-05	TTTTTTTGTTTT
		TYTTTTTCTTYT	M10	EHI_031410	192	203	3.8e-05	TTTTTTTGTTTT
		TYTTTTTCTTYT	M10	EHI_158040	194	205	3.8e-05	TTTTTTTGTTTT
		TYTTTTTCTTYT	M10	EHI_067850	198	209	3.8e-05	TTTTTTTGTTTT
		TYTTTTTCTTYT	M10	EHI_081270	234	245	3.8e-05	TTTTTTTGTTTT
		TYTTTTTCTTYT	M10	EHI_174910	248	259	3.8e-05	TTTTTTTGTTTT
		TYTTTTTCTTYT	M10	EHI_031250	255	266	3.8e-05	TTTTTTTGTTTT
		TYTTTTTCTTYT	M10	EHI_198970	260	271	3.8e-05	TTTTTTTGTTTT
		TYTTTTTCTTYT	M10	EHI_148360	281	292	3.8e-05	TTTTTTTGTTTT
		TYTTTTTCTTYT	M10	EHI_009940	298	309	3.8e-05	TTTTTTTGTTTT
		TYTTTTTCTTYT	M10	EHI_056390	324	335	3.8e-05	TTTTTTTGTTTT
		TYTTTTTCTTYT	M10	EHI_172140	327	338	3.8e-05	TTTTTTTGTTTT
		TYTTTTTCTTYT	M10	EHI_053440	431	442	3.8e-05	TTTTTTTGTTTT
		TYTTTTTCTTYT	M10	EHI_053440	445	456	3.8e-05	TTTTTTTGTTTT
		TYTTTTTCTTYT	M10	EHI_170150	402	413	3.83e-05	TGTTGTTGTTCT
		TYTTTTTCTTYT	M10	EHI_174220	448	459	3.83e-05	TGTTGTTGTTCT
		TYTTTTTCTTYT	M10	EHI_155680	5	16	3.92e-05	TTTTGTTCTTTT
		TYTTTTTCTTYT	M10	EHI_092680	20	31	3.92e-05	TTTTGTTCTTTT
		TYTTTTTCTTYT	M10	EHI_088230	162	173	3.92e-05	CTCTTTTCTTCT
		TYTTTTTCTTYT	M10	EHI_071590	299	310	3.92e-05	CTCTTTTCTTCT
		TYTTTTTCTTYT	M10	EHI_070680	98	109	3.93e-05	TGTGTCTGTTCT
		TYTTTTTCTTYT	M10	EHI_088230	54	65	3.99e-05	TCTTTTTCTCTT
		TYTTTTTCTTYT	M10	EHI_105270	84	95	3.99e-05	TTTTCTTGTTCT
		TYTTTTTCTTYT	M10	EHI_158150	183	194	3.99e-05	TCTTTTTCTCTT
		TYTTTTTCTTYT	M10	EHI_167090	276	287	3.99e-05	TCTTTTTCTCTT
		TYTTTTTCTTYT	M10	EHI_169300	11	22	4.1e-05	TTCTTTTCTTTT
		TYTTTTTCTTYT	M10	EHI_151800	19	30	4.1e-05	TTCTTTTCTTTT
		TYTTTTTCTTYT	M10	EHI_166800	38	49	4.1e-05	TTCTTTTCTTTT
		TYTTTTTCTTYT	M10	EHI_094030	91	102	4.1e-05	TTCTTTTCTTTT
		TYTTTTTCTTYT	M10	EHI_031410	99	110	4.1e-05	TTCTTTTCTTTT
		TYTTTTTCTTYT	M10	EHI_012020	100	111	4.1e-05	TTCTTTTCTTTT
		TYTTTTTCTTYT	M10	EHI_010560	276	287	4.1e-05	TTCTTTTCTTTT
		TYTTTTTCTTYT	M10	EHI_117890	422	433	4.1e-05	TTCTTTTCTTTT
		TYTTTTTCTTYT	M10	EHI_115280	344	355	4.13e-05	TCATTCTCTTTT
		TYTTTTTCTTYT	M10	EHI_002780	40	51	4.21e-05	TCTTTTTTTTCT
		TYTTTTTCTTYT	M10	EHI_082550	117	128	4.21e-05	TTACTCTCTTCT
		TYTTTTTCTTYT	M10	EHI_006170	189	200	4.21e-05	TCTTTTTTTTCT
		TYTTTTTCTTYT	M10	EHI_124560	357	368	4.21e-05	TCTTTTTTTTCT
		TYTTTTTCTTYT	M10	EHI_029530	219	230	4.29e-05	TTCTCTTCTTCT
		TYTTTTTCTTYT	M10	EHI_167090	263	274	4.29e-05	TTCTCTTCTTCT
		TYTTTTTCTTYT	M10	EHI_006980	360	371	4.29e-05	CCTCTCCCTTTT
		TYTTTTTCTTYT	M10	EHI_188770	334	345	4.35e-05	CTTTTCTCTTTT
		TYTTTTTCTTYT	M10	EHI_118710	474	485	4.37e-05	CCTGTTTGTTTT
		TYTTTTTCTTYT	M10	EHI_103810	476	487	4.37e-05	CCTGTTTGTTTT
		TYTTTTTCTTYT	M10	EHI_036900	134	145	4.39e-05	TTCTTTTGTTCT
		TYTTTTTCTTYT	M10	EHI_182860	199	210	4.48e-05	TTCTGTTCTTCT
		TYTTTTTCTTYT	M10	EHI_113910	217	228	4.49e-05	CGCTTCTCTTCT
		TYTTTTTCTTYT	M10	EHI_197490	30	41	4.56e-05	TTATTTTCTTCT
		TYTTTTTCTTYT	M10	EHI_099350	38	49	4.56e-05	TTATTTTCTTCT
		TYTTTTTCTTYT	M10	EHI_092370	148	159	4.56e-05	TTATTTTCTTCT
		TYTTTTTCTTYT	M10	EHI_152510	204	215	4.65e-05	CCTTTTCCTTTT
		TYTTTTTCTTYT	M10	EHI_194600	300	311	4.65e-05	CCTTTTCCTTTT
		TYTTTTTCTTYT	M10	EHI_169300	316	327	4.78e-05	TTTTTCTGTTTT
		TYTTTTTCTTYT	M10	EHI_156310	316	327	4.78e-05	TTTTTCTGTTTT
		TYTTTTTCTTYT	M10	EHI_110360	354	365	4.78e-05	TTTTTCTGTTTT
		TYTTTTTCTTYT	M10	EHI_096360	180	191	4.82e-05	TTTCTTCCTTTT
		TYTTTTTCTTYT	M10	EHI_131470	273	284	4.82e-05	TTTCTTCCTTTT
		TYTTTTTCTTYT	M10	EHI_049060	325	336	4.82e-05	TTTCTTCCTTTT
		TYTTTTTCTTYT	M10	EHI_134830	350	361	4.82e-05	TTTCTTCCTTTT
		TYTTTTTCTTYT	M10	EHI_138790	139	150	4.84e-05	CTTCTTTGTTTT
		TYTTTTTCTTYT	M10	EHI_025890	90	101	4.91e-05	TCTTTCTCTCTT
		TYTTTTTCTTYT	M10	EHI_020310	285	296	4.91e-05	TCTTCTCCTTTT
		TYTTTTTCTTYT	M10	EHI_063560	34	45	4.93e-05	CTTCGTTCTTTT
		TYTTTTTCTTYT	M10	EHI_131130	70	81	5.06e-05	TCTTTCTTTTCT
		TYTTTTTCTTYT	M10	EHI_031410	96	107	5.06e-05	TCTTTCTTTTCT
		TYTTTTTCTTYT	M10	EHI_015320	212	223	5.06e-05	TCTTTCTTTTCT
		TYTTTTTCTTYT	M10	EHI_063560	31	42	5.08e-05	TTTCTTCGTTCT
		TYTTTTTCTTYT	M10	EHI_181250	151	162	5.08e-05	TGATTCTCTTCT
		TYTTTTTCTTYT	M10	EHI_010530	52	63	5.11e-05	TTTCCTTGTTTT
		TYTTTTTCTTYT	M10	EHI_158150	17	28	5.2e-05	TCTTCTCGTTCT
		TYTTTTTCTTYT	M10	EHI_017030	34	45	5.31e-05	TCTCTTTTTTTT
		TYTTTTTCTTYT	M10	EHI_118840	105	116	5.31e-05	TCTCTTTTTTTT
		TYTTTTTCTTYT	M10	EHI_027490	6	17	5.34e-05	TGACTTTCTTTT
		TYTTTTTCTTYT	M10	EHI_109900	323	334	5.34e-05	TGACTTTCTTTT
		TYTTTTTCTTYT	M10	EHI_027500	65	76	5.42e-05	TTTCGTTGTTTT
		TYTTTTTCTTYT	M10	EHI_060860	93	104	5.46e-05	CTTGTTTCTTTT
		TYTTTTTCTTYT	M10	EHI_179390	97	108	5.46e-05	CTTGTTTCTTTT
		TYTTTTTCTTYT	M10	EHI_193360	290	301	5.5e-05	TCTCCTTTTTCT
		TYTTTTTCTTYT	M10	EHI_027640	169	180	5.57e-05	CCATTTTCTTTT
		TYTTTTTCTTYT	M10	EHI_056380	279	290	5.57e-05	CCATTTTCTTTT
		TYTTTTTCTTYT	M10	EHI_158150	20	31	5.62e-05	TCTCGTTCTCTT
		TYTTTTTCTTYT	M10	EHI_126080	312	323	5.62e-05	CTACTTTCTTCT
		TYTTTTTCTTYT	M10	EHI_117890	57	68	5.77e-05	TTACTTTCTTTT
		TYTTTTTCTTYT	M10	EHI_083590	138	149	5.77e-05	TTACTTTCTTTT
		TYTTTTTCTTYT	M10	EHI_137970	231	242	5.88e-05	TGTTTTCCTTTT
		TYTTTTTCTTYT	M10	EHI_117820	225	236	5.94e-05	TCATCTTCTTTT
		TYTTTTTCTTYT	M10	EHI_007510	408	419	5.94e-05	CCATTTTGTTCT
		TYTTTTTCTTYT	M10	EHI_079890	2	13	6.04e-05	TTTGTTTGTTTT
		TYTTTTTCTTYT	M10	EHI_081270	14	25	6.04e-05	TTACCTTCTTCT
		TYTTTTTCTTYT	M10	EHI_180780	24	35	6.04e-05	TTTGTTTGTTTT
		TYTTTTTCTTYT	M10	EHI_111050	47	58	6.04e-05	TTACCTTCTTCT
		TYTTTTTCTTYT	M10	EHI_158100	129	140	6.04e-05	TTTGTTTGTTTT
		TYTTTTTCTTYT	M10	EHI_148270	168	179	6.04e-05	TTTGTTTGTTTT
		TYTTTTTCTTYT	M10	EHI_000790	282	293	6.04e-05	TTTGTTTGTTTT
		TYTTTTTCTTYT	M10	EHI_009470	26	37	6.07e-05	CCATGTTCTTCT
		TYTTTTTCTTYT	M10	EHI_152510	255	266	6.16e-05	TCATTTTGTTTT
		TYTTTTTCTTYT	M10	EHI_086200	325	336	6.2e-05	TTTGGTTCTTTT
		TYTTTTTCTTYT	M10	EHI_134960	269	280	6.25e-05	CTTTTTCCTTCT
		TYTTTTTCTTYT	M10	EHI_056390	70	81	6.29e-05	CTTTCTTCTTTT
		TYTTTTTCTTYT	M10	EHI_169840	359	370	6.29e-05	CTTTCTTCTTTT
		TYTTTTTCTTYT	M10	EHI_141330	200	211	6.33e-05	TCATGTTCTTTT
		TYTTTTTCTTYT	M10	EHI_070680	217	228	6.42e-05	TTCGTTTCTTTT
		TYTTTTTCTTYT	M10	EHI_000730	22	33	6.5e-05	TTTTTTCCTTTT
		TYTTTTTCTTYT	M10	EHI_101230	232	243	6.5e-05	TTTTTTCCTTTT
		TYTTTTTCTTYT	M10	EHI_083560	316	327	6.5e-05	TTTTTTCCTTTT
		TYTTTTTCTTYT	M10	EHI_022130	26	37	6.59e-05	CTTTTTTGTTTT
		TYTTTTTCTTYT	M10	EHI_068500	109	120	6.59e-05	CTTTTTTGTTTT
		TYTTTTTCTTYT	M10	EHI_200080	128	139	6.59e-05	CTTTTTTGTTTT
		TYTTTTTCTTYT	M10	EHI_015320	200	211	6.59e-05	CTTTTTTGTTTT
		TYTTTTTCTTYT	M10	EHI_169280	271	282	6.59e-05	CTTTTTTGTTTT
		TYTTTTTCTTYT	M10	EHI_082550	315	326	6.59e-05	CTTTTTTGTTTT
		TYTTTTTCTTYT	M10	EHI_115280	332	343	6.59e-05	CTTTTTTGTTTT
		TYTTTTTCTTYT	M10	EHI_099300	280	291	6.64e-05	TGAGTTTCTTCT
		TYTTTTTCTTYT	M10	EHI_025100	206	217	6.67e-05	TCTCTCTTTTTT
		TYTTTTTCTTYT	M10	EHI_170110	201	212	6.71e-05	TTTGGTTGTTCT
		TYTTTTTCTTYT	M10	EHI_053190	173	184	6.73e-05	TTTTCTCCTTCT
		TYTTTTTCTTYT	M10	EHI_193360	293	304	6.79e-05	CCTTTTTCTCTT
		TYTTTTTCTTYT	M10	EHI_138020	188	199	6.85e-05	TGTTGTTGTTTT
		TYTTTTTCTTYT	M10	EHI_155420	295	306	6.85e-05	TGCTCTTCTTTT
		TYTTTTTCTTYT	M10	EHI_066760	367	378	6.85e-05	CTTGTCTCTTTT
		TYTTTTTCTTYT	M10	EHI_006040	418	429	6.86e-05	TCTCTCTGTCTT
		TYTTTTTCTTYT	M10	EHI_002780	25	36	6.89e-05	CTCTTTTCTTTT
		TYTTTTTCTTYT	M10	EHI_001940	408	419	6.89e-05	CTCTTTTCTTTT
		TYTTTTTCTTYT	M10	EHI_179980	40	51	7.03e-05	TTTTCTTGTTTT
		TYTTTTTCTTYT	M10	EHI_125630	230	241	7.03e-05	TTTTCTTGTTTT
		TYTTTTTCTTYT	M10	EHI_050270	427	438	7.03e-05	TTTTCTTGTTTT
		TYTTTTTCTTYT	M10	EHI_040820	421	432	7.09e-05	TGCTTTTGTTTT
		TYTTTTTCTTYT	M10	EHI_068570	463	474	7.09e-05	TGCTTTTGTTTT
		TYTTTTTCTTYT	M10	EHI_069270	180	191	7.12e-05	TTTCTTTCTCTT
		TYTTTTTCTTYT	M10	EHI_016460	5	16	7.18e-05	TTAGTTTCTTCT
		TYTTTTTCTTYT	M10	EHI_115300	175	186	7.18e-05	CTCTCTTCTTCT
		TYTTTTTCTTYT	M10	EHI_100480	12	23	7.45e-05	TCTTTTTTTTTT
		TYTTTTTCTTYT	M10	EHI_159620	38	49	7.45e-05	TCTTTTTTTTTT
		TYTTTTTCTTYT	M10	EHI_178490	54	65	7.45e-05	TCTTTTTTTTTT
		TYTTTTTCTTYT	M10	EHI_092680	60	71	7.45e-05	TCTTTTTTTTTT
		TYTTTTTCTTYT	M10	EHI_029020	66	77	7.45e-05	TCTTTTTTTTTT
		TYTTTTTCTTYT	M10	EHI_012240	117	128	7.45e-05	TCTTTTTTTTTT
		TYTTTTTCTTYT	M10	EHI_127830	153	164	7.45e-05	TCTTTTTTTTTT
		TYTTTTTCTTYT	M10	EHI_140140	162	173	7.45e-05	TCTTTTTTTTTT
		TYTTTTTCTTYT	M10	EHI_150120	183	194	7.45e-05	TCTTTTTTTTTT
		TYTTTTTCTTYT	M10	EHI_133970	183	194	7.45e-05	TCTTTTTTTTTT
		TYTTTTTCTTYT	M10	EHI_158100	210	221	7.45e-05	TCTTTTTTTTTT
		TYTTTTTCTTYT	M10	EHI_158070	210	221	7.45e-05	TCTTTTTTTTTT
		TYTTTTTCTTYT	M10	EHI_070680	223	234	7.45e-05	TCTTTTTTTTTT
		TYTTTTTCTTYT	M10	EHI_026440	227	238	7.45e-05	TCTTTTTTTTTT
		TYTTTTTCTTYT	M10	EHI_067850	233	244	7.45e-05	TCTTTTTTTTTT
		TYTTTTTCTTYT	M10	EHI_068250	242	253	7.45e-05	TCTTTTTTTTTT
		TYTTTTTCTTYT	M10	EHI_067850	250	261	7.45e-05	TCTTTTTTTTTT
		TYTTTTTCTTYT	M10	EHI_118670	251	262	7.45e-05	TCTTTTTTTTTT
		TYTTTTTCTTYT	M10	EHI_078710	263	274	7.45e-05	TCTTTTTTTTTT
		TYTTTTTCTTYT	M10	EHI_131470	264	275	7.45e-05	TCTTTTTTTTTT
		TYTTTTTCTTYT	M10	EHI_009440	269	280	7.45e-05	TCTTTTTTTTTT
		TYTTTTTCTTYT	M10	EHI_107250	280	291	7.45e-05	TCTTTTTTTTTT
		TYTTTTTCTTYT	M10	EHI_172140	322	333	7.45e-05	TCTTTTTTTTTT
		TYTTTTTCTTYT	M10	EHI_069950	332	343	7.45e-05	TCTTTTTTTTTT
		TYTTTTTCTTYT	M10	EHI_134740	339	350	7.45e-05	TCTTTTTTTTTT
		TYTTTTTCTTYT	M10	EHI_131890	355	366	7.45e-05	TCTTTTTTTTTT
		TYTTTTTCTTYT	M10	EHI_006940	450	461	7.45e-05	TCTTTTTTTTTT
		TYTTTTTCTTYT	M10	EHI_183250	330	341	7.55e-05	TGATTTTCTTTT
		TYTTTTTCTTYT	M10	EHI_092730	53	64	7.63e-05	TTTCTTTTTTCT
		TYTTTTTCTTYT	M10	EHI_049910	79	90	7.63e-05	TTTCTTTTTTCT
		TYTTTTTCTTYT	M10	EHI_031410	87	98	7.63e-05	TTTCTTTTTTCT
		TYTTTTTCTTYT	M10	EHI_006050	189	200	7.63e-05	TTTCTTTTTTCT
		TYTTTTTCTTYT	M10	EHI_052160	244	255	7.63e-05	TTTCTTTTTTCT
		TYTTTTTCTTYT	M10	EHI_010560	268	279	7.63e-05	TTTCTTTTTTCT
		TYTTTTTCTTYT	M10	EHI_052780	282	293	7.63e-05	TTTCTTTTTTCT
		TYTTTTTCTTYT	M10	EHI_171280	319	330	7.63e-05	TTTCTTTTTTCT
		TYTTTTTCTTYT	M10	EHI_183250	334	345	7.63e-05	TTTCTTTTTTCT
		TYTTTTTCTTYT	M10	EHI_049060	347	358	7.63e-05	TTTCTTTTTTCT
		TYTTTTTCTTYT	M10	EHI_152230	29	40	7.75e-05	TTCTCTTCTTTT
		TYTTTTTCTTYT	M10	EHI_143650	98	109	7.75e-05	TTTTGTTGTTTT
		TYTTTTTCTTYT	M10	EHI_161040	116	127	7.75e-05	TTTTGTTGTTTT
		TYTTTTTCTTYT	M10	EHI_181250	154	165	7.75e-05	TTCTCTTCTTTT
		TYTTTTTCTTYT	M10	EHI_092370	160	171	7.75e-05	TTCTCTTCTTTT
		TYTTTTTCTTYT	M10	EHI_025270	168	179	7.75e-05	TTTTGTTGTTTT
		TYTTTTTCTTYT	M10	EHI_171280	215	226	7.75e-05	TTCTCTTCTTTT
		TYTTTTTCTTYT	M10	EHI_194430	184	195	7.8e-05	TCTTTTTGTCTT
		TYTTTTTCTTYT	M10	EHI_180780	3	14	7.86e-05	TCTTCTTTTTCT
		TYTTTTTCTTYT	M10	EHI_169580	372	383	7.86e-05	TCTTCTTTTTCT
		TYTTTTTCTTYT	M10	EHI_158050	36	47	7.97e-05	TTCTTTTGTTTT
		TYTTTTTCTTYT	M10	EHI_100480	67	78	7.97e-05	TTCTTTTGTTTT
		TYTTTTTCTTYT	M10	EHI_062690	158	169	8.03e-05	TCATTCTGTTTT
		TYTTTTTCTTYT	M10	EHI_094030	27	38	8.14e-05	TGATTTTGTTCT
		TYTTTTTCTTYT	M10	EHI_007940	265	276	8.14e-05	TTCTGTTCTTTT
		TYTTTTTCTTYT	M10	EHI_088460	33	44	8.15e-05	TCATGCTCTTTT
		TYTTTTTCTTYT	M10	EHI_156310	15	26	8.39e-05	TTATTTTCTTTT
		TYTTTTTCTTYT	M10	EHI_171280	210	221	8.39e-05	TCCTTTTCTCTT
		TYTTTTTCTTYT	M10	EHI_160940	315	326	8.39e-05	TTATTTTCTTTT
		TYTTTTTCTTYT	M10	EHI_040460	335	346	8.39e-05	TTATTTTCTTTT
		TYTTTTTCTTYT	M10	EHI_049060	343	354	8.39e-05	TTATTTTCTTTT
		TYTTTTTCTTYT	M10	EHI_182860	141	152	8.44e-05	TTCGTCTCTTTT
		TYTTTTTCTTYT	M10	EHI_200800	13	24	8.48e-05	TTTTTCCCTTTT
		TYTTTTTCTTYT	M10	EHI_175050	289	300	8.48e-05	CCACGTTCTTTT
		TYTTTTTCTTYT	M10	EHI_158070	201	212	8.59e-05	TCCTTTTTTTCT
		TYTTTTTCTTYT	M10	EHI_131470	278	289	8.59e-05	TCCTTTTTTTCT
		TYTTTTTCTTYT	M10	EHI_095830	332	343	8.66e-05	TTCTGTTGTTCT
		TYTTTTTCTTYT	M10	EHI_066760	369	380	8.66e-05	TGTCTCTTTTCT
		TYTTTTTCTTYT	M10	EHI_098060	201	212	8.76e-05	TTATTTTGTTCT
		TYTTTTTCTTYT	M10	EHI_095150	160	171	8.84e-05	TCTCTCTCGTTT
		TYTTTTTCTTYT	M10	EHI_198970	164	175	8.84e-05	TTTGTTTCTCCT
		TYTTTTTCTTYT	M10	EHI_169820	202	213	8.95e-05	TGTTTTTCTCTT
		TYTTTTTCTTYT	M10	EHI_101230	225	236	9.07e-05	TCTTTCTTTTTT
		TYTTTTTCTTYT	M10	EHI_026420	248	259	9.07e-05	TCTTTCTTTTTT
		TYTTTTTCTTYT	M10	EHI_118670	268	279	9.07e-05	TCTTTCTTTTTT
		TYTTTTTCTTYT	M10	EHI_140240	285	296	9.07e-05	TCTTTCTTTTTT
		TYTTTTTCTTYT	M10	EHI_092370	348	359	9.07e-05	TCTTTCTTTTTT
		TYTTTTTCTTYT	M10	EHI_166800	9	20	9.15e-05	TTTCTCTTTTCT
		TYTTTTTCTTYT	M10	EHI_158150	187	198	9.15e-05	TTTCTCTTTTCT
		TYTTTTTCTTYT	M10	EHI_189990	93	104	9.29e-05	TGTTTTTTTTCT
		TYTTTTTCTTYT	M10	EHI_170110	192	203	9.29e-05	TTCTCCTCTTTT
		TYTTTTTCTTYT	M10	EHI_067850	221	232	9.29e-05	TGTTTTTTTTCT
		TYTTTTTCTTYT	M10	EHI_158150	50	61	9.36e-05	TCTTCCTTTTCT
		TYTTTTTCTTYT	M10	EHI_191770	229	240	9.36e-05	CTCCCTTCTTTT
		TYTTTTTCTTYT	M10	EHI_189130	345	356	9.43e-05	TCTTTTTCGTTT
		TYTTTTTCTTYT	M10	EHI_138470	55	66	9.57e-05	TTCCTTCCTTTT
		TYTTTTTCTTYT	M10	EHI_098060	69	80	9.57e-05	TTCCTTCCTTTT
		TYTTTTTCTTYT	M10	EHI_136410	157	168	9.57e-05	TTTTTTTCTCTT
		TYTTTTTCTTYT	M10	EHI_000610	171	182	9.57e-05	TTTTTTTCTCTT
		TYTTTTTCTTYT	M10	EHI_156420	173	184	9.57e-05	TTTTTTTCTCTT
		TYTTTTTCTTYT	M10	EHI_006050	239	250	9.57e-05	TTTTTTTCTCTT
		TYTTTTTCTTYT	M10	EHI_060860	172	183	9.74e-05	TCTCCTTTTTTT
		TYTTTTTCTTYT	M10	EHI_068240	263	274	9.74e-05	TTATTCTCTTTT
		TYTTTTTCTTYT	M10	EHI_020310	288	299	9.74e-05	TCTCCTTTTTTT
		TYTTTTTCTTYT	M10	EHI_118670	316	327	9.74e-05	TTATTCTCTTTT
		AAAAAACCCTAD	M2	EHI_147500	342	353	4.38e-07	AAAAAACCCTAA
		AAAAAACCCTAD	M2	EHI_093900	344	355	4.38e-07	AAAAAACCCTAA
		AAAAAACCCTAD	M2	EHI_078230	353	364	4.38e-07	AAAAAACCCTAA
		AAAAAACCCTAD	M2	EHI_178590	324	335	5e-07	AACAAACCCTAG
		AAAAAACCCTAD	M2	EHI_068170	365	376	5e-07	AACAAACCCTAG
		AAAAAACCCTAD	M2	EHI_169580	219	230	8.54e-07	AGAAAACCCTAA
		AAAAAACCCTAD	M2	EHI_010060	307	318	8.54e-07	AGAAAACCCTAA
		AAAAAACCCTAD	M2	EHI_017720	362	373	1.23e-06	AAAAAACCCTAT
		AAAAAACCCTAD	M2	EHI_010350	251	262	1.39e-06	AAAAAACCCTGA
		AAAAAACCCTAD	M2	EHI_006170	322	333	1.39e-06	AAAAAACCCTGA
		AAAAAACCCTAD	M2	EHI_053190	346	357	1.39e-06	AAAAAACCCTGA
		AAAAAACCCTAD	M2	EHI_198750	354	365	1.39e-06	AAAAAACCCTGA
		AAAAAACCCTAD	M2	EHI_115300	367	378	1.39e-06	AAAAAACCCTGA
		AAAAAACCCTAD	M2	EHI_090400	370	381	1.39e-06	AAAAAACCCTGA
		AAAAAACCCTAD	M2	EHI_175020	345	356	1.43e-06	AGACAACCCTAG
		AAAAAACCCTAD	M2	EHI_049620	119	130	1.47e-06	AATAAACCCTGG
		AAAAAACCCTAD	M2	EHI_140350	143	154	1.68e-06	TAAAAACCCTAG
		AAAAAACCCTAD	M2	EHI_000610	277	288	1.87e-06	AAGAAACCCTAA
		AAAAAACCCTAD	M2	EHI_052160	352	363	1.87e-06	AAGAAACCCTAA
		AAAAAACCCTAD	M2	EHI_020310	364	375	1.99e-06	AAAGAACCCTAG
		AAAAAACCCTAD	M2	EHI_025360	352	363	2.31e-06	AGAAAACCCTGA
		AAAAAACCCTAD	M2	EHI_055670	356	367	2.31e-06	AGAAAACCCTGA
		AAAAAACCCTAD	M2	EHI_050940	326	337	2.38e-06	AACAAACCCTTG
		AAAAAACCCTAD	M2	EHI_112800	184	195	3.23e-06	AAGCAACCCTAG
		AAAAAACCCTAD	M2	EHI_142090	348	359	3.29e-06	AGGAAACCCTAA
		AAAAAACCCTAD	M2	EHI_069370	279	290	3.61e-06	AAGAAACCCTAT
		AAAAAACCCTAD	M2	EHI_140240	346	357	3.61e-06	AGAAAACCCTTA
		AAAAAACCCTAD	M2	EHI_115300	346	357	3.61e-06	AGAAAACCCTTA
		AAAAAACCCTAD	M2	EHI_126920	246	257	4.25e-06	AAAAAACCCTTT
		AAAAAACCCTAD	M2	EHI_166810	247	258	4.25e-06	AAAAAACCCTTT
		AAAAAACCCTAD	M2	EHI_164510	304	315	4.25e-06	AAAAAACCCTTT
		AAAAAACCCTAD	M2	EHI_189490	304	315	4.25e-06	AAAAAACCCTTT
		AAAAAACCCTAD	M2	EHI_122780	367	378	4.25e-06	AAAAAACCCTTT
		AAAAAACCCTAD	M2	EHI_073600	363	374	4.81e-06	AAGAAACCCTGA
		AAAAAACCCTAD	M2	EHI_126080	104	115	4.84e-06	AACAAACCCTGA
		AAAAAACCCTAD	M2	EHI_095850	376	387	4.84e-06	AACAAACCCTGA
		AAAAAACCCTAD	M2	EHI_009240	326	337	5.03e-06	AATAAACCCTGA
		AAAAAACCCTAD	M2	EHI_177630	363	374	5.26e-06	GAAAAACCCTAT
		AAAAAACCCTAD	M2	EHI_166490	289	300	5.43e-06	AAAAAACCCTCG
		AAAAAACCCTAD	M2	EHI_030810	346	357	6.24e-06	AGTAAACCCTAT
		AAAAAACCCTAD	M2	EHI_139460	338	349	6.45e-06	ATCAAACCCTAG
		AAAAAACCCTAD	M2	EHI_096830	346	357	6.45e-06	AAAGAACCCTAA
		AAAAAACCCTAD	M2	EHI_090400	348	359	6.52e-06	GAAAAACCCTGA
		AAAAAACCCTAD	M2	EHI_158240	336	347	6.62e-06	TAAAAACCCTTG
		AAAAAACCCTAD	M2	EHI_178460	353	364	6.62e-06	TAAAAACCCTTG
		AAAAAACCCTAD	M2	EHI_137970	272	283	6.83e-06	AAGAAACCCTTA
		AAAAAACCCTAD	M2	EHI_068250	338	349	6.83e-06	AAGAAACCCTTA
		AAAAAACCCTAD	M2	EHI_052400	344	355	6.83e-06	AAGAAACCCTTA
		AAAAAACCCTAD	M2	EHI_005150	345	356	6.83e-06	AACGAACCCTAG
		AAAAAACCCTAD	M2	EHI_040400	350	361	6.93e-06	AACAAACCCTTA
		AAAAAACCCTAD	M2	EHI_024690	448	459	7.24e-06	AACAAACCCTGT
		AAAAAACCCTAD	M2	EHI_140350	316	327	7.36e-06	AAAAAACCCCAA
		AAAAAACCCTAD	M2	EHI_004230	379	390	8.2e-06	AAATAACCCTAA
		AAAAAACCCTAD	M2	EHI_111070	258	269	8.65e-06	TGAAAACCCTAA
		AAAAAACCCTAD	M2	EHI_068320	354	365	9.76e-06	ATAAAACCCTAT
		AAAAAACCCTAD	M2	EHI_151800	475	486	1.02e-05	AAAGAACCCTAC
		AAAAAACCCTAD	M2	EHI_001130	155	166	1.08e-05	AGTAAACCCTTA
		AAAAAACCCTAD	M2	EHI_115300	266	277	1.16e-05	ATAAAACCCTGA
		AAAAAACCCTAD	M2	EHI_182980	3	14	1.29e-05	TGAAAACCCTAT
		AAAAAACCCTAD	M2	EHI_007350	217	228	1.35e-05	GAAAAACCCTTT
		AAAAAACCCTAD	M2	EHI_021410	228	239	1.35e-05	GAAAAACCCTTT
		AAAAAACCCTAD	M2	EHI_005890	343	354	1.35e-05	GAAAAACCCTTC
		AAAAAACCCTAD	M2	EHI_152230	357	368	1.35e-05	GAAAAACCCTTT
		AAAAAACCCTAD	M2	EHI_093900	367	378	1.35e-05	GAAAAACCCTTC
		AAAAAACCCTAD	M2	EHI_182980	91	102	1.44e-05	ATCAAACCCTAA
		AAAAAACCCTAD	M2	EHI_157120	277	288	1.44e-05	ATCAAACCCTAA
		AAAAAACCCTAD	M2	EHI_059680	211	222	1.49e-05	TAAAAACCCTTA
		AAAAAACCCTAD	M2	EHI_126920	194	205	1.54e-05	ATAAAACCCTTA
		AAAAAACCCTAD	M2	EHI_183460	249	260	1.59e-05	TATAAACCCTAA
		AAAAAACCCTAD	M2	EHI_178470	293	304	1.59e-05	ATCAAACCCTTG
		AAAAAACCCTAD	M2	EHI_136380	265	276	1.7e-05	TATAAACCCTTG
		AAAAAACCCTAD	M2	EHI_153480	429	440	1.7e-05	AAGAAACCCCAA
		AAAAAACCCTAD	M2	EHI_126920	356	367	1.99e-05	TAGAAACCCTAT
		AAAAAACCCTAD	M2	EHI_199590	289	300	2.16e-05	AAAAAAACCTGG
		AAAAAACCCTAD	M2	EHI_036900	390	401	2.17e-05	AAACAACCCCAA
		AAAAAACCCTAD	M2	EHI_166810	98	109	2.28e-05	ATTAAACCCTAT
		AAAAAACCCTAD	M2	EHI_020310	320	331	2.37e-05	ACAAAACCCTAA
		AAAAAACCCTAD	M2	EHI_074070	343	354	2.37e-05	ATCAAACCCTGA
		AAAAAACCCTAD	M2	EHI_139460	327	338	2.64e-05	AAAAAAACCTAA
		AAAAAACCCTAD	M2	EHI_065830	347	358	2.64e-05	GTAAAACCCTAT
		AAAAAACCCTAD	M2	EHI_164750	312	323	2.67e-05	TGGAAACCCTAT
		AAAAAACCCTAD	M2	EHI_160940	163	174	2.73e-05	GAACAACCCTGC
		AAAAAACCCTAD	M2	EHI_126240	189	200	2.8e-05	TGAAAACCCTTT
		AAAAAACCCTAD	M2	EHI_001850	8	19	2.81e-05	AACAAACCCTCA
		AAAAAACCCTAD	M2	EHI_052160	298	309	2.98e-05	AATAAACCCTCA
		AAAAAACCCTAD	M2	EHI_015320	367	378	3e-05	GTAAAACCCTGA
		AAAAAACCCTAD	M2	EHI_046390	247	258	3.02e-05	TTAAAACCCTTG
		AAAAAACCCTAD	M2	EHI_127310	227	238	3.04e-05	AGCAAACCCCAT
		AAAAAACCCTAD	M2	EHI_104740	292	303	3.04e-05	ATGAAACCCTTA
		AAAAAACCCTAD	M2	EHI_126110	367	378	3.15e-05	ACAAAACCCTAC
		AAAAAACCCTAD	M2	EHI_152760	367	378	3.27e-05	GGACAACCCTTA
		AAAAAACCCTAD	M2	EHI_088230	363	374	3.31e-05	AGAAAAACCTAA
		AAAAAACCCTAD	M2	EHI_095180	104	115	3.32e-05	AATGAACCCTTA
		AAAAAACCCTAD	M2	EHI_129370	373	384	3.56e-05	AAAAAAACCTAT
		AAAAAACCCTAD	M2	EHI_068250	327	338	3.59e-05	AGGAAACCCTCA
		AAAAAACCCTAD	M2	EHI_009240	313	324	3.7e-05	GTCAAACCCTAA
		AAAAAACCCTAD	M2	EHI_163540	177	188	3.8e-05	TTAAAACCCTAC
		AAAAAACCCTAD	M2	EHI_024680	305	316	3.98e-05	AAAAAAACCTGA
		AAAAAACCCTAD	M2	EHI_095850	174	185	4.02e-05	ATGAAACCCTTC
		AAAAAACCCTAD	M2	EHI_142250	341	352	4.25e-05	TGATAACCCTAA
		AAAAAACCCTAD	M2	EHI_169840	404	415	4.31e-05	AATCAACCCCAA
		AAAAAACCCTAD	M2	EHI_024470	167	178	4.44e-05	GGATAACCCTGA
		AAAAAACCCTAD	M2	EHI_183430	356	367	4.44e-05	AAGAAACCCCTT
		AAAAAACCCTAD	M2	EHI_121880	366	377	4.44e-05	TAGGAACCCTGG
		AAAAAACCCTAD	M2	EHI_110460	370	381	4.44e-05	AAACAACCCTCC
		AAAAAACCCTAD	M2	EHI_103780	489	500	4.44e-05	AAGAAACCCCTT
		AAAAAACCCTAD	M2	EHI_183470	432	443	4.44e-05	AACAAACCCCTT
		AAAAAACCCTAD	M2	EHI_179980	381	392	4.54e-05	AAGTAACCCTTT
		AAAAAACCCTAD	M2	EHI_200800	157	168	4.64e-05	ATAAAAACCTAG
		AAAAAACCCTAD	M2	EHI_068660	376	387	4.64e-05	AACTAACCCTTT
		AAAAAACCCTAD	M2	EHI_124880	25	36	4.69e-05	AATAAACCCCTC
		AAAAAACCCTAD	M2	EHI_055430	346	357	4.69e-05	AACAAAACCTAA
		AAAAAACCCTAD	M2	EHI_000730	312	323	4.76e-05	TAAAAACCCTCA
		AAAAAACCCTAD	M2	EHI_005010	353	364	5.02e-05	AATTAACCCTTT
		AAAAAACCCTAD	M2	EHI_026440	276	287	5.15e-05	AATAAAACCTAA
		AAAAAACCCTAD	M2	EHI_171280	368	379	5.15e-05	ATTCAACCCTAT
		AAAAAACCCTAD	M2	EHI_058530	378	389	5.19e-05	CAAAAACCCTTG
		AAAAAACCCTAD	M2	EHI_015320	169	180	5.43e-05	TTTAAACCCTAA
		AAAAAACCCTAD	M2	EHI_199060	83	94	5.76e-05	ACAAAACCCTTT
		AAAAAACCCTAD	M2	EHI_030480	203	214	5.76e-05	ACAAAACCCTTT
		AAAAAACCCTAD	M2	EHI_137970	301	312	5.76e-05	AGGAAAACCTAA
		AAAAAACCCTAD	M2	EHI_001850	387	398	5.76e-05	ACAAAACCCTTC
		AAAAAACCCTAD	M2	EHI_158040	391	402	5.76e-05	GATTAACCCTAT
		AAAAAACCCTAD	M2	EHI_053190	333	344	5.98e-05	AAGAAAACCTAT
		AAAAAACCCTAD	M2	EHI_103300	81	92	6.33e-05	TAGTAACCCTTG
		AAAAAACCCTAD	M2	EHI_125740	217	228	6.33e-05	AAAAAAACCTTT
		AAAAAACCCTAD	M2	EHI_157120	338	349	6.33e-05	ATAAAACCCTCC
		AAAAAACCCTAD	M2	EHI_126090	363	374	6.33e-05	AAAAAAACCTTT
		AAAAAACCCTAD	M2	EHI_170060	487	498	6.35e-05	AGAAAAACCTGT
		AAAAAACCCTAD	M2	EHI_164750	322	333	6.45e-05	ATTTAACCCTAA
		AAAAAACCCTAD	M2	EHI_006040	345	356	6.57e-05	ATATAACCCTGT
		AAAAAACCCTAD	M2	EHI_037160	99	110	6.64e-05	ATCCAACCCTTA
		AAAAAACCCTAD	M2	EHI_167720	324	335	6.74e-05	TTAAAACCCTTT
		AAAAAACCCTAD	M2	EHI_016460	370	381	7.17e-05	GAAAAAACCTAC
		AAAAAACCCTAD	M2	EHI_111000	293	304	7.19e-05	TTGAAACCCTGA
		AAAAAACCCTAD	M2	EHI_068320	236	247	7.45e-05	AGAAAAACCTTC
		AAAAAACCCTAD	M2	EHI_186770	172	183	7.52e-05	TAATAACCCTTC
		AAAAAACCCTAD	M2	EHI_179390	189	200	7.52e-05	TTTAAACCCTGA
		AAAAAACCCTAD	M2	EHI_116720	312	323	7.68e-05	TAAAAAACCTAA
		AAAAAACCCTAD	M2	EHI_101230	348	359	7.68e-05	TAAAAAACCTAA
		AAAAAACCCTAD	M2	EHI_192520	409	420	7.68e-05	TAAAAAACCTAA
		AAAAAACCCTAD	M2	EHI_013260	135	146	7.81e-05	ATAAAAACCTAA
		AAAAAACCCTAD	M2	EHI_104740	320	331	7.81e-05	ATAAAAACCTAA
		AAAAAACCCTAD	M2	EHI_139460	350	361	7.99e-05	AAAGAAACCTAA
		AAAAAACCCTAD	M2	EHI_009470	267	278	8.02e-05	GGAAAACCCCCG
		AAAAAACCCTAD	M2	EHI_031360	69	80	8.07e-05	TAAAAAACCTTG
		AAAAAACCCTAD	M2	EHI_167720	313	324	8.63e-05	ATTCAACCCTTT
		AAAAAACCCTAD	M2	EHI_178590	115	126	8.92e-05	GAGAAACCCCTT
		AAAAAACCCTAD	M2	EHI_065840	121	132	8.92e-05	CATAAACCCTTG
		AAAAAACCCTAD	M2	EHI_143070	172	183	8.92e-05	AAATAAACCTAA
		AAAAAACCCTAD	M2	EHI_010350	250	261	8.92e-05	AAAAAAACCCTG
		AAAAAACCCTAD	M2	EHI_151380	281	292	8.92e-05	AAATAAACCTAA
		AAAAAACCCTAD	M2	EHI_006170	321	332	8.92e-05	AAAAAAACCCTG
		AAAAAACCCTAD	M2	EHI_090400	369	380	8.92e-05	AAAAAAACCCTG
		AAAAAACCCTAD	M2	EHI_099300	339	350	9e-05	TCAAAACCCTAC
		AAAAAACCCTAD	M2	EHI_118840	290	301	9.06e-05	TTTAAACCCTTA
		AAAAAACCCTAD	M2	EHI_068660	339	350	9.13e-05	TTGAAACCCCAG
		AAAAAACCCTAD	M2	EHI_117890	446	457	9.13e-05	TGATAACCCTTT
		AAAAAACCCTAD	M2	EHI_016440	57	68	9.22e-05	AAGCAAACCTAA
		AAAAAACCCTAD	M2	EHI_012060	73	84	9.22e-05	TGAAAAACCTAA
		AAAAAACCCTAD	M2	EHI_138380	203	214	9.39e-05	TTATAACCCTAA
		AAAAAACCCTAD	M2	EHI_006070	345	356	9.72e-05	ATAAAAACCTAT
		AAAAAACCCTAD	M2	EHI_113590	372	383	9.8e-05	AACCAAACCTTG
		GAACTAAAAAA	M5	EHI_139380	138	148	2.51e-06	GAACTAAAAAA
		GAACTAAAAAA	M5	EHI_015440	159	169	2.51e-06	GAACTAAAAAA
		GAACTAAAAAA	M5	EHI_137700	248	258	2.51e-06	GAACTAAAAAA
		GAACTAAAAAA	M5	EHI_049330	265	275	2.51e-06	GAACTAAAAAA
		GAACTAAAAAA	M5	EHI_158100	273	283	2.51e-06	GAACTAAAAAA
		GAACTAAAAAA	M5	EHI_012060	294	304	2.51e-06	GAACTAAAAAA
		GAACTAAAAAA	M5	EHI_172960	300	310	2.51e-06	GAACTAAAAAA
		GAACTAAAAAA	M5	EHI_198930	315	325	2.51e-06	GAACTAAAAAA
		GAACTAAAAAA	M5	EHI_010060	324	334	2.51e-06	GAACTAAAAAA
		GAACTAAAAAA	M5	EHI_086690	335	345	2.51e-06	GAACTAAAAAA
		GAACTAAAAAA	M5	EHI_136410	337	347	2.51e-06	GAACTAAAAAA
		GAACTAAAAAA	M5	EHI_198930	345	355	2.51e-06	GAACTAAAAAA
		GAACTAAAAAA	M5	EHI_177640	349	359	2.51e-06	GAACTAAAAAA
		GAACTAAAAAA	M5	EHI_012020	354	364	2.51e-06	GAACTAAAAAA
		GAACTAAAAAA	M5	EHI_173470	359	369	2.51e-06	GAACTAAAAAA
		GAACTAAAAAA	M5	EHI_158150	365	375	2.51e-06	GAACTAAAAAA
		GAACTAAAAAA	M5	EHI_169280	365	375	2.51e-06	GAACTAAAAAA
		GAACTAAAAAA	M5	EHI_021190	367	377	2.51e-06	GAACTAAAAAA
		GAACTAAAAAA	M5	EHI_176980	369	379	2.51e-06	GAACTAAAAAA
		GAACTAAAAAA	M5	EHI_169820	369	379	2.51e-06	GAACTAAAAAA
		GAACTAAAAAA	M5	EHI_193350	371	381	2.51e-06	GAACTAAAAAA
		GAACTAAAAAA	M5	EHI_096210	372	382	2.51e-06	GAACTAAAAAA
		GAACTAAAAAA	M5	EHI_070730	374	384	2.51e-06	GAACTAAAAAA
		GAACTAAAAAA	M5	EHI_001850	375	385	2.51e-06	GAACTAAAAAA
		GAACTAAAAAA	M5	EHI_114140	377	387	2.51e-06	GAACTAAAAAA
		GAACTAAAAAA	M5	EHI_073180	381	391	2.51e-06	GAACTAAAAAA
		GAACTAAAAAA	M5	EHI_094120	382	392	2.51e-06	GAACTAAAAAA
		GAACTAAAAAA	M5	EHI_103300	384	394	2.51e-06	GAACTAAAAAA
		GAACTAAAAAA	M5	EHI_158130	385	395	2.51e-06	GAACTAAAAAA
		GAACTAAAAAA	M5	EHI_110690	313	323	3.37e-06	GAACTGAAAAA
		GAACTAAAAAA	M5	EHI_087720	334	344	3.37e-06	GAACTGAAAAA
		GAACTAAAAAA	M5	EHI_107130	350	360	3.37e-06	GAACTGAAAAA
		GAACTAAAAAA	M5	EHI_144710	361	371	3.37e-06	GAACTGAAAAA
		GAACTAAAAAA	M5	EHI_007350	368	378	3.37e-06	GAACTGAAAAA
		GAACTAAAAAA	M5	EHI_124520	373	383	3.37e-06	GAACTGAAAAA
		GAACTAAAAAA	M5	EHI_122780	379	389	3.37e-06	GAACTGAAAAA
		GAACTAAAAAA	M5	EHI_005020	381	391	3.37e-06	GAACTGAAAAA
		GAACTAAAAAA	M5	EHI_022130	207	217	4.22e-06	GAACTAGAAAA
		GAACTAAAAAA	M5	EHI_174910	297	307	4.22e-06	GAACTAGAAAA
		GAACTAAAAAA	M5	EHI_050520	373	383	4.22e-06	GAACTAGAAAA
		GAACTAAAAAA	M5	EHI_117960	375	385	4.22e-06	GAACTAGAAAA
		GAACTAAAAAA	M5	EHI_012020	470	480	4.22e-06	GAACTAGAAAA
		GAACTAAAAAA	M5	EHI_012020	488	498	4.22e-06	GAACTAGAAAA
		GAACTAAAAAA	M5	EHI_192800	227	237	4.52e-06	GAACTGGAAAA
		GAACTAAAAAA	M5	EHI_140350	381	391	4.52e-06	GAACTGGAAAA
		GAACTAAAAAA	M5	EHI_000800	205	215	5.37e-06	GAACTAAGAAA
		GAACTAAAAAA	M5	EHI_161640	367	377	5.37e-06	GAACTAAGAAA
		GAACTAAAAAA	M5	EHI_053190	369	379	5.37e-06	GAACTAAGAAA
		GAACTAAAAAA	M5	EHI_179330	374	384	5.37e-06	GAACTAAGAAA
		GAACTAAAAAA	M5	EHI_049330	376	386	5.37e-06	GAACTAAGAAA
		GAACTAAAAAA	M5	EHI_188760	387	397	5.37e-06	GAACTAAGAAA
		GAACTAAAAAA	M5	EHI_104740	196	206	5.67e-06	GAACTGAGAAA
		GAACTAAAAAA	M5	EHI_006070	366	376	5.67e-06	GAACTGAGAAA
		GAACTAAAAAA	M5	EHI_006670	378	388	5.67e-06	GAACTGAGAAA
		GAACTAAAAAA	M5	EHI_007510	204	214	8.11e-06	GAACTTAAAAA
		GAACTAAAAAA	M5	EHI_131200	212	222	8.11e-06	GAACTTAAAAA
		GAACTAAAAAA	M5	EHI_056420	214	224	8.11e-06	GAACTTAAAAA
		GAACTAAAAAA	M5	EHI_104600	231	241	8.11e-06	GAACTTAAAAA
		GAACTAAAAAA	M5	EHI_178740	234	244	8.11e-06	GAACTTAAAAA
		GAACTAAAAAA	M5	EHI_024680	283	293	8.11e-06	GAACTTAAAAA
		GAACTAAAAAA	M5	EHI_136410	311	321	8.11e-06	GAACTTAAAAA
		GAACTAAAAAA	M5	EHI_181250	317	327	8.11e-06	GAACTTAAAAA
		GAACTAAAAAA	M5	EHI_100270	324	334	8.11e-06	GAACTTAAAAA
		GAACTAAAAAA	M5	EHI_105860	336	346	8.11e-06	GAACTTAAAAA
		GAACTAAAAAA	M5	EHI_172960	348	358	8.11e-06	GAACTTAAAAA
		GAACTAAAAAA	M5	EHI_052780	352	362	8.11e-06	GAACTTAAAAA
		GAACTAAAAAA	M5	EHI_052140	358	368	8.11e-06	GAACTTAAAAA
		GAACTAAAAAA	M5	EHI_049660	365	375	8.11e-06	GAACTTAAAAA
		GAACTAAAAAA	M5	EHI_158100	365	375	8.11e-06	GAACTTAAAAA
		GAACTAAAAAA	M5	EHI_128150	366	376	8.11e-06	GAACTTAAAAA
		GAACTAAAAAA	M5	EHI_163530	367	377	8.11e-06	GAACTTAAAAA
		GAACTAAAAAA	M5	EHI_194330	367	377	8.11e-06	GAACTTAAAAA
		GAACTAAAAAA	M5	EHI_182860	367	377	8.11e-06	GAACTTAAAAA
		GAACTAAAAAA	M5	EHI_086690	369	379	8.11e-06	GAACTTAAAAA
		GAACTAAAAAA	M5	EHI_170050	369	379	8.11e-06	GAACTTAAAAA
		GAACTAAAAAA	M5	EHI_134720	372	382	8.11e-06	GAACTTAAAAA
		GAACTAAAAAA	M5	EHI_042900	372	382	8.11e-06	GAACTTAAAAA
		GAACTAAAAAA	M5	EHI_125720	373	383	8.11e-06	GAACTTAAAAA
		GAACTAAAAAA	M5	EHI_173470	373	383	8.11e-06	GAACTTAAAAA
		GAACTAAAAAA	M5	EHI_115280	373	383	8.11e-06	GAACTTAAAAA
		GAACTAAAAAA	M5	EHI_103440	374	384	8.11e-06	GAACTTAAAAA
		GAACTAAAAAA	M5	EHI_141330	374	384	8.11e-06	GAACTTAAAAA
		GAACTAAAAAA	M5	EHI_170110	375	385	8.11e-06	GAACTTAAAAA
		GAACTAAAAAA	M5	EHI_099720	375	385	8.11e-06	GAACTTAAAAA
		GAACTAAAAAA	M5	EHI_027700	377	387	8.11e-06	GAACTTAAAAA
		GAACTAAAAAA	M5	EHI_095810	378	388	8.11e-06	GAACTTAAAAA
		GAACTAAAAAA	M5	EHI_016130	378	388	8.11e-06	GAACTTAAAAA
		GAACTAAAAAA	M5	EHI_174180	380	390	8.11e-06	GAACTTAAAAA
		GAACTAAAAAA	M5	EHI_068240	380	390	8.11e-06	GAACTTAAAAA
		GAACTAAAAAA	M5	EHI_174130	380	390	8.11e-06	GAACTTAAAAA
		GAACTAAAAAA	M5	EHI_066770	380	390	8.11e-06	GAACTTAAAAA
		GAACTAAAAAA	M5	EHI_010710	381	391	8.11e-06	GAACTTAAAAA
		GAACTAAAAAA	M5	EHI_165070	381	391	8.11e-06	GAACTTAAAAA
		GAACTAAAAAA	M5	EHI_174910	381	391	8.11e-06	GAACTTAAAAA
		GAACTAAAAAA	M5	EHI_124880	383	393	8.11e-06	GAACTTAAAAA
		GAACTAAAAAA	M5	EHI_160740	383	393	8.11e-06	GAACTTAAAAA
		GAACTAAAAAA	M5	EHI_025230	383	393	8.11e-06	GAACTTAAAAA
		GAACTAAAAAA	M5	EHI_128100	384	394	8.11e-06	GAACTTAAAAA
		GAACTAAAAAA	M5	EHI_020330	385	395	8.11e-06	GAACTTAAAAA
		GAACTAAAAAA	M5	EHI_027610	386	396	8.11e-06	GAACTTAAAAA
		GAACTAAAAAA	M5	EHI_148560	258	268	8.97e-06	GAACTAAAAAG
		GAACTAAAAAA	M5	EHI_128100	374	384	8.97e-06	GAACTAAAAAG
		GAACTAAAAAA	M5	EHI_023360	377	387	8.97e-06	GAACTAAAAAG
		GAACTAAAAAA	M5	EHI_040820	378	388	8.97e-06	GAACTAAAAAG
		GAACTAAAAAA	M5	EHI_175280	378	388	8.97e-06	GAACTAAAAAG
		GAACTAAAAAA	M5	EHI_087650	342	352	9.26e-06	GAACTGAAAAG
		GAACTAAAAAA	M5	EHI_100270	376	386	9.55e-06	GAACTAGGAAA
		GAACTAAAAAA	M5	EHI_152660	362	372	1.05e-05	GAACTAAAAGA
		GAACTAAAAAA	M5	EHI_179390	374	384	1.05e-05	GAACTAAAAGA
		GAACTAAAAAA	M5	EHI_027600	381	391	1.05e-05	GAACTAAAAGA
		GAACTAAAAAA	M5	EHI_004860	356	366	1.08e-05	GAACTGAAAGA
		GAACTAAAAAA	M5	EHI_050520	262	272	1.16e-05	GAACTTGAAAA
		GAACTAAAAAA	M5	EHI_163690	275	285	1.16e-05	GAACTTGAAAA
		GAACTAAAAAA	M5	EHI_026440	313	323	1.16e-05	GAACTTGAAAA
		GAACTAAAAAA	M5	EHI_004880	343	353	1.16e-05	GAACTTGAAAA
		GAACTAAAAAA	M5	EHI_029050	364	374	1.16e-05	GAACTTGAAAA
		GAACTAAAAAA	M5	EHI_148890	375	385	1.16e-05	GAACTTGAAAA
		GAACTAAAAAA	M5	EHI_104390	380	390	1.16e-05	GAACTTGAAAA
		GAACTAAAAAA	M5	EHI_025100	382	392	1.16e-05	GAACTTGAAAA
		GAACTAAAAAA	M5	EHI_136440	383	393	1.16e-05	GAACTTGAAAA
		GAACTAAAAAA	M5	EHI_056420	167	177	1.25e-05	GAACTTAGAAA
		GAACTAAAAAA	M5	EHI_025360	362	372	1.25e-05	GAACTTAGAAA
		GAACTAAAAAA	M5	EHI_099340	366	376	1.25e-05	GAACTTAGAAA
		GAACTAAAAAA	M5	EHI_023070	367	377	1.25e-05	GAACTTAGAAA
		GAACTAAAAAA	M5	EHI_103550	368	378	1.25e-05	GAACTTAGAAA
		GAACTAAAAAA	M5	EHI_013650	372	382	1.25e-05	GAACTTAGAAA
		GAACTAAAAAA	M5	EHI_096410	378	388	1.25e-05	GAACTTAGAAA
		GAACTAAAAAA	M5	EHI_131210	380	390	1.25e-05	GAACTTAGAAA
		GAACTAAAAAA	M5	EHI_073600	129	139	1.49e-05	GAACTATAAAA
		GAACTAAAAAA	M5	EHI_021190	144	154	1.49e-05	GAACTATAAAA
		GAACTAAAAAA	M5	EHI_197990	223	233	1.49e-05	GAACTATAAAA
		GAACTAAAAAA	M5	EHI_186900	349	359	1.49e-05	GAACTATAAAA
		GAACTAAAAAA	M5	EHI_158100	353	363	1.49e-05	GAACTATAAAA
		GAACTAAAAAA	M5	EHI_050740	367	377	1.49e-05	GAACTATAAAA
		GAACTAAAAAA	M5	EHI_074760	370	380	1.49e-05	GAACTATAAAA
		GAACTAAAAAA	M5	EHI_038590	380	390	1.49e-05	GAACTATAAAA
		GAACTAAAAAA	M5	EHI_054800	251	261	1.6e-05	GAACTGTAAAA
		GAACTAAAAAA	M5	EHI_164400	360	370	1.6e-05	GAACTGTAAAA
		GAACTAAAAAA	M5	EHI_065340	371	381	1.6e-05	GAACTGTAAAA
		GAACTAAAAAA	M5	EHI_109990	374	384	1.6e-05	GAACTGTAAAA
		GAACTAAAAAA	M5	EHI_111050	374	384	1.6e-05	GAACTGTAAAA
		GAACTAAAAAA	M5	EHI_133900	382	392	1.6e-05	GAACTAGAAAG
		GAACTAAAAAA	M5	EHI_042370	382	392	1.6e-05	GAACTAGAAAG
		GAACTAAAAAA	M5	EHI_077500	382	392	1.6e-05	GAACTAGAAAG
		GAACTAAAAAA	M5	EHI_046690	367	377	1.64e-05	GAACTAAGAAG
		GAACTAAAAAA	M5	EHI_068500	385	395	1.73e-05	GAACTAAAAAC
		GAACTAAAAAA	M5	EHI_158150	252	262	1.84e-05	GAACTTAAAAG
		GAACTAAAAAA	M5	EHI_197510	260	270	1.84e-05	GAACTTAAAAG
		GAACTAAAAAA	M5	EHI_010570	305	315	1.84e-05	GAACTTAAAAG
		GAACTAAAAAA	M5	EHI_093580	342	352	1.84e-05	GAACTTAAAAG
		GAACTAAAAAA	M5	EHI_032780	367	377	1.84e-05	GAACTTAAAAG
		GAACTAAAAAA	M5	EHI_098800	378	388	1.92e-05	GAACTACAAAA
		GAACTAAAAAA	M5	EHI_121490	462	472	1.92e-05	GAACTACAAAA
		GAACTAAAAAA	M5	EHI_099190	462	472	1.92e-05	GAACTACAAAA
		GAACTAAAAAA	M5	EHI_027500	309	319	1.98e-05	GAACTAGAAGA
		GAACTAAAAAA	M5	EHI_125740	435	445	1.99e-05	GAACTGGAAGA
		GAACTAAAAAA	M5	EHI_156420	369	379	2.06e-05	GAACTTGGAAA
		GAACTAAAAAA	M5	EHI_126880	45	55	2.14e-05	GAACTTAAAGA
		GAACTAAAAAA	M5	EHI_167080	28	38	2.87e-05	AAACTAAAAAA
		GAACTAAAAAA	M5	EHI_074080	42	52	2.87e-05	AAACTAAAAAA
		GAACTAAAAAA	M5	EHI_105060	84	94	2.87e-05	AAACTAAAAAA
		GAACTAAAAAA	M5	EHI_015440	86	96	2.87e-05	AAACTAAAAAA
		GAACTAAAAAA	M5	EHI_021340	101	111	2.87e-05	AAACTAAAAAA
		GAACTAAAAAA	M5	EHI_012020	212	222	2.87e-05	AAACTAAAAAA
		GAACTAAAAAA	M5	EHI_070730	289	299	2.87e-05	AAACTAAAAAA
		GAACTAAAAAA	M5	EHI_035670	293	303	2.87e-05	AAACTAAAAAA
		GAACTAAAAAA	M5	EHI_001850	296	306	2.87e-05	AAACTAAAAAA
		GAACTAAAAAA	M5	EHI_005460	298	308	2.87e-05	AAACTAAAAAA
		GAACTAAAAAA	M5	EHI_025290	310	320	2.87e-05	AAACTAAAAAA
		GAACTAAAAAA	M5	EHI_169820	313	323	2.87e-05	AAACTAAAAAA
		GAACTAAAAAA	M5	EHI_040280	333	343	2.87e-05	AAACTAAAAAA
		GAACTAAAAAA	M5	EHI_055430	337	347	2.87e-05	AAACTAAAAAA
		GAACTAAAAAA	M5	EHI_030820	337	347	2.87e-05	AAACTAAAAAA
		GAACTAAAAAA	M5	EHI_136150	338	348	2.87e-05	AAACTAAAAAA
		GAACTAAAAAA	M5	EHI_008090	340	350	2.87e-05	AAACTAAAAAA
		GAACTAAAAAA	M5	EHI_126110	344	354	2.87e-05	AAACTAAAAAA
		GAACTAAAAAA	M5	EHI_121490	351	361	2.87e-05	AAACTAAAAAA
		GAACTAAAAAA	M5	EHI_103780	352	362	2.87e-05	AAACTAAAAAA
		GAACTAAAAAA	M5	EHI_124480	354	364	2.87e-05	AAACTAAAAAA
		GAACTAAAAAA	M5	EHI_116720	360	370	2.87e-05	AAACTAAAAAA
		GAACTAAAAAA	M5	EHI_013260	361	371	2.87e-05	AAACTAAAAAA
		GAACTAAAAAA	M5	EHI_160740	362	372	2.87e-05	AAACTAAAAAA
		GAACTAAAAAA	M5	EHI_025230	362	372	2.87e-05	AAACTAAAAAA
		GAACTAAAAAA	M5	EHI_073650	367	377	2.87e-05	AAACTAAAAAA
		GAACTAAAAAA	M5	EHI_038880	368	378	2.87e-05	AAACTAAAAAA
		GAACTAAAAAA	M5	EHI_155550	368	378	2.87e-05	AAACTAAAAAA
		GAACTAAAAAA	M5	EHI_059680	369	379	2.87e-05	AAACTAAAAAA
		GAACTAAAAAA	M5	EHI_124400	369	379	2.87e-05	AAACTAAAAAA
		GAACTAAAAAA	M5	EHI_186900	369	379	2.87e-05	AAACTAAAAAA
		GAACTAAAAAA	M5	EHI_137700	369	379	2.87e-05	AAACTAAAAAA
		GAACTAAAAAA	M5	EHI_179980	370	380	2.87e-05	AAACTAAAAAA
		GAACTAAAAAA	M5	EHI_142090	370	380	2.87e-05	AAACTAAAAAA
		GAACTAAAAAA	M5	EHI_199580	371	381	2.87e-05	AAACTAAAAAA
		GAACTAAAAAA	M5	EHI_159620	373	383	2.87e-05	AAACTAAAAAA
		GAACTAAAAAA	M5	EHI_133970	374	384	2.87e-05	AAACTAAAAAA
		GAACTAAAAAA	M5	EHI_194410	375	385	2.87e-05	AAACTAAAAAA
		GAACTAAAAAA	M5	EHI_105270	379	389	2.87e-05	AAACTAAAAAA
		GAACTAAAAAA	M5	EHI_006050	380	390	2.87e-05	AAACTAAAAAA
		GAACTAAAAAA	M5	EHI_068570	386	396	2.87e-05	AAACTAAAAAA
		GAACTAAAAAA	M5	EHI_147710	450	460	2.87e-05	AAACTAAAAAA
		GAACTAAAAAA	M5	EHI_111000	211	221	3.12e-05	AAACTGAAAAA
		GAACTAAAAAA	M5	EHI_103440	335	345	3.12e-05	AAACTGAAAAA
		GAACTAAAAAA	M5	EHI_010340	351	361	3.12e-05	AAACTGAAAAA
		GAACTAAAAAA	M5	EHI_114140	366	376	3.12e-05	AAACTGAAAAA
		GAACTAAAAAA	M5	EHI_139010	367	377	3.12e-05	AAACTGAAAAA
		GAACTAAAAAA	M5	EHI_138770	371	381	3.12e-05	AAACTGAAAAA
		GAACTAAAAAA	M5	EHI_178560	372	382	3.12e-05	AAACTGAAAAA
		GAACTAAAAAA	M5	EHI_103780	373	383	3.12e-05	AAACTGAAAAA
		GAACTAAAAAA	M5	EHI_062690	405	415	3.12e-05	AAACTGAAAAA
		GAACTAAAAAA	M5	EHI_159870	357	367	3.21e-05	GAACTATGAAA
		GAACTAAAAAA	M5	EHI_169840	379	389	3.28e-05	GAACTAGAAAC
		GAACTAAAAAA	M5	EHI_188790	380	390	3.32e-05	GAACTAAAAGG
		GAACTAAAAAA	M5	EHI_143650	155	165	3.6e-05	GAACTTTAAAA
		GAACTAAAAAA	M5	EHI_120900	160	170	3.6e-05	GAACTTTAAAA
		GAACTAAAAAA	M5	EHI_194500	165	175	3.6e-05	GAACTTTAAAA
		GAACTAAAAAA	M5	EHI_105860	265	275	3.6e-05	GAACTTTAAAA
		GAACTAAAAAA	M5	EHI_062690	287	297	3.6e-05	GAACTTTAAAA
		GAACTAAAAAA	M5	EHI_096830	358	368	3.6e-05	GAACTTTAAAA
		GAACTAAAAAA	M5	EHI_027640	366	376	3.6e-05	GAACTTTAAAA
[truncated: 290 more rows]

## Sheet: M
		Distribution of Motif M1,2,5,10and M11 in medium gene expression class
		The start and stop position indicated in the file corresponds to the mentioned position: Start position 1 indicates -400, position 400 indicates start site ATG and 500 indicates +100 downstream of ATG.
		# motif_id	motif_alt_id	Gene_ID	start	stop	p-value	matched_sequence
		AAAARRARARAA	M1	EHI_003910	277	288	1.24e-07	AAAAGGAGAGAA
		AAAARRARARAA	M1	EHI_035720	385	396	1.24e-07	AAAAGGAGAGAA
		AAAARRARARAA	M1	EHI_136610	1	12	4.87e-07	AAAAGGAAAGAA
		AAAARRARARAA	M1	EHI_128430	49	60	4.87e-07	AAAAGGAAAGAA
		AAAARRARARAA	M1	EHI_125920	91	102	4.87e-07	AAAAGGAAAGAA
		AAAARRARARAA	M1	EHI_137710	123	134	4.87e-07	AAAAGGAAAGAA
		AAAARRARARAA	M1	EHI_126220	134	145	4.87e-07	AAAAGGAAAGAA
		AAAARRARARAA	M1	EHI_055980	135	146	4.87e-07	AAAAGGAAAGAA
		AAAARRARARAA	M1	EHI_118780	166	177	4.87e-07	AAAAGGAAAGAA
		AAAARRARARAA	M1	EHI_130650	196	207	4.87e-07	AAAAGGAAAGAA
		AAAARRARARAA	M1	EHI_098070	251	262	4.87e-07	AAAAGGAAAGAA
		AAAARRARARAA	M1	EHI_156200	296	307	4.87e-07	AAAAGGAAAGAA
		AAAARRARARAA	M1	EHI_012190	301	312	4.87e-07	AAAAGGAAAGAA
		AAAARRARARAA	M1	EHI_201940	305	316	4.87e-07	AAAAGGAAAGAA
		AAAARRARARAA	M1	EHI_142200	311	322	4.87e-07	AAAAGGAAAGAA
		AAAARRARARAA	M1	EHI_082540	315	326	4.87e-07	AAAAGGAAAGAA
		AAAARRARARAA	M1	EHI_000450	336	347	4.87e-07	AAAAGGAAAGAA
		AAAARRARARAA	M1	EHI_070770	350	361	4.87e-07	AAAAGGAAAGAA
		AAAARRARARAA	M1	EHI_130060	352	363	4.87e-07	AAAAGGAAAGAA
		AAAARRARARAA	M1	EHI_044650	352	363	4.87e-07	AAAAGGAAAGAA
		AAAARRARARAA	M1	EHI_093570	355	366	4.87e-07	AAAAGGAAAGAA
		AAAARRARARAA	M1	EHI_125380	356	367	4.87e-07	AAAAGGAAAGAA
		AAAARRARARAA	M1	EHI_004480	363	374	4.87e-07	AAAAGGAAAGAA
		AAAARRARARAA	M1	EHI_004800	369	380	4.87e-07	AAAAGGAAAGAA
		AAAARRARARAA	M1	EHI_181240	381	392	4.87e-07	AAAAGGAAAGAA
		AAAARRARARAA	M1	EHI_127340	412	423	4.87e-07	AAAAGGAAAGAA
		AAAARRARARAA	M1	EHI_159730	418	429	4.87e-07	AAAAGGAAAGAA
		AAAARRARARAA	M1	EHI_142100	24	35	8.49e-07	AAAAGAAGAGAA
		AAAARRARARAA	M1	EHI_119320	75	86	8.49e-07	AAAAGAAGAGAA
		AAAARRARARAA	M1	EHI_130920	120	131	8.49e-07	AAAAGAAGAGAA
		AAAARRARARAA	M1	EHI_173500	191	202	8.49e-07	AAAAGAAGAGAA
		AAAARRARARAA	M1	EHI_200040	202	213	8.49e-07	AAAAGAAGAGAA
		AAAARRARARAA	M1	EHI_155530	216	227	8.49e-07	AAAAGAAGAGAA
		AAAARRARARAA	M1	EHI_001960	222	233	8.49e-07	AAAAGAAGAGAA
		AAAARRARARAA	M1	EHI_012370	226	237	8.49e-07	AAAAGAAGAGAA
		AAAARRARARAA	M1	EHI_151540	233	244	8.49e-07	AAAAGAAGAGAA
		AAAARRARARAA	M1	EHI_064500	235	246	8.49e-07	AAAAGAAGAGAA
		AAAARRARARAA	M1	EHI_017640	237	248	8.49e-07	AAAAGAAGAGAA
		AAAARRARARAA	M1	EHI_053040	241	252	8.49e-07	AAAAGAAGAGAA
		AAAARRARARAA	M1	EHI_150380	248	259	8.49e-07	AAAAGAAGAGAA
		AAAARRARARAA	M1	EHI_130680	267	278	8.49e-07	AAAAGAAGAGAA
		AAAARRARARAA	M1	EHI_195020	292	303	8.49e-07	AAAAGAAGAGAA
		AAAARRARARAA	M1	EHI_007260	315	326	8.49e-07	AAAAGAAGAGAA
		AAAARRARARAA	M1	EHI_023410	326	337	8.49e-07	AAAAGAAGAGAA
		AAAARRARARAA	M1	EHI_130060	336	347	8.49e-07	AAAAGAAGAGAA
		AAAARRARARAA	M1	EHI_171290	348	359	8.49e-07	AAAAGAAGAGAA
		AAAARRARARAA	M1	EHI_197810	349	360	8.49e-07	AAAAGAAGAGAA
		AAAARRARARAA	M1	EHI_031260	361	372	8.49e-07	AAAAGAAGAGAA
		AAAARRARARAA	M1	EHI_191200	361	372	8.49e-07	AAAAGAAGAGAA
		AAAARRARARAA	M1	EHI_008760	362	373	8.49e-07	AAAAGAAGAGAA
		AAAARRARARAA	M1	EHI_050720	367	378	8.49e-07	AAAAGAAGAGAA
		AAAARRARARAA	M1	EHI_152240	372	383	8.49e-07	AAAAGAAGAGAA
		AAAARRARARAA	M1	EHI_082560	373	384	8.49e-07	AAAAGAAGAGAA
		AAAARRARARAA	M1	EHI_120310	424	435	8.49e-07	AAAAGAAGAGAA
		AAAARRARARAA	M1	EHI_050950	436	447	8.49e-07	AAAAGAAGAGAA
		AAAARRARARAA	M1	EHI_048630	469	480	8.49e-07	AAAAGAAGAGAA
		AAAARRARARAA	M1	EHI_033680	470	481	8.49e-07	AAAAGAAGAGAA
		AAAARRARARAA	M1	EHI_098440	103	114	1.21e-06	AAAAAGAGAGAA
		AAAARRARARAA	M1	EHI_179100	219	230	1.21e-06	AAAAAGAGAGAA
		AAAARRARARAA	M1	EHI_159900	250	261	1.21e-06	AAAAAGAGAGAA
		AAAARRARARAA	M1	EHI_197010	269	280	1.21e-06	AAAAAGAGAGAA
		AAAARRARARAA	M1	EHI_100360	296	307	1.21e-06	AAAAAGAGAGAA
		AAAARRARARAA	M1	EHI_004070	325	336	1.21e-06	AAAAAGAGAGAA
		AAAARRARARAA	M1	EHI_151550	335	346	1.21e-06	AAAAAGAGAGAA
		AAAARRARARAA	M1	EHI_155400	345	356	1.21e-06	AAAAAGAGAGAA
		AAAARRARARAA	M1	EHI_073330	351	362	1.21e-06	AAAAAGAGAGAA
		AAAARRARARAA	M1	EHI_082580	352	363	1.21e-06	AAAAAGAGAGAA
		AAAARRARARAA	M1	EHI_049720	359	370	1.21e-06	AAAAAGAGAGAA
		AAAARRARARAA	M1	EHI_185410	365	376	1.21e-06	AAAAAGAGAGAA
		AAAARRARARAA	M1	EHI_182780	372	383	1.21e-06	AAAAAGAGAGAA
		AAAARRARARAA	M1	EHI_141070	385	396	1.21e-06	AAAAAGAGAGAA
		AAAARRARARAA	M1	EHI_181610	389	400	1.21e-06	AAAAAGAGAGAA
		AAAARRARARAA	M1	EHI_004830	6	17	2.27e-06	AAAAGAAAAGAA
		AAAARRARARAA	M1	EHI_171450	35	46	2.27e-06	AAAAGAAAAGAA
		AAAARRARARAA	M1	EHI_197450	64	75	2.27e-06	AAAAGAAAAGAA
		AAAARRARARAA	M1	EHI_045340	114	125	2.27e-06	AAAAGAAAAGAA
		AAAARRARARAA	M1	EHI_144750	114	125	2.27e-06	AAAAGAAAAGAA
		AAAARRARARAA	M1	EHI_054200	124	135	2.27e-06	AAAAGAAAAGAA
		AAAARRARARAA	M1	EHI_004870	126	137	2.27e-06	AAAAGAAAAGAA
		AAAARRARARAA	M1	EHI_137710	141	152	2.27e-06	AAAAGAAAAGAA
		AAAARRARARAA	M1	EHI_001800	147	158	2.27e-06	AAAAGAAAAGAA
		AAAARRARARAA	M1	EHI_152430	160	171	2.27e-06	AAAAGAAAAGAA
		AAAARRARARAA	M1	EHI_117880	166	177	2.27e-06	AAAAGAAAAGAA
		AAAARRARARAA	M1	EHI_016360	173	184	2.27e-06	AAAAGAAAAGAA
		AAAARRARARAA	M1	EHI_044640	182	193	2.27e-06	AAAAGAAAAGAA
		AAAARRARARAA	M1	EHI_023410	190	201	2.27e-06	AAAAGAAAAGAA
		AAAARRARARAA	M1	EHI_008700	193	204	2.27e-06	AAAAGAAAAGAA
		AAAARRARARAA	M1	EHI_003030	193	204	2.27e-06	AAAAGAAAAGAA
		AAAARRARARAA	M1	EHI_160910	193	204	2.27e-06	AAAAGAAAAGAA
		AAAARRARARAA	M1	EHI_194990	196	207	2.27e-06	AAAAGAAAAGAA
		AAAARRARARAA	M1	EHI_103340	197	208	2.27e-06	AAAAGAAAAGAA
		AAAARRARARAA	M1	EHI_069180	197	208	2.27e-06	AAAAGAAAAGAA
		AAAARRARARAA	M1	EHI_008700	198	209	2.27e-06	AAAAGAAAAGAA
		AAAARRARARAA	M1	EHI_003030	198	209	2.27e-06	AAAAGAAAAGAA
		AAAARRARARAA	M1	EHI_013330	208	219	2.27e-06	AAAAGAAAAGAA
		AAAARRARARAA	M1	EHI_024630	230	241	2.27e-06	AAAAGAAAAGAA
		AAAARRARARAA	M1	EHI_049640	233	244	2.27e-06	AAAAGAAAAGAA
		AAAARRARARAA	M1	EHI_155190	236	247	2.27e-06	AAAAGAAAAGAA
		AAAARRARARAA	M1	EHI_016430	237	248	2.27e-06	AAAAGAAAAGAA
		AAAARRARARAA	M1	EHI_027580	237	248	2.27e-06	AAAAGAAAAGAA
		AAAARRARARAA	M1	EHI_196940	248	259	2.27e-06	AAAAGAAAAGAA
		AAAARRARARAA	M1	EHI_154320	250	261	2.27e-06	AAAAGAAAAGAA
		AAAARRARARAA	M1	EHI_016430	252	263	2.27e-06	AAAAGAAAAGAA
		AAAARRARARAA	M1	EHI_135150	255	266	2.27e-06	AAAAGAAAAGAA
		AAAARRARARAA	M1	EHI_068440	256	267	2.27e-06	AAAAGAAAAGAA
		AAAARRARARAA	M1	EHI_138940	262	273	2.27e-06	AAAAGAAAAGAA
		AAAARRARARAA	M1	EHI_095860	262	273	2.27e-06	AAAAGAAAAGAA
		AAAARRARARAA	M1	EHI_146140	273	284	2.27e-06	AAAAGAAAAGAA
		AAAARRARARAA	M1	EHI_182770	275	286	2.27e-06	AAAAGAAAAGAA
		AAAARRARARAA	M1	EHI_015370	280	291	2.27e-06	AAAAGAAAAGAA
		AAAARRARARAA	M1	EHI_166850	282	293	2.27e-06	AAAAGAAAAGAA
		AAAARRARARAA	M1	EHI_186020	286	297	2.27e-06	AAAAGAAAAGAA
		AAAARRARARAA	M1	EHI_088490	288	299	2.27e-06	AAAAGAAAAGAA
		AAAARRARARAA	M1	EHI_179060	290	301	2.27e-06	AAAAGAAAAGAA
		AAAARRARARAA	M1	EHI_062830	294	305	2.27e-06	AAAAGAAAAGAA
		AAAARRARARAA	M1	EHI_053020	297	308	2.27e-06	AAAAGAAAAGAA
		AAAARRARARAA	M1	EHI_110770	298	309	2.27e-06	AAAAGAAAAGAA
		AAAARRARARAA	M1	EHI_062830	299	310	2.27e-06	AAAAGAAAAGAA
		AAAARRARARAA	M1	EHI_081350	302	313	2.27e-06	AAAAGAAAAGAA
		AAAARRARARAA	M1	EHI_177650	305	316	2.27e-06	AAAAGAAAAGAA
		AAAARRARARAA	M1	EHI_100320	306	317	2.27e-06	AAAAGAAAAGAA
		AAAARRARARAA	M1	EHI_122740	309	320	2.27e-06	AAAAGAAAAGAA
		AAAARRARARAA	M1	EHI_067830	314	325	2.27e-06	AAAAGAAAAGAA
		AAAARRARARAA	M1	EHI_129770	315	326	2.27e-06	AAAAGAAAAGAA
		AAAARRARARAA	M1	EHI_096320	318	329	2.27e-06	AAAAGAAAAGAA
		AAAARRARARAA	M1	EHI_109690	319	330	2.27e-06	AAAAGAAAAGAA
		AAAARRARARAA	M1	EHI_147870	326	337	2.27e-06	AAAAGAAAAGAA
		AAAARRARARAA	M1	EHI_052050	332	343	2.27e-06	AAAAGAAAAGAA
		AAAARRARARAA	M1	EHI_119310	333	344	2.27e-06	AAAAGAAAAGAA
		AAAARRARARAA	M1	EHI_162210	333	344	2.27e-06	AAAAGAAAAGAA
		AAAARRARARAA	M1	EHI_045540	333	344	2.27e-06	AAAAGAAAAGAA
		AAAARRARARAA	M1	EHI_099240	334	345	2.27e-06	AAAAGAAAAGAA
		AAAARRARARAA	M1	EHI_118160	336	347	2.27e-06	AAAAGAAAAGAA
		AAAARRARARAA	M1	EHI_070770	336	347	2.27e-06	AAAAGAAAAGAA
		AAAARRARARAA	M1	EHI_125350	341	352	2.27e-06	AAAAGAAAAGAA
		AAAARRARARAA	M1	EHI_039860	344	355	2.27e-06	AAAAGAAAAGAA
		AAAARRARARAA	M1	EHI_159900	346	357	2.27e-06	AAAAGAAAAGAA
		AAAARRARARAA	M1	EHI_103560	346	357	2.27e-06	AAAAGAAAAGAA
		AAAARRARARAA	M1	EHI_198010	348	359	2.27e-06	AAAAGAAAAGAA
		AAAARRARARAA	M1	EHI_006690	348	359	2.27e-06	AAAAGAAAAGAA
		AAAARRARARAA	M1	EHI_103850	350	361	2.27e-06	AAAAGAAAAGAA
		AAAARRARARAA	M1	EHI_159900	351	362	2.27e-06	AAAAGAAAAGAA
		AAAARRARARAA	M1	EHI_118820	352	363	2.27e-06	AAAAGAAAAGAA
		AAAARRARARAA	M1	EHI_151610	352	363	2.27e-06	AAAAGAAAAGAA
		AAAARRARARAA	M1	EHI_188250	353	364	2.27e-06	AAAAGAAAAGAA
		AAAARRARARAA	M1	EHI_058320	354	365	2.27e-06	AAAAGAAAAGAA
		AAAARRARARAA	M1	EHI_121850	354	365	2.27e-06	AAAAGAAAAGAA
		AAAARRARARAA	M1	EHI_188250	358	369	2.27e-06	AAAAGAAAAGAA
		AAAARRARARAA	M1	EHI_197870	359	370	2.27e-06	AAAAGAAAAGAA
		AAAARRARARAA	M1	EHI_041950	361	372	2.27e-06	AAAAGAAAAGAA
		AAAARRARARAA	M1	EHI_124440	362	373	2.27e-06	AAAAGAAAAGAA
		AAAARRARARAA	M1	EHI_126210	362	373	2.27e-06	AAAAGAAAAGAA
		AAAARRARARAA	M1	EHI_008770	363	374	2.27e-06	AAAAGAAAAGAA
		AAAARRARARAA	M1	EHI_085700	365	376	2.27e-06	AAAAGAAAAGAA
		AAAARRARARAA	M1	EHI_175440	365	376	2.27e-06	AAAAGAAAAGAA
		AAAARRARARAA	M1	EHI_011860	366	377	2.27e-06	AAAAGAAAAGAA
		AAAARRARARAA	M1	EHI_048540	367	378	2.27e-06	AAAAGAAAAGAA
		AAAARRARARAA	M1	EHI_050890	368	379	2.27e-06	AAAAGAAAAGAA
		AAAARRARARAA	M1	EHI_092510	368	379	2.27e-06	AAAAGAAAAGAA
		AAAARRARARAA	M1	EHI_026490	368	379	2.27e-06	AAAAGAAAAGAA
		AAAARRARARAA	M1	EHI_188090	369	380	2.27e-06	AAAAGAAAAGAA
		AAAARRARARAA	M1	EHI_126990	370	381	2.27e-06	AAAAGAAAAGAA
		AAAARRARARAA	M1	EHI_077230	370	381	2.27e-06	AAAAGAAAAGAA
		AAAARRARARAA	M1	EHI_036560	371	382	2.27e-06	AAAAGAAAAGAA
		AAAARRARARAA	M1	EHI_093940	372	383	2.27e-06	AAAAGAAAAGAA
		AAAARRARARAA	M1	EHI_098080	372	383	2.27e-06	AAAAGAAAAGAA
		AAAARRARARAA	M1	EHI_118240	373	384	2.27e-06	AAAAGAAAAGAA
		AAAARRARARAA	M1	EHI_069420	373	384	2.27e-06	AAAAGAAAAGAA
		AAAARRARARAA	M1	EHI_079280	373	384	2.27e-06	AAAAGAAAAGAA
		AAAARRARARAA	M1	EHI_093960	377	388	2.27e-06	AAAAGAAAAGAA
		AAAARRARARAA	M1	EHI_119490	378	389	2.27e-06	AAAAGAAAAGAA
		AAAARRARARAA	M1	EHI_172750	379	390	2.27e-06	AAAAGAAAAGAA
		AAAARRARARAA	M1	EHI_123830	379	390	2.27e-06	AAAAGAAAAGAA
		AAAARRARARAA	M1	EHI_103850	380	391	2.27e-06	AAAAGAAAAGAA
		AAAARRARARAA	M1	EHI_106250	381	392	2.27e-06	AAAAGAAAAGAA
		AAAARRARARAA	M1	EHI_126990	387	398	2.27e-06	AAAAGAAAAGAA
		AAAARRARARAA	M1	EHI_178680	387	398	2.27e-06	AAAAGAAAAGAA
		AAAARRARARAA	M1	EHI_115510	390	401	2.27e-06	AAAAGAAAAGAA
		AAAARRARARAA	M1	EHI_038270	390	401	2.27e-06	AAAAGAAAAGAA
		AAAARRARARAA	M1	EHI_138370	390	401	2.27e-06	AAAAGAAAAGAA
		AAAARRARARAA	M1	EHI_137060	405	416	2.27e-06	AAAAGAAAAGAA
		AAAARRARARAA	M1	EHI_007270	410	421	2.27e-06	AAAAGAAAAGAA
		AAAARRARARAA	M1	EHI_007990	418	429	2.27e-06	AAAAGAAAAGAA
		AAAARRARARAA	M1	EHI_092530	421	432	2.27e-06	AAAAGAAAAGAA
		AAAARRARARAA	M1	EHI_060440	421	432	2.27e-06	AAAAGAAAAGAA
		AAAARRARARAA	M1	EHI_003890	435	446	2.27e-06	AAAAGAAAAGAA
		AAAARRARARAA	M1	EHI_027520	438	449	2.27e-06	AAAAGAAAAGAA
		AAAARRARARAA	M1	EHI_179920	451	462	2.27e-06	AAAAGAAAAGAA
		AAAARRARARAA	M1	EHI_073420	451	462	2.27e-06	AAAAGAAAAGAA
		AAAARRARARAA	M1	EHI_135780	460	471	2.27e-06	AAAAGAAAAGAA
		AAAARRARARAA	M1	EHI_133330	461	472	2.27e-06	AAAAGAAAAGAA
		AAAARRARARAA	M1	EHI_014150	463	474	2.27e-06	AAAAGAAAAGAA
		AAAARRARARAA	M1	EHI_012040	465	476	2.27e-06	AAAAGAAAAGAA
		AAAARRARARAA	M1	EHI_152870	478	489	2.27e-06	AAAAGAAAAGAA
		AAAARRARARAA	M1	EHI_103850	478	489	2.27e-06	AAAAGAAAAGAA
		AAAARRARARAA	M1	EHI_049340	484	495	2.27e-06	AAAAGAAAAGAA
		AAAARRARARAA	M1	EHI_005000	489	500	2.27e-06	AAAAGAAAAGAA
		AAAARRARARAA	M1	EHI_155530	20	31	2.63e-06	AAAAGGAGAAAA
		AAAARRARARAA	M1	EHI_160850	234	245	2.63e-06	AAAAGGAGAAAA
		AAAARRARARAA	M1	EHI_138540	252	263	2.63e-06	AAAAGGAGAAAA
		AAAARRARARAA	M1	EHI_000450	319	330	2.63e-06	AAAAGGAGAAAA
		AAAARRARARAA	M1	EHI_152920	329	340	2.63e-06	AAAAGGAGAAAA
		AAAARRARARAA	M1	EHI_189470	352	363	2.63e-06	AAAAGGAGAAAA
		AAAARRARARAA	M1	EHI_026470	356	367	2.63e-06	AAAAGGAGAAAA
		AAAARRARARAA	M1	EHI_035720	361	372	2.63e-06	AAAAGGAGAAAA
		AAAARRARARAA	M1	EHI_044650	364	375	2.63e-06	AAAAGGAGAAAA
		AAAARRARARAA	M1	EHI_069970	373	384	2.63e-06	AAAAGGAGAAAA
		AAAARRARARAA	M1	EHI_166450	375	386	2.63e-06	AAAAGGAGAAAA
		AAAARRARARAA	M1	EHI_138350	378	389	2.63e-06	AAAAGGAGAAAA
		AAAARRARARAA	M1	EHI_103430	453	464	2.63e-06	AAAAGGAGAAAA
		AAAARRARARAA	M1	EHI_092480	476	487	2.63e-06	AAAAGGAGAAAA
		AAAARRARARAA	M1	EHI_178970	3	14	3.74e-06	AAAAAGAAAGAA
		AAAARRARARAA	M1	EHI_153720	26	37	3.74e-06	AAAAAGAAAGAA
		AAAARRARARAA	M1	EHI_123291	53	64	3.74e-06	AAAAAGAAAGAA
		AAAARRARARAA	M1	EHI_162540	62	73	3.74e-06	AAAAAGAAAGAA
		AAAARRARARAA	M1	EHI_025380	101	112	3.74e-06	AAAAAGAAAGAA
		AAAARRARARAA	M1	EHI_142910	128	139	3.74e-06	AAAAAGAAAGAA
		AAAARRARARAA	M1	EHI_146500	129	140	3.74e-06	AAAAAGAAAGAA
		AAAARRARARAA	M1	EHI_197850	134	145	3.74e-06	AAAAAGAAAGAA
		AAAARRARARAA	M1	EHI_015110	137	148	3.74e-06	AAAAAGAAAGAA
		AAAARRARARAA	M1	EHI_087540	139	150	3.74e-06	AAAAAGAAAGAA
		AAAARRARARAA	M1	EHI_168500	142	153	3.74e-06	AAAAAGAAAGAA
		AAAARRARARAA	M1	EHI_114190	146	157	3.74e-06	AAAAAGAAAGAA
		AAAARRARARAA	M1	EHI_103340	147	158	3.74e-06	AAAAAGAAAGAA
		AAAARRARARAA	M1	EHI_007300	159	170	3.74e-06	AAAAAGAAAGAA
		AAAARRARARAA	M1	EHI_120590	185	196	3.74e-06	AAAAAGAAAGAA
		AAAARRARARAA	M1	EHI_016360	191	202	3.74e-06	AAAAAGAAAGAA
		AAAARRARARAA	M1	EHI_051040	195	206	3.74e-06	AAAAAGAAAGAA
		AAAARRARARAA	M1	EHI_170600	209	220	3.74e-06	AAAAAGAAAGAA
		AAAARRARARAA	M1	EHI_188100	218	229	3.74e-06	AAAAAGAAAGAA
		AAAARRARARAA	M1	EHI_146990	222	233	3.74e-06	AAAAAGAAAGAA
		AAAARRARARAA	M1	EHI_092650	229	240	3.74e-06	AAAAAGAAAGAA
		AAAARRARARAA	M1	EHI_142910	242	253	3.74e-06	AAAAAGAAAGAA
		AAAARRARARAA	M1	EHI_107100	248	259	3.74e-06	AAAAAGAAAGAA
		AAAARRARARAA	M1	EHI_079280	248	259	3.74e-06	AAAAAGAAAGAA
		AAAARRARARAA	M1	EHI_135940	252	263	3.74e-06	AAAAAGAAAGAA
		AAAARRARARAA	M1	EHI_194260	253	264	3.74e-06	AAAAAGAAAGAA
		AAAARRARARAA	M1	EHI_167040	257	268	3.74e-06	AAAAAGAAAGAA
		AAAARRARARAA	M1	EHI_184530	259	270	3.74e-06	AAAAAGAAAGAA
		AAAARRARARAA	M1	EHI_001900	260	271	3.74e-06	AAAAAGAAAGAA
		AAAARRARARAA	M1	EHI_045030	264	275	3.74e-06	AAAAAGAAAGAA
		AAAARRARARAA	M1	EHI_146200	265	276	3.74e-06	AAAAAGAAAGAA
		AAAARRARARAA	M1	EHI_107240	265	276	3.74e-06	AAAAAGAAAGAA
		AAAARRARARAA	M1	EHI_182950	276	287	3.74e-06	AAAAAGAAAGAA
		AAAARRARARAA	M1	EHI_104450	284	295	3.74e-06	AAAAAGAAAGAA
		AAAARRARARAA	M1	EHI_200070	285	296	3.74e-06	AAAAAGAAAGAA
		AAAARRARARAA	M1	EHI_154250	289	300	3.74e-06	AAAAAGAAAGAA
		AAAARRARARAA	M1	EHI_012190	291	302	3.74e-06	AAAAAGAAAGAA
		AAAARRARARAA	M1	EHI_073580	294	305	3.74e-06	AAAAAGAAAGAA
		AAAARRARARAA	M1	EHI_162540	294	305	3.74e-06	AAAAAGAAAGAA
		AAAARRARARAA	M1	EHI_178030	294	305	3.74e-06	AAAAAGAAAGAA
		AAAARRARARAA	M1	EHI_117990	295	306	3.74e-06	AAAAAGAAAGAA
		AAAARRARARAA	M1	EHI_038820	300	311	3.74e-06	AAAAAGAAAGAA
		AAAARRARARAA	M1	EHI_004640	307	318	3.74e-06	AAAAAGAAAGAA
		AAAARRARARAA	M1	EHI_047760	310	321	3.74e-06	AAAAAGAAAGAA
		AAAARRARARAA	M1	EHI_045540	311	322	3.74e-06	AAAAAGAAAGAA
		AAAARRARARAA	M1	EHI_095860	314	325	3.74e-06	AAAAAGAAAGAA
		AAAARRARARAA	M1	EHI_041930	316	327	3.74e-06	AAAAAGAAAGAA
		AAAARRARARAA	M1	EHI_137010	324	335	3.74e-06	AAAAAGAAAGAA
		AAAARRARARAA	M1	EHI_148150	327	338	3.74e-06	AAAAAGAAAGAA
		AAAARRARARAA	M1	EHI_112000	327	338	3.74e-06	AAAAAGAAAGAA
		AAAARRARARAA	M1	EHI_153030	329	340	3.74e-06	AAAAAGAAAGAA
		AAAARRARARAA	M1	EHI_118680	331	342	3.74e-06	AAAAAGAAAGAA
		AAAARRARARAA	M1	EHI_109970	332	343	3.74e-06	AAAAAGAAAGAA
		AAAARRARARAA	M1	EHI_007880	335	346	3.74e-06	AAAAAGAAAGAA
		AAAARRARARAA	M1	EHI_091490	335	346	3.74e-06	AAAAAGAAAGAA
		AAAARRARARAA	M1	EHI_011840	336	347	3.74e-06	AAAAAGAAAGAA
		AAAARRARARAA	M1	EHI_035960	342	353	3.74e-06	AAAAAGAAAGAA
		AAAARRARARAA	M1	EHI_142170	342	353	3.74e-06	AAAAAGAAAGAA
		AAAARRARARAA	M1	EHI_050800	343	354	3.74e-06	AAAAAGAAAGAA
		AAAARRARARAA	M1	EHI_112020	347	358	3.74e-06	AAAAAGAAAGAA
		AAAARRARARAA	M1	EHI_074140	347	358	3.74e-06	AAAAAGAAAGAA
		AAAARRARARAA	M1	EHI_140250	348	359	3.74e-06	AAAAAGAAAGAA
		AAAARRARARAA	M1	EHI_198790	349	360	3.74e-06	AAAAAGAAAGAA
		AAAARRARARAA	M1	EHI_088070	349	360	3.74e-06	AAAAAGAAAGAA
		AAAARRARARAA	M1	EHI_155480	350	361	3.74e-06	AAAAAGAAAGAA
		AAAARRARARAA	M1	EHI_093360	352	363	3.74e-06	AAAAAGAAAGAA
		AAAARRARARAA	M1	EHI_023020	353	364	3.74e-06	AAAAAGAAAGAA
		AAAARRARARAA	M1	EHI_004760	354	365	3.74e-06	AAAAAGAAAGAA
		AAAARRARARAA	M1	EHI_125920	355	366	3.74e-06	AAAAAGAAAGAA
		AAAARRARARAA	M1	EHI_148760	356	367	3.74e-06	AAAAAGAAAGAA
		AAAARRARARAA	M1	EHI_134750	357	368	3.74e-06	AAAAAGAAAGAA
		AAAARRARARAA	M1	EHI_028910	357	368	3.74e-06	AAAAAGAAAGAA
		AAAARRARARAA	M1	EHI_069440	357	368	3.74e-06	AAAAAGAAAGAA
		AAAARRARARAA	M1	EHI_035370	360	371	3.74e-06	AAAAAGAAAGAA
		AAAARRARARAA	M1	EHI_140290	360	371	3.74e-06	AAAAAGAAAGAA
		AAAARRARARAA	M1	EHI_012370	360	371	3.74e-06	AAAAAGAAAGAA
		AAAARRARARAA	M1	EHI_125880	362	373	3.74e-06	AAAAAGAAAGAA
		AAAARRARARAA	M1	EHI_112870	362	373	3.74e-06	AAAAAGAAAGAA
		AAAARRARARAA	M1	EHI_191760	364	375	3.74e-06	AAAAAGAAAGAA
		AAAARRARARAA	M1	EHI_001890	364	375	3.74e-06	AAAAAGAAAGAA
		AAAARRARARAA	M1	EHI_053850	366	377	3.74e-06	AAAAAGAAAGAA
		AAAARRARARAA	M1	EHI_182690	366	377	3.74e-06	AAAAAGAAAGAA
		AAAARRARARAA	M1	EHI_159640	368	379	3.74e-06	AAAAAGAAAGAA
		AAAARRARARAA	M1	EHI_162190	376	387	3.74e-06	AAAAAGAAAGAA
		AAAARRARARAA	M1	EHI_193480	380	391	3.74e-06	AAAAAGAAAGAA
		AAAARRARARAA	M1	EHI_200730	380	391	3.74e-06	AAAAAGAAAGAA
		AAAARRARARAA	M1	EHI_040270	382	393	3.74e-06	AAAAAGAAAGAA
		AAAARRARARAA	M1	EHI_041950	382	393	3.74e-06	AAAAAGAAAGAA
		AAAARRARARAA	M1	EHI_164730	385	396	3.74e-06	AAAAAGAAAGAA
		AAAARRARARAA	M1	EHI_013920	385	396	3.74e-06	AAAAAGAAAGAA
		AAAARRARARAA	M1	EHI_011180	386	397	3.74e-06	AAAAAGAAAGAA
		AAAARRARARAA	M1	EHI_003020	388	399	3.74e-06	AAAAAGAAAGAA
		AAAARRARARAA	M1	EHI_008640	388	399	3.74e-06	AAAAAGAAAGAA
		AAAARRARARAA	M1	EHI_098310	388	399	3.74e-06	AAAAAGAAAGAA
		AAAARRARARAA	M1	EHI_126930	388	399	3.74e-06	AAAAAGAAAGAA
		AAAARRARARAA	M1	EHI_030110	390	401	3.74e-06	AAAAAGAAAGAA
		AAAARRARARAA	M1	EHI_142960	390	401	3.74e-06	AAAAAGAAAGAA
		AAAARRARARAA	M1	EHI_166870	390	401	3.74e-06	AAAAAGAAAGAA
		AAAARRARARAA	M1	EHI_137760	390	401	3.74e-06	AAAAAGAAAGAA
		AAAARRARARAA	M1	EHI_119370	390	401	3.74e-06	AAAAAGAAAGAA
		AAAARRARARAA	M1	EHI_145990	411	422	3.74e-06	AAAAAGAAAGAA
		AAAARRARARAA	M1	EHI_062540	428	439	3.74e-06	AAAAAGAAAGAA
		AAAARRARARAA	M1	EHI_092350	439	450	3.74e-06	AAAAAGAAAGAA
		AAAARRARARAA	M1	EHI_016350	444	455	3.74e-06	AAAAAGAAAGAA
		AAAARRARARAA	M1	EHI_131230	448	459	3.74e-06	AAAAAGAAAGAA
		AAAARRARARAA	M1	EHI_182030	459	470	3.74e-06	AAAAAGAAAGAA
		AAAARRARARAA	M1	EHI_077000	480	491	3.74e-06	AAAAAGAAAGAA
		AAAARRARARAA	M1	EHI_079850	85	96	4.8e-06	AAAAAAAGAGAA
		AAAARRARARAA	M1	EHI_092610	104	115	4.8e-06	AAAAAAAGAGAA
		AAAARRARARAA	M1	EHI_073460	104	115	4.8e-06	AAAAAAAGAGAA
		AAAARRARARAA	M1	EHI_121730	106	117	4.8e-06	AAAAAAAGAGAA
		AAAARRARARAA	M1	EHI_152380	110	121	4.8e-06	AAAAAAAGAGAA
		AAAARRARARAA	M1	EHI_138510	127	138	4.8e-06	AAAAAAAGAGAA
		AAAARRARARAA	M1	EHI_194050	129	140	4.8e-06	AAAAAAAGAGAA
		AAAARRARARAA	M1	EHI_118850	130	141	4.8e-06	AAAAAAAGAGAA
		AAAARRARARAA	M1	EHI_129960	157	168	4.8e-06	AAAAAAAGAGAA
		AAAARRARARAA	M1	EHI_088490	187	198	4.8e-06	AAAAAAAGAGAA
		AAAARRARARAA	M1	EHI_160710	188	199	4.8e-06	AAAAAAAGAGAA
		AAAARRARARAA	M1	EHI_137980	189	200	4.8e-06	AAAAAAAGAGAA
		AAAARRARARAA	M1	EHI_150380	201	212	4.8e-06	AAAAAAAGAGAA
		AAAARRARARAA	M1	EHI_166920	204	215	4.8e-06	AAAAAAAGAGAA
		AAAARRARARAA	M1	EHI_009900	210	221	4.8e-06	AAAAAAAGAGAA
		AAAARRARARAA	M1	EHI_012250	217	228	4.8e-06	AAAAAAAGAGAA
		AAAARRARARAA	M1	EHI_158590	247	258	4.8e-06	AAAAAAAGAGAA
		AAAARRARARAA	M1	EHI_106800	262	273	4.8e-06	AAAAAAAGAGAA
		AAAARRARARAA	M1	EHI_096750	262	273	4.8e-06	AAAAAAAGAGAA
		AAAARRARARAA	M1	EHI_038270	279	290	4.8e-06	AAAAAAAGAGAA
		AAAARRARARAA	M1	EHI_118680	279	290	4.8e-06	AAAAAAAGAGAA
		AAAARRARARAA	M1	EHI_146170	281	292	4.8e-06	AAAAAAAGAGAA
		AAAARRARARAA	M1	EHI_131490	288	299	4.8e-06	AAAAAAAGAGAA
		AAAARRARARAA	M1	EHI_129820	292	303	4.8e-06	AAAAAAAGAGAA
		AAAARRARARAA	M1	EHI_183160	297	308	4.8e-06	AAAAAAAGAGAA
		AAAARRARARAA	M1	EHI_139410	299	310	4.8e-06	AAAAAAAGAGAA
		AAAARRARARAA	M1	EHI_154250	304	315	4.8e-06	AAAAAAAGAGAA
		AAAARRARARAA	M1	EHI_069150	319	330	4.8e-06	AAAAAAAGAGAA
		AAAARRARARAA	M1	EHI_100400	325	336	4.8e-06	AAAAAAAGAGAA
		AAAARRARARAA	M1	EHI_023470	330	341	4.8e-06	AAAAAAAGAGAA
		AAAARRARARAA	M1	EHI_062490	334	345	4.8e-06	AAAAAAAGAGAA
		AAAARRARARAA	M1	EHI_000480	341	352	4.8e-06	AAAAAAAGAGAA
		AAAARRARARAA	M1	EHI_170070	345	356	4.8e-06	AAAAAAAGAGAA
		AAAARRARARAA	M1	EHI_052730	347	358	4.8e-06	AAAAAAAGAGAA
		AAAARRARARAA	M1	EHI_048980	348	359	4.8e-06	AAAAAAAGAGAA
		AAAARRARARAA	M1	EHI_044230	348	359	4.8e-06	AAAAAAAGAGAA
		AAAARRARARAA	M1	EHI_048610	349	360	4.8e-06	AAAAAAAGAGAA
		AAAARRARARAA	M1	EHI_022940	351	362	4.8e-06	AAAAAAAGAGAA
		AAAARRARARAA	M1	EHI_051460	352	363	4.8e-06	AAAAAAAGAGAA
		AAAARRARARAA	M1	EHI_160220	356	367	4.8e-06	AAAAAAAGAGAA
		AAAARRARARAA	M1	EHI_198630	357	368	4.8e-06	AAAAAAAGAGAA
		AAAARRARARAA	M1	EHI_049390	359	370	4.8e-06	AAAAAAAGAGAA
		AAAARRARARAA	M1	EHI_014340	359	370	4.8e-06	AAAAAAAGAGAA
		AAAARRARARAA	M1	EHI_087620	362	373	4.8e-06	AAAAAAAGAGAA
		AAAARRARARAA	M1	EHI_121850	364	375	4.8e-06	AAAAAAAGAGAA
		AAAARRARARAA	M1	EHI_085370	366	377	4.8e-06	AAAAAAAGAGAA
		AAAARRARARAA	M1	EHI_188080	371	382	4.8e-06	AAAAAAAGAGAA
		AAAARRARARAA	M1	EHI_121470	372	383	4.8e-06	AAAAAAAGAGAA
		AAAARRARARAA	M1	EHI_035250	372	383	4.8e-06	AAAAAAAGAGAA
		AAAARRARARAA	M1	EHI_055350	373	384	4.8e-06	AAAAAAAGAGAA
		AAAARRARARAA	M1	EHI_151280	375	386	4.8e-06	AAAAAAAGAGAA
		AAAARRARARAA	M1	EHI_120910	376	387	4.8e-06	AAAAAAAGAGAA
		AAAARRARARAA	M1	EHI_125330	376	387	4.8e-06	AAAAAAAGAGAA
		AAAARRARARAA	M1	EHI_097620	378	389	4.8e-06	AAAAAAAGAGAA
		AAAARRARARAA	M1	EHI_040700	382	393	4.8e-06	AAAAAAAGAGAA
		AAAARRARARAA	M1	EHI_131060	387	398	4.8e-06	AAAAAAAGAGAA
		AAAARRARARAA	M1	EHI_123290	388	399	4.8e-06	AAAAAAAGAGAA
		AAAARRARARAA	M1	EHI_048200	446	457	4.8e-06	AAAAAAAGAGAA
		AAAARRARARAA	M1	EHI_147240	455	466	4.8e-06	AAAAAAAGAGAA
		AAAARRARARAA	M1	EHI_179010	460	471	4.8e-06	AAAAAAAGAGAA
		AAAARRARARAA	M1	EHI_118200	476	487	4.8e-06	AAAAAAAGAGAA
		AAAARRARARAA	M1	EHI_119620	482	493	4.8e-06	AAAAAAAGAGAA
		AAAARRARARAA	M1	EHI_050470	107	118	4.84e-06	AAAAGGAGAGAG
		AAAARRARARAA	M1	EHI_050800	331	342	4.84e-06	AAAAGGAGAGAG
		AAAARRARARAA	M1	EHI_026360	183	194	4.88e-06	AGAAGGAGAGAA
		AAAARRARARAA	M1	EHI_040270	390	401	4.88e-06	AGAAGGAGAGAA
		AAAARRARARAA	M1	EHI_048190	27	38	5.94e-06	AAAAGGAAAAAA
		AAAARRARARAA	M1	EHI_035770	70	81	5.94e-06	AAAAGGAAAAAA
		AAAARRARARAA	M1	EHI_033240	92	103	5.94e-06	AAAAGGAAAAAA
		AAAARRARARAA	M1	EHI_019160	106	117	5.94e-06	AAAAGGAAAAAA
		AAAARRARARAA	M1	EHI_045580	133	144	5.94e-06	AAAAGGAAAAAA
		AAAARRARARAA	M1	EHI_021510	143	154	5.94e-06	AAAAGGAAAAAA
		AAAARRARARAA	M1	EHI_059670	157	168	5.94e-06	AAAAGGAAAAAA
		AAAARRARARAA	M1	EHI_192430	173	184	5.94e-06	AAAAGGAAAAAA
		AAAARRARARAA	M1	EHI_082230	217	228	5.94e-06	AAAAGGAAAAAA
		AAAARRARARAA	M1	EHI_012030	217	228	5.94e-06	AAAAGGAAAAAA
		AAAARRARARAA	M1	EHI_167040	249	260	5.94e-06	AAAAGGAAAAAA
		AAAARRARARAA	M1	EHI_059650	249	260	5.94e-06	AAAAGGAAAAAA
		AAAARRARARAA	M1	EHI_108670	253	264	5.94e-06	AAAAGGAAAAAA
		AAAARRARARAA	M1	EHI_009390	256	267	5.94e-06	AAAAGGAAAAAA
		AAAARRARARAA	M1	EHI_150380	258	269	5.94e-06	AAAAGGAAAAAA
		AAAARRARARAA	M1	EHI_053020	260	271	5.94e-06	AAAAGGAAAAAA
		AAAARRARARAA	M1	EHI_012950	267	278	5.94e-06	AAAAGGAAAAAA
		AAAARRARARAA	M1	EHI_020210	268	279	5.94e-06	AAAAGGAAAAAA
		AAAARRARARAA	M1	EHI_130900	269	280	5.94e-06	AAAAGGAAAAAA
		AAAARRARARAA	M1	EHI_038980	272	283	5.94e-06	AAAAGGAAAAAA
		AAAARRARARAA	M1	EHI_044670	274	285	5.94e-06	AAAAGGAAAAAA
		AAAARRARARAA	M1	EHI_127260	283	294	5.94e-06	AAAAGGAAAAAA
		AAAARRARARAA	M1	EHI_020110	299	310	5.94e-06	AAAAGGAAAAAA
		AAAARRARARAA	M1	EHI_067560	304	315	5.94e-06	AAAAGGAAAAAA
		AAAARRARARAA	M1	EHI_193450	306	317	5.94e-06	AAAAGGAAAAAA
		AAAARRARARAA	M1	EHI_031300	311	322	5.94e-06	AAAAGGAAAAAA
		AAAARRARARAA	M1	EHI_079980	311	322	5.94e-06	AAAAGGAAAAAA
		AAAARRARARAA	M1	EHI_135070	315	326	5.94e-06	AAAAGGAAAAAA
		AAAARRARARAA	M1	EHI_040440	316	327	5.94e-06	AAAAGGAAAAAA
		AAAARRARARAA	M1	EHI_197440	319	330	5.94e-06	AAAAGGAAAAAA
		AAAARRARARAA	M1	EHI_008770	319	330	5.94e-06	AAAAGGAAAAAA
		AAAARRARARAA	M1	EHI_142200	322	333	5.94e-06	AAAAGGAAAAAA
		AAAARRARARAA	M1	EHI_079920	324	335	5.94e-06	AAAAGGAAAAAA
		AAAARRARARAA	M1	EHI_119550	325	336	5.94e-06	AAAAGGAAAAAA
		AAAARRARARAA	M1	EHI_052090	331	342	5.94e-06	AAAAGGAAAAAA
		AAAARRARARAA	M1	EHI_040440	337	348	5.94e-06	AAAAGGAAAAAA
		AAAARRARARAA	M1	EHI_162340	338	349	5.94e-06	AAAAGGAAAAAA
		AAAARRARARAA	M1	EHI_044640	346	357	5.94e-06	AAAAGGAAAAAA
		AAAARRARARAA	M1	EHI_196550	347	358	5.94e-06	AAAAGGAAAAAA
		AAAARRARARAA	M1	EHI_083660	347	358	5.94e-06	AAAAGGAAAAAA
		AAAARRARARAA	M1	EHI_007480	352	363	5.94e-06	AAAAGGAAAAAA
		AAAARRARARAA	M1	EHI_056660	355	366	5.94e-06	AAAAGGAAAAAA
		AAAARRARARAA	M1	EHI_164370	357	368	5.94e-06	AAAAGGAAAAAA
		AAAARRARARAA	M1	EHI_049640	357	368	5.94e-06	AAAAGGAAAAAA
		AAAARRARARAA	M1	EHI_087610	359	370	5.94e-06	AAAAGGAAAAAA
		AAAARRARARAA	M1	EHI_040650	360	371	5.94e-06	AAAAGGAAAAAA
		AAAARRARARAA	M1	EHI_127810	363	374	5.94e-06	AAAAGGAAAAAA
		AAAARRARARAA	M1	EHI_125350	364	375	5.94e-06	AAAAGGAAAAAA
		AAAARRARARAA	M1	EHI_082490	367	378	5.94e-06	AAAAGGAAAAAA
		AAAARRARARAA	M1	EHI_016410	368	379	5.94e-06	AAAAGGAAAAAA
		AAAARRARARAA	M1	EHI_187730	370	381	5.94e-06	AAAAGGAAAAAA
		AAAARRARARAA	M1	EHI_051420	370	381	5.94e-06	AAAAGGAAAAAA
		AAAARRARARAA	M1	EHI_105790	373	384	5.94e-06	AAAAGGAAAAAA
		AAAARRARARAA	M1	EHI_060330	379	390	5.94e-06	AAAAGGAAAAAA
		AAAARRARARAA	M1	EHI_119950	390	401	5.94e-06	AAAAGGAAAAAA
		AAAARRARARAA	M1	EHI_068340	429	440	5.94e-06	AAAAGGAAAAAA
		AAAARRARARAA	M1	EHI_030440	433	444	5.94e-06	AAAAGGAAAAAA
		AAAARRARARAA	M1	EHI_014250	474	485	5.94e-06	AAAAGGAAAAAA
		AAAARRARARAA	M1	EHI_069140	7	18	7e-06	AAAAGAAGAAAA
		AAAARRARARAA	M1	EHI_122830	35	46	7e-06	AAAAGAAGAAAA
		AAAARRARARAA	M1	EHI_063000	36	47	7e-06	AAAAGAAGAAAA
		AAAARRARARAA	M1	EHI_133930	36	47	7e-06	AAAAGAAGAAAA
		AAAARRARARAA	M1	EHI_095900	41	52	7e-06	AAAAGAAGAAAA
		AAAARRARARAA	M1	EHI_115310	42	53	7e-06	AAAAGAAGAAAA
		AAAARRARARAA	M1	EHI_083440	65	76	7e-06	AAAAGAAGAAAA
		AAAARRARARAA	M1	EHI_048960	67	78	7e-06	AAAAGAAGAAAA
		AAAARRARARAA	M1	EHI_017640	68	79	7e-06	AAAAGAAGAAAA
		AAAARRARARAA	M1	EHI_069510	80	91	7e-06	AAAAGAAGAAAA
		AAAARRARARAA	M1	EHI_082090	84	95	7e-06	AAAAGAAGAAAA
		AAAARRARARAA	M1	EHI_104420	93	104	7e-06	AAAAGAAGAAAA
		AAAARRARARAA	M1	EHI_025380	93	104	7e-06	AAAAGAAGAAAA
		AAAARRARARAA	M1	EHI_049290	96	107	7e-06	AAAAGAAGAAAA
		AAAARRARARAA	M1	EHI_056120	96	107	7e-06	AAAAGAAGAAAA
		AAAARRARARAA	M1	EHI_140510	111	122	7e-06	AAAAGAAGAAAA
		AAAARRARARAA	M1	EHI_049730	113	124	7e-06	AAAAGAAGAAAA
		AAAARRARARAA	M1	EHI_083440	119	130	7e-06	AAAAGAAGAAAA
		AAAARRARARAA	M1	EHI_045340	119	130	7e-06	AAAAGAAGAAAA
		AAAARRARARAA	M1	EHI_017640	121	132	7e-06	AAAAGAAGAAAA
		AAAARRARARAA	M1	EHI_062550	128	139	7e-06	AAAAGAAGAAAA
		AAAARRARARAA	M1	EHI_112820	130	141	7e-06	AAAAGAAGAAAA
		AAAARRARARAA	M1	EHI_100380	134	145	7e-06	AAAAGAAGAAAA
		AAAARRARARAA	M1	EHI_015360	134	145	7e-06	AAAAGAAGAAAA
		AAAARRARARAA	M1	EHI_038800	141	152	7e-06	AAAAGAAGAAAA
		AAAARRARARAA	M1	EHI_188800	145	156	7e-06	AAAAGAAGAAAA
		AAAARRARARAA	M1	EHI_001900	150	161	7e-06	AAAAGAAGAAAA
		AAAARRARARAA	M1	EHI_098510	152	163	7e-06	AAAAGAAGAAAA
		AAAARRARARAA	M1	EHI_197440	162	173	7e-06	AAAAGAAGAAAA
		AAAARRARARAA	M1	EHI_019170	167	178	7e-06	AAAAGAAGAAAA
		AAAARRARARAA	M1	EHI_042200	173	184	7e-06	AAAAGAAGAAAA
		AAAARRARARAA	M1	EHI_118080	175	186	7e-06	AAAAGAAGAAAA
		AAAARRARARAA	M1	EHI_042700	186	197	7e-06	AAAAGAAGAAAA
		AAAARRARARAA	M1	EHI_098390	189	200	7e-06	AAAAGAAGAAAA
		AAAARRARARAA	M1	EHI_103340	189	200	7e-06	AAAAGAAGAAAA
		AAAARRARARAA	M1	EHI_125700	194	205	7e-06	AAAAGAAGAAAA
		AAAARRARARAA	M1	EHI_088490	200	211	7e-06	AAAAGAAGAAAA
		AAAARRARARAA	M1	EHI_041900	201	212	7e-06	AAAAGAAGAAAA
		AAAARRARARAA	M1	EHI_002150	201	212	7e-06	AAAAGAAGAAAA
		AAAARRARARAA	M1	EHI_142220	202	213	7e-06	AAAAGAAGAAAA
		AAAARRARARAA	M1	EHI_025390	202	213	7e-06	AAAAGAAGAAAA
		AAAARRARARAA	M1	EHI_090410	211	222	7e-06	AAAAGAAGAAAA
		AAAARRARARAA	M1	EHI_012120	217	228	7e-06	AAAAGAAGAAAA
		AAAARRARARAA	M1	EHI_119320	224	235	7e-06	AAAAGAAGAAAA
		AAAARRARARAA	M1	EHI_030100	230	241	7e-06	AAAAGAAGAAAA
		AAAARRARARAA	M1	EHI_059650	231	242	7e-06	AAAAGAAGAAAA
		AAAARRARARAA	M1	EHI_103350	232	243	7e-06	AAAAGAAGAAAA
		AAAARRARARAA	M1	EHI_053050	233	244	7e-06	AAAAGAAGAAAA
		AAAARRARARAA	M1	EHI_160850	242	253	7e-06	AAAAGAAGAAAA
		AAAARRARARAA	M1	EHI_011800	249	260	7e-06	AAAAGAAGAAAA
		AAAARRARARAA	M1	EHI_096370	252	263	7e-06	AAAAGAAGAAAA
		AAAARRARARAA	M1	EHI_166920	258	269	7e-06	AAAAGAAGAAAA
		AAAARRARARAA	M1	EHI_188160	263	274	7e-06	AAAAGAAGAAAA
		AAAARRARARAA	M1	EHI_074150	263	274	7e-06	AAAAGAAGAAAA
		AAAARRARARAA	M1	EHI_148580	264	275	7e-06	AAAAGAAGAAAA
		AAAARRARARAA	M1	EHI_031960	268	279	7e-06	AAAAGAAGAAAA
		AAAARRARARAA	M1	EHI_114200	271	282	7e-06	AAAAGAAGAAAA
		AAAARRARARAA	M1	EHI_187230	272	283	7e-06	AAAAGAAGAAAA
		AAAARRARARAA	M1	EHI_177440	274	285	7e-06	AAAAGAAGAAAA
		AAAARRARARAA	M1	EHI_184510	279	290	7e-06	AAAAGAAGAAAA
		AAAARRARARAA	M1	EHI_187140	286	297	7e-06	AAAAGAAGAAAA
		AAAARRARARAA	M1	EHI_151200	295	306	7e-06	AAAAGAAGAAAA
		AAAARRARARAA	M1	EHI_050140	304	315	7e-06	AAAAGAAGAAAA
		AAAARRARARAA	M1	EHI_058110	308	319	7e-06	AAAAGAAGAAAA
		AAAARRARARAA	M1	EHI_126150	312	323	7e-06	AAAAGAAGAAAA
		AAAARRARARAA	M1	EHI_199270	312	323	7e-06	AAAAGAAGAAAA
		AAAARRARARAA	M1	EHI_038310	313	324	7e-06	AAAAGAAGAAAA
		AAAARRARARAA	M1	EHI_087680	313	324	7e-06	AAAAGAAGAAAA
		AAAARRARARAA	M1	EHI_125650	315	326	7e-06	AAAAGAAGAAAA
		AAAARRARARAA	M1	EHI_162200	317	328	7e-06	AAAAGAAGAAAA
		AAAARRARARAA	M1	EHI_036540	319	330	7e-06	AAAAGAAGAAAA
		AAAARRARARAA	M1	EHI_110820	321	332	7e-06	AAAAGAAGAAAA
		AAAARRARARAA	M1	EHI_125660	322	333	7e-06	AAAAGAAGAAAA
		AAAARRARARAA	M1	EHI_159500	326	337	7e-06	AAAAGAAGAAAA
		AAAARRARARAA	M1	EHI_033680	327	338	7e-06	AAAAGAAGAAAA
		AAAARRARARAA	M1	EHI_055690	329	340	7e-06	AAAAGAAGAAAA
		AAAARRARARAA	M1	EHI_065490	331	342	7e-06	AAAAGAAGAAAA
		AAAARRARARAA	M1	EHI_039860	334	345	7e-06	AAAAGAAGAAAA
		AAAARRARARAA	M1	EHI_002790	334	345	7e-06	AAAAGAAGAAAA
		AAAARRARARAA	M1	EHI_110550	334	345	7e-06	AAAAGAAGAAAA
		AAAARRARARAA	M1	EHI_154250	335	346	7e-06	AAAAGAAGAAAA
		AAAARRARARAA	M1	EHI_159880	335	346	7e-06	AAAAGAAGAAAA
		AAAARRARARAA	M1	EHI_012370	335	346	7e-06	AAAAGAAGAAAA
		AAAARRARARAA	M1	EHI_152910	336	347	7e-06	AAAAGAAGAAAA
		AAAARRARARAA	M1	EHI_045610	338	349	7e-06	AAAAGAAGAAAA
		AAAARRARARAA	M1	EHI_048580	339	350	7e-06	AAAAGAAGAAAA
		AAAARRARARAA	M1	EHI_023880	340	351	7e-06	AAAAGAAGAAAA
		AAAARRARARAA	M1	EHI_055690	344	355	7e-06	AAAAGAAGAAAA
		AAAARRARARAA	M1	EHI_146320	344	355	7e-06	AAAAGAAGAAAA
		AAAARRARARAA	M1	EHI_117620	345	356	7e-06	AAAAGAAGAAAA
		AAAARRARARAA	M1	EHI_006130	345	356	7e-06	AAAAGAAGAAAA
		AAAARRARARAA	M1	EHI_030170	347	358	7e-06	AAAAGAAGAAAA
		AAAARRARARAA	M1	EHI_122740	347	358	7e-06	AAAAGAAGAAAA
		AAAARRARARAA	M1	EHI_152900	347	358	7e-06	AAAAGAAGAAAA
		AAAARRARARAA	M1	EHI_083430	349	360	7e-06	AAAAGAAGAAAA
		AAAARRARARAA	M1	EHI_066740	352	363	7e-06	AAAAGAAGAAAA
		AAAARRARARAA	M1	EHI_180430	354	365	7e-06	AAAAGAAGAAAA
		AAAARRARARAA	M1	EHI_044180	355	366	7e-06	AAAAGAAGAAAA
		AAAARRARARAA	M1	EHI_023120	357	368	7e-06	AAAAGAAGAAAA
		AAAARRARARAA	M1	EHI_173440	358	369	7e-06	AAAAGAAGAAAA
		AAAARRARARAA	M1	EHI_053080	358	369	7e-06	AAAAGAAGAAAA
		AAAARRARARAA	M1	EHI_012470	360	371	7e-06	AAAAGAAGAAAA
		AAAARRARARAA	M1	EHI_131020	360	371	7e-06	AAAAGAAGAAAA
		AAAARRARARAA	M1	EHI_055690	360	371	7e-06	AAAAGAAGAAAA
		AAAARRARARAA	M1	EHI_067840	361	372	7e-06	AAAAGAAGAAAA
		AAAARRARARAA	M1	EHI_039600	361	372	7e-06	AAAAGAAGAAAA
		AAAARRARARAA	M1	EHI_194260	363	374	7e-06	AAAAGAAGAAAA
		AAAARRARARAA	M1	EHI_079920	363	374	7e-06	AAAAGAAGAAAA
		AAAARRARARAA	M1	EHI_106100	364	375	7e-06	AAAAGAAGAAAA
		AAAARRARARAA	M1	EHI_187050	364	375	7e-06	AAAAGAAGAAAA
		AAAARRARARAA	M1	EHI_060440	367	378	7e-06	AAAAGAAGAAAA
		AAAARRARARAA	M1	EHI_045130	371	382	7e-06	AAAAGAAGAAAA
		AAAARRARARAA	M1	EHI_110180	372	383	7e-06	AAAAGAAGAAAA
		AAAARRARARAA	M1	EHI_189300	373	384	7e-06	AAAAGAAGAAAA
		AAAARRARARAA	M1	EHI_121470	382	393	7e-06	AAAAGAAGAAAA
		AAAARRARARAA	M1	EHI_047790	382	393	7e-06	AAAAGAAGAAAA
		AAAARRARARAA	M1	EHI_198950	383	394	7e-06	AAAAGAAGAAAA
		AAAARRARARAA	M1	EHI_023480	385	396	7e-06	AAAAGAAGAAAA
		AAAARRARARAA	M1	EHI_080860	387	398	7e-06	AAAAGAAGAAAA
		AAAARRARARAA	M1	EHI_120340	389	400	7e-06	AAAAGAAGAAAA
		AAAARRARARAA	M1	EHI_021220	389	400	7e-06	AAAAGAAGAAAA
		AAAARRARARAA	M1	EHI_177580	409	420	7e-06	AAAAGAAGAAAA
		AAAARRARARAA	M1	EHI_033680	418	429	7e-06	AAAAGAAGAAAA
		AAAARRARARAA	M1	EHI_005000	421	432	7e-06	AAAAGAAGAAAA
		AAAARRARARAA	M1	EHI_110530	430	441	7e-06	AAAAGAAGAAAA
		AAAARRARARAA	M1	EHI_186750	433	444	7e-06	AAAAGAAGAAAA
		AAAARRARARAA	M1	EHI_178580	442	453	7e-06	AAAAGAAGAAAA
		AAAARRARARAA	M1	EHI_135780	451	462	7e-06	AAAAGAAGAAAA
		AAAARRARARAA	M1	EHI_102030	455	466	7e-06	AAAAGAAGAAAA
		AAAARRARARAA	M1	EHI_098610	472	483	7e-06	AAAAGAAGAAAA
		AAAARRARARAA	M1	EHI_175260	478	489	7e-06	AAAAGAAGAAAA
		AAAARRARARAA	M1	EHI_085950	481	492	7e-06	AAAAGAAGAAAA
		AAAARRARARAA	M1	EHI_168400	481	492	7e-06	AAAAGAAGAAAA
		AAAARRARARAA	M1	EHI_183160	486	497	7e-06	AAAAGAAGAAAA
		AAAARRARARAA	M1	EHI_114150	237	248	7.16e-06	CAAAGGAGAGAA
		AAAARRARARAA	M1	EHI_067710	184	195	7.29e-06	AAAAGAAGAGGA
		AAAARRARARAA	M1	EHI_001635	184	195	7.29e-06	AAAAGAAGAGGA
		AAAARRARARAA	M1	EHI_022610	184	195	7.29e-06	AAAAGAAGAGGA
		AAAARRARARAA	M1	EHI_152060	220	231	7.29e-06	AAAAGAAGAGGA
		AAAARRARARAA	M1	EHI_082560	222	233	7.29e-06	AAAAGAAGAGGA
		AAAARRARARAA	M1	EHI_196940	253	264	7.29e-06	AAAAGAAGAGGA
		AAAARRARARAA	M1	EHI_146140	291	302	7.29e-06	AAAAGAAGAGGA
		AAAARRARARAA	M1	EHI_088490	323	334	7.29e-06	AAAAGAAGAGGA
		AAAARRARARAA	M1	EHI_117880	358	369	7.29e-06	AAAAGAAGAGGA
		AAAARRARARAA	M1	EHI_128430	390	401	7.29e-06	AAAAGAAGAGGA
		AAAARRARARAA	M1	EHI_045580	6	17	1.04e-05	AAAAAAAAAGAA
		AAAARRARARAA	M1	EHI_002140	6	17	1.04e-05	AAAAAAAAAGAA
		AAAARRARARAA	M1	EHI_188980	8	19	1.04e-05	AAAAAAAAAGAA
		AAAARRARARAA	M1	EHI_049780	10	21	1.04e-05	AAAAAAAAAGAA
		AAAARRARARAA	M1	EHI_107010	15	26	1.04e-05	AAAAAAAAAGAA
		AAAARRARARAA	M1	EHI_152620	21	32	1.04e-05	AAAAAAAAAGAA
		AAAARRARARAA	M1	EHI_188260	33	44	1.04e-05	AAAAAAAAAGAA
		AAAARRARARAA	M1	EHI_058470	37	48	1.04e-05	AAAAAAAAAGAA
		AAAARRARARAA	M1	EHI_177190	43	54	1.04e-05	AAAAAAAAAGAA
		AAAARRARARAA	M1	EHI_003950	48	59	1.04e-05	AAAAAAAAAGAA
		AAAARRARARAA	M1	EHI_151980	51	62	1.04e-05	AAAAAAAAAGAA
		AAAARRARARAA	M1	EHI_119260	52	63	1.04e-05	AAAAAAAAAGAA
		AAAARRARARAA	M1	EHI_162540	58	69	1.04e-05	AAAAAAAAAGAA
		AAAARRARARAA	M1	EHI_065770	65	76	1.04e-05	AAAAAAAAAGAA
		AAAARRARARAA	M1	EHI_035230	67	78	1.04e-05	AAAAAAAAAGAA
		AAAARRARARAA	M1	EHI_137690	72	83	1.04e-05	AAAAAAAAAGAA
		AAAARRARARAA	M1	EHI_015250	79	90	1.04e-05	AAAAAAAAAGAA
		AAAARRARARAA	M1	EHI_129860	87	98	1.04e-05	AAAAAAAAAGAA
		AAAARRARARAA	M1	EHI_165100	96	107	1.04e-05	AAAAAAAAAGAA
		AAAARRARARAA	M1	EHI_100430	97	108	1.04e-05	AAAAAAAAAGAA
		AAAARRARARAA	M1	EHI_033240	99	110	1.04e-05	AAAAAAAAAGAA
		AAAARRARARAA	M1	EHI_045120	100	111	1.04e-05	AAAAAAAAAGAA
		AAAARRARARAA	M1	EHI_063900	108	119	1.04e-05	AAAAAAAAAGAA
		AAAARRARARAA	M1	EHI_079840	110	121	1.04e-05	AAAAAAAAAGAA
		AAAARRARARAA	M1	EHI_022920	111	122	1.04e-05	AAAAAAAAAGAA
		AAAARRARARAA	M1	EHI_093770	113	124	1.04e-05	AAAAAAAAAGAA
		AAAARRARARAA	M1	EHI_114770	114	125	1.04e-05	AAAAAAAAAGAA
		AAAARRARARAA	M1	EHI_143080	115	126	1.04e-05	AAAAAAAAAGAA
		AAAARRARARAA	M1	EHI_001410	116	127	1.04e-05	AAAAAAAAAGAA
		AAAARRARARAA	M1	EHI_132360	117	128	1.04e-05	AAAAAAAAAGAA
		AAAARRARARAA	M1	EHI_110970	125	136	1.04e-05	AAAAAAAAAGAA
		AAAARRARARAA	M1	EHI_064500	125	136	1.04e-05	AAAAAAAAAGAA
		AAAARRARARAA	M1	EHI_068510	128	139	1.04e-05	AAAAAAAAAGAA
		AAAARRARARAA	M1	EHI_048410	132	143	1.04e-05	AAAAAAAAAGAA
		AAAARRARARAA	M1	EHI_087540	135	146	1.04e-05	AAAAAAAAAGAA
		AAAARRARARAA	M1	EHI_064530	135	146	1.04e-05	AAAAAAAAAGAA
		AAAARRARARAA	M1	EHI_017640	140	151	1.04e-05	AAAAAAAAAGAA
		AAAARRARARAA	M1	EHI_170460	142	153	1.04e-05	AAAAAAAAAGAA
		AAAARRARARAA	M1	EHI_200680	144	155	1.04e-05	AAAAAAAAAGAA
		AAAARRARARAA	M1	EHI_148740	154	165	1.04e-05	AAAAAAAAAGAA
		AAAARRARARAA	M1	EHI_164900	162	173	1.04e-05	AAAAAAAAAGAA
		AAAARRARARAA	M1	EHI_016360	168	179	1.04e-05	AAAAAAAAAGAA
		AAAARRARARAA	M1	EHI_042190	174	185	1.04e-05	AAAAAAAAAGAA
		AAAARRARARAA	M1	EHI_167130	176	187	1.04e-05	AAAAAAAAAGAA
		AAAARRARARAA	M1	EHI_131480	182	193	1.04e-05	AAAAAAAAAGAA
		AAAARRARARAA	M1	EHI_038280	186	197	1.04e-05	AAAAAAAAAGAA
		AAAARRARARAA	M1	EHI_053420	187	198	1.04e-05	AAAAAAAAAGAA
		AAAARRARARAA	M1	EHI_146500	187	198	1.04e-05	AAAAAAAAAGAA
		AAAARRARARAA	M1	EHI_154250	193	204	1.04e-05	AAAAAAAAAGAA
		AAAARRARARAA	M1	EHI_197260	196	207	1.04e-05	AAAAAAAAAGAA
		AAAARRARARAA	M1	EHI_041900	196	207	1.04e-05	AAAAAAAAAGAA
		AAAARRARARAA	M1	EHI_155510	198	209	1.04e-05	AAAAAAAAAGAA
		AAAARRARARAA	M1	EHI_019600	200	211	1.04e-05	AAAAAAAAAGAA
		AAAARRARARAA	M1	EHI_093870	201	212	1.04e-05	AAAAAAAAAGAA
		AAAARRARARAA	M1	EHI_153360	207	218	1.04e-05	AAAAAAAAAGAA
		AAAARRARARAA	M1	EHI_184800	209	220	1.04e-05	AAAAAAAAAGAA
		AAAARRARARAA	M1	EHI_082560	209	220	1.04e-05	AAAAAAAAAGAA
		AAAARRARARAA	M1	EHI_155500	211	222	1.04e-05	AAAAAAAAAGAA
		AAAARRARARAA	M1	EHI_020250	212	223	1.04e-05	AAAAAAAAAGAA
		AAAARRARARAA	M1	EHI_148400	212	223	1.04e-05	AAAAAAAAAGAA
		AAAARRARARAA	M1	EHI_147510	213	224	1.04e-05	AAAAAAAAAGAA
		AAAARRARARAA	M1	EHI_098750	220	231	1.04e-05	AAAAAAAAAGAA
		AAAARRARARAA	M1	EHI_012370	221	232	1.04e-05	AAAAAAAAAGAA
		AAAARRARARAA	M1	EHI_180300	221	232	1.04e-05	AAAAAAAAAGAA
		AAAARRARARAA	M1	EHI_127180	222	233	1.04e-05	AAAAAAAAAGAA
		AAAARRARARAA	M1	EHI_067870	224	235	1.04e-05	AAAAAAAAAGAA
		AAAARRARARAA	M1	EHI_191760	225	236	1.04e-05	AAAAAAAAAGAA
		AAAARRARARAA	M1	EHI_137050	231	242	1.04e-05	AAAAAAAAAGAA
		AAAARRARARAA	M1	EHI_159900	232	243	1.04e-05	AAAAAAAAAGAA
		AAAARRARARAA	M1	EHI_177500	232	243	1.04e-05	AAAAAAAAAGAA
		AAAARRARARAA	M1	EHI_192460	234	245	1.04e-05	AAAAAAAAAGAA
		AAAARRARARAA	M1	EHI_086050	236	247	1.04e-05	AAAAAAAAAGAA
		AAAARRARARAA	M1	EHI_004070	238	249	1.04e-05	AAAAAAAAAGAA
		AAAARRARARAA	M1	EHI_147870	238	249	1.04e-05	AAAAAAAAAGAA
		AAAARRARARAA	M1	EHI_054520	238	249	1.04e-05	AAAAAAAAAGAA
		AAAARRARARAA	M1	EHI_170590	239	250	1.04e-05	AAAAAAAAAGAA
		AAAARRARARAA	M1	EHI_103350	240	251	1.04e-05	AAAAAAAAAGAA
		AAAARRARARAA	M1	EHI_029550	241	252	1.04e-05	AAAAAAAAAGAA
		AAAARRARARAA	M1	EHI_137050	242	253	1.04e-05	AAAAAAAAAGAA
		AAAARRARARAA	M1	EHI_196940	243	254	1.04e-05	AAAAAAAAAGAA
		AAAARRARARAA	M1	EHI_173430	243	254	1.04e-05	AAAAAAAAAGAA
		AAAARRARARAA	M1	EHI_079280	244	255	1.04e-05	AAAAAAAAAGAA
		AAAARRARARAA	M1	EHI_170600	245	256	1.04e-05	AAAAAAAAAGAA
		AAAARRARARAA	M1	EHI_000930	245	256	1.04e-05	AAAAAAAAAGAA
		AAAARRARARAA	M1	EHI_114200	250	261	1.04e-05	AAAAAAAAAGAA
		AAAARRARARAA	M1	EHI_158840	250	261	1.04e-05	AAAAAAAAAGAA
		AAAARRARARAA	M1	EHI_115290	251	262	1.04e-05	AAAAAAAAAGAA
		AAAARRARARAA	M1	EHI_148180	256	267	1.04e-05	AAAAAAAAAGAA
		AAAARRARARAA	M1	EHI_011370	256	267	1.04e-05	AAAAAAAAAGAA
		AAAARRARARAA	M1	EHI_091510	259	270	1.04e-05	AAAAAAAAAGAA
		AAAARRARARAA	M1	EHI_031210	259	270	1.04e-05	AAAAAAAAAGAA
		AAAARRARARAA	M1	EHI_178600	260	271	1.04e-05	AAAAAAAAAGAA
		AAAARRARARAA	M1	EHI_146200	261	272	1.04e-05	AAAAAAAAAGAA
		AAAARRARARAA	M1	EHI_031270	261	272	1.04e-05	AAAAAAAAAGAA
		AAAARRARARAA	M1	EHI_107240	261	272	1.04e-05	AAAAAAAAAGAA
		AAAARRARARAA	M1	EHI_129860	262	273	1.04e-05	AAAAAAAAAGAA
		AAAARRARARAA	M1	EHI_125170	264	275	1.04e-05	AAAAAAAAAGAA
		AAAARRARARAA	M1	EHI_067890	265	276	1.04e-05	AAAAAAAAAGAA
		AAAARRARARAA	M1	EHI_125820	265	276	1.04e-05	AAAAAAAAAGAA
		AAAARRARARAA	M1	EHI_114200	266	277	1.04e-05	AAAAAAAAAGAA
		AAAARRARARAA	M1	EHI_000930	266	277	1.04e-05	AAAAAAAAAGAA
		AAAARRARARAA	M1	EHI_119600	267	278	1.04e-05	AAAAAAAAAGAA
		AAAARRARARAA	M1	EHI_019090	268	279	1.04e-05	AAAAAAAAAGAA
		AAAARRARARAA	M1	EHI_069170	270	281	1.04e-05	AAAAAAAAAGAA
		AAAARRARARAA	M1	EHI_028540	272	283	1.04e-05	AAAAAAAAAGAA
		AAAARRARARAA	M1	EHI_029060	272	283	1.04e-05	AAAAAAAAAGAA
		AAAARRARARAA	M1	EHI_147880	273	284	1.04e-05	AAAAAAAAAGAA
		AAAARRARARAA	M1	EHI_182660	273	284	1.04e-05	AAAAAAAAAGAA
		AAAARRARARAA	M1	EHI_009970	274	285	1.04e-05	AAAAAAAAAGAA
		AAAARRARARAA	M1	EHI_158310	276	287	1.04e-05	AAAAAAAAAGAA
		AAAARRARARAA	M1	EHI_045280	278	289	1.04e-05	AAAAAAAAAGAA
		AAAARRARARAA	M1	EHI_198710	281	292	1.04e-05	AAAAAAAAAGAA
		AAAARRARARAA	M1	EHI_126300	281	292	1.04e-05	AAAAAAAAAGAA
		AAAARRARARAA	M1	EHI_131900	282	293	1.04e-05	AAAAAAAAAGAA
		AAAARRARARAA	M1	EHI_182750	282	293	1.04e-05	AAAAAAAAAGAA
		AAAARRARARAA	M1	EHI_067560	282	293	1.04e-05	AAAAAAAAAGAA
		AAAARRARARAA	M1	EHI_009430	284	295	1.04e-05	AAAAAAAAAGAA
		AAAARRARARAA	M1	EHI_019600	284	295	1.04e-05	AAAAAAAAAGAA
		AAAARRARARAA	M1	EHI_180340	286	297	1.04e-05	AAAAAAAAAGAA
		AAAARRARARAA	M1	EHI_158310	287	298	1.04e-05	AAAAAAAAAGAA
		AAAARRARARAA	M1	EHI_179350	289	300	1.04e-05	AAAAAAAAAGAA
		AAAARRARARAA	M1	EHI_086030	290	301	1.04e-05	AAAAAAAAAGAA
		AAAARRARARAA	M1	EHI_073580	290	301	1.04e-05	AAAAAAAAAGAA
		AAAARRARARAA	M1	EHI_048960	293	304	1.04e-05	AAAAAAAAAGAA
		AAAARRARARAA	M1	EHI_159730	294	305	1.04e-05	AAAAAAAAAGAA
		AAAARRARARAA	M1	EHI_084950	294	305	1.04e-05	AAAAAAAAAGAA
		AAAARRARARAA	M1	EHI_096370	294	305	1.04e-05	AAAAAAAAAGAA
		AAAARRARARAA	M1	EHI_081350	297	308	1.04e-05	AAAAAAAAAGAA
		AAAARRARARAA	M1	EHI_189410	298	309	1.04e-05	AAAAAAAAAGAA
		AAAARRARARAA	M1	EHI_196370	298	309	1.04e-05	AAAAAAAAAGAA
		AAAARRARARAA	M1	EHI_134010	298	309	1.04e-05	AAAAAAAAAGAA
		AAAARRARARAA	M1	EHI_070740	300	311	1.04e-05	AAAAAAAAAGAA
		AAAARRARARAA	M1	EHI_083570	300	311	1.04e-05	AAAAAAAAAGAA
		AAAARRARARAA	M1	EHI_048550	300	311	1.04e-05	AAAAAAAAAGAA
		AAAARRARARAA	M1	EHI_198010	302	313	1.04e-05	AAAAAAAAAGAA
		AAAARRARARAA	M1	EHI_162210	302	313	1.04e-05	AAAAAAAAAGAA
		AAAARRARARAA	M1	EHI_070120	303	314	1.04e-05	AAAAAAAAAGAA
		AAAARRARARAA	M1	EHI_026430	304	315	1.04e-05	AAAAAAAAAGAA
		AAAARRARARAA	M1	EHI_079920	305	316	1.04e-05	AAAAAAAAAGAA
		AAAARRARARAA	M1	EHI_079850	305	316	1.04e-05	AAAAAAAAAGAA
		AAAARRARARAA	M1	EHI_187800	306	317	1.04e-05	AAAAAAAAAGAA
		AAAARRARARAA	M1	EHI_093570	306	317	1.04e-05	AAAAAAAAAGAA
		AAAARRARARAA	M1	EHI_014330	307	318	1.04e-05	AAAAAAAAAGAA
		AAAARRARARAA	M1	EHI_105790	308	319	1.04e-05	AAAAAAAAAGAA
		AAAARRARARAA	M1	EHI_194620	309	320	1.04e-05	AAAAAAAAAGAA
		AAAARRARARAA	M1	EHI_010680	310	321	1.04e-05	AAAAAAAAAGAA
		AAAARRARARAA	M1	EHI_063900	312	323	1.04e-05	AAAAAAAAAGAA
		AAAARRARARAA	M1	EHI_167460	313	324	1.04e-05	AAAAAAAAAGAA
		AAAARRARARAA	M1	EHI_031100	313	324	1.04e-05	AAAAAAAAAGAA
		AAAARRARARAA	M1	EHI_120870	313	324	1.04e-05	AAAAAAAAAGAA
		AAAARRARARAA	M1	EHI_166400	315	326	1.04e-05	AAAAAAAAAGAA
		AAAARRARARAA	M1	EHI_060990	315	326	1.04e-05	AAAAAAAAAGAA
		AAAARRARARAA	M1	EHI_038160	316	327	1.04e-05	AAAAAAAAAGAA
		AAAARRARARAA	M1	EHI_106090	316	327	1.04e-05	AAAAAAAAAGAA
		AAAARRARARAA	M1	EHI_110820	316	327	1.04e-05	AAAAAAAAAGAA
		AAAARRARARAA	M1	EHI_060330	318	329	1.04e-05	AAAAAAAAAGAA
		AAAARRARARAA	M1	EHI_174890	320	331	1.04e-05	AAAAAAAAAGAA
		AAAARRARARAA	M1	EHI_159500	321	332	1.04e-05	AAAAAAAAAGAA
		AAAARRARARAA	M1	EHI_176170	322	333	1.04e-05	AAAAAAAAAGAA
		AAAARRARARAA	M1	EHI_063580	322	333	1.04e-05	AAAAAAAAAGAA
		AAAARRARARAA	M1	EHI_168260	322	333	1.04e-05	AAAAAAAAAGAA
		AAAARRARARAA	M1	EHI_186800	323	334	1.04e-05	AAAAAAAAAGAA
		AAAARRARARAA	M1	EHI_002190	324	335	1.04e-05	AAAAAAAAAGAA
		AAAARRARARAA	M1	EHI_052740	324	335	1.04e-05	AAAAAAAAAGAA
		AAAARRARARAA	M1	EHI_156290	324	335	1.04e-05	AAAAAAAAAGAA
		AAAARRARARAA	M1	EHI_161890	326	337	1.04e-05	AAAAAAAAAGAA
		AAAARRARARAA	M1	EHI_140480	328	339	1.04e-05	AAAAAAAAAGAA
		AAAARRARARAA	M1	EHI_098730	328	339	1.04e-05	AAAAAAAAAGAA
		AAAARRARARAA	M1	EHI_023270	328	339	1.04e-05	AAAAAAAAAGAA
		AAAARRARARAA	M1	EHI_092670	329	340	1.04e-05	AAAAAAAAAGAA
		AAAARRARARAA	M1	EHI_123720	329	340	1.04e-05	AAAAAAAAAGAA
		AAAARRARARAA	M1	EHI_091470	329	340	1.04e-05	AAAAAAAAAGAA
		AAAARRARARAA	M1	EHI_011900	330	341	1.04e-05	AAAAAAAAAGAA
		AAAARRARARAA	M1	EHI_087660	331	342	1.04e-05	AAAAAAAAAGAA
		AAAARRARARAA	M1	EHI_152910	331	342	1.04e-05	AAAAAAAAAGAA
		AAAARRARARAA	M1	EHI_200060	332	343	1.04e-05	AAAAAAAAAGAA
		AAAARRARARAA	M1	EHI_042190	332	343	1.04e-05	AAAAAAAAAGAA
		AAAARRARARAA	M1	EHI_192760	332	343	1.04e-05	AAAAAAAAAGAA
		AAAARRARARAA	M1	EHI_036640	332	343	1.04e-05	AAAAAAAAAGAA
		AAAARRARARAA	M1	EHI_060400	332	343	1.04e-05	AAAAAAAAAGAA
		AAAARRARARAA	M1	EHI_006150	332	343	1.04e-05	AAAAAAAAAGAA
		AAAARRARARAA	M1	EHI_069150	333	344	1.04e-05	AAAAAAAAAGAA
		AAAARRARARAA	M1	EHI_058540	333	344	1.04e-05	AAAAAAAAAGAA
		AAAARRARARAA	M1	EHI_074040	333	344	1.04e-05	AAAAAAAAAGAA
		AAAARRARARAA	M1	EHI_093730	333	344	1.04e-05	AAAAAAAAAGAA
		AAAARRARARAA	M1	EHI_065670	334	345	1.04e-05	AAAAAAAAAGAA
		AAAARRARARAA	M1	EHI_197500	334	345	1.04e-05	AAAAAAAAAGAA
		AAAARRARARAA	M1	EHI_101270	335	346	1.04e-05	AAAAAAAAAGAA
		AAAARRARARAA	M1	EHI_183540	335	346	1.04e-05	AAAAAAAAAGAA
		AAAARRARARAA	M1	EHI_038280	335	346	1.04e-05	AAAAAAAAAGAA
		AAAARRARARAA	M1	EHI_099210	335	346	1.04e-05	AAAAAAAAAGAA
		AAAARRARARAA	M1	EHI_182710	335	346	1.04e-05	AAAAAAAAAGAA
		AAAARRARARAA	M1	EHI_116470	336	347	1.04e-05	AAAAAAAAAGAA
		AAAARRARARAA	M1	EHI_012320	337	348	1.04e-05	AAAAAAAAAGAA
		AAAARRARARAA	M1	EHI_190870	337	348	1.04e-05	AAAAAAAAAGAA
		AAAARRARARAA	M1	EHI_142170	338	349	1.04e-05	AAAAAAAAAGAA
		AAAARRARARAA	M1	EHI_137820	338	349	1.04e-05	AAAAAAAAAGAA
		AAAARRARARAA	M1	EHI_080590	338	349	1.04e-05	AAAAAAAAAGAA
		AAAARRARARAA	M1	EHI_067840	339	350	1.04e-05	AAAAAAAAAGAA
		AAAARRARARAA	M1	EHI_179880	339	350	1.04e-05	AAAAAAAAAGAA
		AAAARRARARAA	M1	EHI_141860	340	351	1.04e-05	AAAAAAAAAGAA
		AAAARRARARAA	M1	EHI_117620	340	351	1.04e-05	AAAAAAAAAGAA
		AAAARRARARAA	M1	EHI_135200	341	352	1.04e-05	AAAAAAAAAGAA
		AAAARRARARAA	M1	EHI_183900	341	352	1.04e-05	AAAAAAAAAGAA
		AAAARRARARAA	M1	EHI_050830	342	353	1.04e-05	AAAAAAAAAGAA
		AAAARRARARAA	M1	EHI_014360	342	353	1.04e-05	AAAAAAAAAGAA
		AAAARRARARAA	M1	EHI_152900	342	353	1.04e-05	AAAAAAAAAGAA
		AAAARRARARAA	M1	EHI_136730	342	353	1.04e-05	AAAAAAAAAGAA
		AAAARRARARAA	M1	EHI_006690	343	354	1.04e-05	AAAAAAAAAGAA
		AAAARRARARAA	M1	EHI_014070	343	354	1.04e-05	AAAAAAAAAGAA
		AAAARRARARAA	M1	EHI_093800	343	354	1.04e-05	AAAAAAAAAGAA
		AAAARRARARAA	M1	EHI_103390	343	354	1.04e-05	AAAAAAAAAGAA
		AAAARRARARAA	M1	EHI_012130	344	355	1.04e-05	AAAAAAAAAGAA
		AAAARRARARAA	M1	EHI_198790	345	356	1.04e-05	AAAAAAAAAGAA
		AAAARRARARAA	M1	EHI_183080	345	356	1.04e-05	AAAAAAAAAGAA
		AAAARRARARAA	M1	EHI_096180	346	357	1.04e-05	AAAAAAAAAGAA
		AAAARRARARAA	M1	EHI_074130	346	357	1.04e-05	AAAAAAAAAGAA
		AAAARRARARAA	M1	EHI_110510	346	357	1.04e-05	AAAAAAAAAGAA
		AAAARRARARAA	M1	EHI_116830	347	358	1.04e-05	AAAAAAAAAGAA
		AAAARRARARAA	M1	EHI_151610	347	358	1.04e-05	AAAAAAAAAGAA
		AAAARRARARAA	M1	EHI_156270	347	358	1.04e-05	AAAAAAAAAGAA
		AAAARRARARAA	M1	EHI_118820	347	358	1.04e-05	AAAAAAAAAGAA
		AAAARRARARAA	M1	EHI_151680	347	358	1.04e-05	AAAAAAAAAGAA
		AAAARRARARAA	M1	EHI_118680	348	359	1.04e-05	AAAAAAAAAGAA
		AAAARRARARAA	M1	EHI_007300	348	359	1.04e-05	AAAAAAAAAGAA
		AAAARRARARAA	M1	EHI_086190	348	359	1.04e-05	AAAAAAAAAGAA
		AAAARRARARAA	M1	EHI_188250	348	359	1.04e-05	AAAAAAAAAGAA
		AAAARRARARAA	M1	EHI_075850	348	359	1.04e-05	AAAAAAAAAGAA
		AAAARRARARAA	M1	EHI_029210	348	359	1.04e-05	AAAAAAAAAGAA
		AAAARRARARAA	M1	EHI_076260	348	359	1.04e-05	AAAAAAAAAGAA
		AAAARRARARAA	M1	EHI_069260	348	359	1.04e-05	AAAAAAAAAGAA
		AAAARRARARAA	M1	EHI_122820	349	360	1.04e-05	AAAAAAAAAGAA
		AAAARRARARAA	M1	EHI_192120	349	360	1.04e-05	AAAAAAAAAGAA
		AAAARRARARAA	M1	EHI_074020	349	360	1.04e-05	AAAAAAAAAGAA
		AAAARRARARAA	M1	EHI_118030	349	360	1.04e-05	AAAAAAAAAGAA
		AAAARRARARAA	M1	EHI_023020	349	360	1.04e-05	AAAAAAAAAGAA
		AAAARRARARAA	M1	EHI_168380	349	360	1.04e-05	AAAAAAAAAGAA
		AAAARRARARAA	M1	EHI_004760	350	361	1.04e-05	AAAAAAAAAGAA
		AAAARRARARAA	M1	EHI_166910	350	361	1.04e-05	AAAAAAAAAGAA
		AAAARRARARAA	M1	EHI_164820	350	361	1.04e-05	AAAAAAAAAGAA
		AAAARRARARAA	M1	EHI_044940	350	361	1.04e-05	AAAAAAAAAGAA
		AAAARRARARAA	M1	EHI_044180	350	361	1.04e-05	AAAAAAAAAGAA
		AAAARRARARAA	M1	EHI_126330	350	361	1.04e-05	AAAAAAAAAGAA
		AAAARRARARAA	M1	EHI_007280	351	362	1.04e-05	AAAAAAAAAGAA
		AAAARRARARAA	M1	EHI_151180	351	362	1.04e-05	AAAAAAAAAGAA
		AAAARRARARAA	M1	EHI_138760	351	362	1.04e-05	AAAAAAAAAGAA
		AAAARRARARAA	M1	EHI_001140	351	362	1.04e-05	AAAAAAAAAGAA
		AAAARRARARAA	M1	EHI_169650	351	362	1.04e-05	AAAAAAAAAGAA
		AAAARRARARAA	M1	EHI_025490	352	363	1.04e-05	AAAAAAAAAGAA
		AAAARRARARAA	M1	EHI_015230	352	363	1.04e-05	AAAAAAAAAGAA
		AAAARRARARAA	M1	EHI_097650	353	364	1.04e-05	AAAAAAAAAGAA
		AAAARRARARAA	M1	EHI_095080	353	364	1.04e-05	AAAAAAAAAGAA
		AAAARRARARAA	M1	EHI_001090	353	364	1.04e-05	AAAAAAAAAGAA
		AAAARRARARAA	M1	EHI_162230	353	364	1.04e-05	AAAAAAAAAGAA
		AAAARRARARAA	M1	EHI_183900	353	364	1.04e-05	AAAAAAAAAGAA
		AAAARRARARAA	M1	EHI_087640	353	364	1.04e-05	AAAAAAAAAGAA
		AAAARRARARAA	M1	EHI_045220	353	364	1.04e-05	AAAAAAAAAGAA
		AAAARRARARAA	M1	EHI_167940	353	364	1.04e-05	AAAAAAAAAGAA
		AAAARRARARAA	M1	EHI_010300	354	365	1.04e-05	AAAAAAAAAGAA
		AAAARRARARAA	M1	EHI_141380	354	365	1.04e-05	AAAAAAAAAGAA
		AAAARRARARAA	M1	EHI_029090	354	365	1.04e-05	AAAAAAAAAGAA
		AAAARRARARAA	M1	EHI_190450	355	366	1.04e-05	AAAAAAAAAGAA
		AAAARRARARAA	M1	EHI_053060	356	367	1.04e-05	AAAAAAAAAGAA
		AAAARRARARAA	M1	EHI_142740	356	367	1.04e-05	AAAAAAAAAGAA
		AAAARRARARAA	M1	EHI_191200	356	367	1.04e-05	AAAAAAAAAGAA
		AAAARRARARAA	M1	EHI_040360	356	367	1.04e-05	AAAAAAAAAGAA
		AAAARRARARAA	M1	EHI_111820	356	367	1.04e-05	AAAAAAAAAGAA
		AAAARRARARAA	M1	EHI_000480	356	367	1.04e-05	AAAAAAAAAGAA
		AAAARRARARAA	M1	EHI_152770	356	367	1.04e-05	AAAAAAAAAGAA
		AAAARRARARAA	M1	EHI_140290	356	367	1.04e-05	AAAAAAAAAGAA
		AAAARRARARAA	M1	EHI_067840	356	367	1.04e-05	AAAAAAAAAGAA
		AAAARRARARAA	M1	EHI_031260	356	367	1.04e-05	AAAAAAAAAGAA
		AAAARRARARAA	M1	EHI_131520	356	367	1.04e-05	AAAAAAAAAGAA
		AAAARRARARAA	M1	EHI_073170	357	368	1.04e-05	AAAAAAAAAGAA
		AAAARRARARAA	M1	EHI_137760	357	368	1.04e-05	AAAAAAAAAGAA
		AAAARRARARAA	M1	EHI_074130	357	368	1.04e-05	AAAAAAAAAGAA
		AAAARRARARAA	M1	EHI_029590	357	368	1.04e-05	AAAAAAAAAGAA
		AAAARRARARAA	M1	EHI_124440	357	368	1.04e-05	AAAAAAAAAGAA
		AAAARRARARAA	M1	EHI_001930	357	368	1.04e-05	AAAAAAAAAGAA
		AAAARRARARAA	M1	EHI_008760	357	368	1.04e-05	AAAAAAAAAGAA
		AAAARRARARAA	M1	EHI_075960	357	368	1.04e-05	AAAAAAAAAGAA
		AAAARRARARAA	M1	EHI_077230	358	369	1.04e-05	AAAAAAAAAGAA
		AAAARRARARAA	M1	EHI_045070	358	369	1.04e-05	AAAAAAAAAGAA
		AAAARRARARAA	M1	EHI_012080	358	369	1.04e-05	AAAAAAAAAGAA
		AAAARRARARAA	M1	EHI_162550	358	369	1.04e-05	AAAAAAAAAGAA
		AAAARRARARAA	M1	EHI_152730	359	370	1.04e-05	AAAAAAAAAGAA
		AAAARRARARAA	M1	EHI_200810	359	370	1.04e-05	AAAAAAAAAGAA
		AAAARRARARAA	M1	EHI_189100	360	371	1.04e-05	AAAAAAAAAGAA
		AAAARRARARAA	M1	EHI_062830	360	371	1.04e-05	AAAAAAAAAGAA
		AAAARRARARAA	M1	EHI_096550	360	371	1.04e-05	AAAAAAAAAGAA
		AAAARRARARAA	M1	EHI_151460	360	371	1.04e-05	AAAAAAAAAGAA
		AAAARRARARAA	M1	EHI_010040	360	371	1.04e-05	AAAAAAAAAGAA
		AAAARRARARAA	M1	EHI_129740	361	372	1.04e-05	AAAAAAAAAGAA
		AAAARRARARAA	M1	EHI_155350	362	373	1.04e-05	AAAAAAAAAGAA
		AAAARRARARAA	M1	EHI_060440	362	373	1.04e-05	AAAAAAAAAGAA
		AAAARRARARAA	M1	EHI_036880	362	373	1.04e-05	AAAAAAAAAGAA
		AAAARRARARAA	M1	EHI_051020	362	373	1.04e-05	AAAAAAAAAGAA
		AAAARRARARAA	M1	EHI_054530	362	373	1.04e-05	AAAAAAAAAGAA
		AAAARRARARAA	M1	EHI_177370	363	374	1.04e-05	AAAAAAAAAGAA
		AAAARRARARAA	M1	EHI_186730	363	374	1.04e-05	AAAAAAAAAGAA
		AAAARRARARAA	M1	EHI_100290	363	374	1.04e-05	AAAAAAAAAGAA
		AAAARRARARAA	M1	EHI_170590	363	374	1.04e-05	AAAAAAAAAGAA
		AAAARRARARAA	M1	EHI_122740	363	374	1.04e-05	AAAAAAAAAGAA
		AAAARRARARAA	M1	EHI_093360	363	374	1.04e-05	AAAAAAAAAGAA
		AAAARRARARAA	M1	EHI_110260	364	375	1.04e-05	AAAAAAAAAGAA
		AAAARRARARAA	M1	EHI_169220	364	375	1.04e-05	AAAAAAAAAGAA
		AAAARRARARAA	M1	EHI_091460	364	375	1.04e-05	AAAAAAAAAGAA
		AAAARRARARAA	M1	EHI_018640	364	375	1.04e-05	AAAAAAAAAGAA
		AAAARRARARAA	M1	EHI_188090	364	375	1.04e-05	AAAAAAAAAGAA
		AAAARRARARAA	M1	EHI_056360	365	376	1.04e-05	AAAAAAAAAGAA
		AAAARRARARAA	M1	EHI_126990	365	376	1.04e-05	AAAAAAAAAGAA
		AAAARRARARAA	M1	EHI_015360	365	376	1.04e-05	AAAAAAAAAGAA
		AAAARRARARAA	M1	EHI_124870	365	376	1.04e-05	AAAAAAAAAGAA
		AAAARRARARAA	M1	EHI_188950	366	377	1.04e-05	AAAAAAAAAGAA
		AAAARRARARAA	M1	EHI_141350	366	377	1.04e-05	AAAAAAAAAGAA
		AAAARRARARAA	M1	EHI_029550	366	377	1.04e-05	AAAAAAAAAGAA
		AAAARRARARAA	M1	EHI_091560	366	377	1.04e-05	AAAAAAAAAGAA
		AAAARRARARAA	M1	EHI_096540	366	377	1.04e-05	AAAAAAAAAGAA
		AAAARRARARAA	M1	EHI_087760	366	377	1.04e-05	AAAAAAAAAGAA
		AAAARRARARAA	M1	EHI_025820	366	377	1.04e-05	AAAAAAAAAGAA
		AAAARRARARAA	M1	EHI_006680	367	378	1.04e-05	AAAAAAAAAGAA
		AAAARRARARAA	M1	EHI_087610	367	378	1.04e-05	AAAAAAAAAGAA
		AAAARRARARAA	M1	EHI_006770	367	378	1.04e-05	AAAAAAAAAGAA
		AAAARRARARAA	M1	EHI_141070	367	378	1.04e-05	AAAAAAAAAGAA
		AAAARRARARAA	M1	EHI_141990	367	378	1.04e-05	AAAAAAAAAGAA
		AAAARRARARAA	M1	EHI_054670	368	379	1.04e-05	AAAAAAAAAGAA
		AAAARRARARAA	M1	EHI_016350	368	379	1.04e-05	AAAAAAAAAGAA
		AAAARRARARAA	M1	EHI_158080	368	379	1.04e-05	AAAAAAAAAGAA
		AAAARRARARAA	M1	EHI_105130	368	379	1.04e-05	AAAAAAAAAGAA
		AAAARRARARAA	M1	EHI_189180	369	380	1.04e-05	AAAAAAAAAGAA
		AAAARRARARAA	M1	EHI_024430	369	380	1.04e-05	AAAAAAAAAGAA
		AAAARRARARAA	M1	EHI_148530	369	380	1.04e-05	AAAAAAAAAGAA
		AAAARRARARAA	M1	EHI_035720	369	380	1.04e-05	AAAAAAAAAGAA
		AAAARRARARAA	M1	EHI_101270	370	381	1.04e-05	AAAAAAAAAGAA
		AAAARRARARAA	M1	EHI_192610	370	381	1.04e-05	AAAAAAAAAGAA
		AAAARRARARAA	M1	EHI_137980	371	382	1.04e-05	AAAAAAAAAGAA
		AAAARRARARAA	M1	EHI_080580	372	383	1.04e-05	AAAAAAAAAGAA
		AAAARRARARAA	M1	EHI_044650	372	383	1.04e-05	AAAAAAAAAGAA
		AAAARRARARAA	M1	EHI_052750	372	383	1.04e-05	AAAAAAAAAGAA
		AAAARRARARAA	M1	EHI_152930	373	384	1.04e-05	AAAAAAAAAGAA
		AAAARRARARAA	M1	EHI_119490	373	384	1.04e-05	AAAAAAAAAGAA
		AAAARRARARAA	M1	EHI_007280	373	384	1.04e-05	AAAAAAAAAGAA
		AAAARRARARAA	M1	EHI_009860	373	384	1.04e-05	AAAAAAAAAGAA
		AAAARRARARAA	M1	EHI_140490	373	384	1.04e-05	AAAAAAAAAGAA
		AAAARRARARAA	M1	EHI_147550	373	384	1.04e-05	AAAAAAAAAGAA
		AAAARRARARAA	M1	EHI_178540	373	384	1.04e-05	AAAAAAAAAGAA
		AAAARRARARAA	M1	EHI_156280	373	384	1.04e-05	AAAAAAAAAGAA
		AAAARRARARAA	M1	EHI_088010	374	385	1.04e-05	AAAAAAAAAGAA
		AAAARRARARAA	M1	EHI_092610	374	385	1.04e-05	AAAAAAAAAGAA
		AAAARRARARAA	M1	EHI_172750	374	385	1.04e-05	AAAAAAAAAGAA
		AAAARRARARAA	M1	EHI_097650	375	386	1.04e-05	AAAAAAAAAGAA
		AAAARRARARAA	M1	EHI_170590	375	386	1.04e-05	AAAAAAAAAGAA
		AAAARRARARAA	M1	EHI_049040	375	386	1.04e-05	AAAAAAAAAGAA
		AAAARRARARAA	M1	EHI_096330	376	387	1.04e-05	AAAAAAAAAGAA
		AAAARRARARAA	M1	EHI_109970	376	387	1.04e-05	AAAAAAAAAGAA
		AAAARRARARAA	M1	EHI_200730	376	387	1.04e-05	AAAAAAAAAGAA
		AAAARRARARAA	M1	EHI_193480	376	387	1.04e-05	AAAAAAAAAGAA
		AAAARRARARAA	M1	EHI_009970	377	388	1.04e-05	AAAAAAAAAGAA
		AAAARRARARAA	M1	EHI_043020	378	389	1.04e-05	AAAAAAAAAGAA
		AAAARRARARAA	M1	EHI_040270	378	389	1.04e-05	AAAAAAAAAGAA
		AAAARRARARAA	M1	EHI_069380	378	389	1.04e-05	AAAAAAAAAGAA
		AAAARRARARAA	M1	EHI_192950	379	390	1.04e-05	AAAAAAAAAGAA
		AAAARRARARAA	M1	EHI_049390	379	390	1.04e-05	AAAAAAAAAGAA
		AAAARRARARAA	M1	EHI_137760	380	391	1.04e-05	AAAAAAAAAGAA
		AAAARRARARAA	M1	EHI_151180	380	391	1.04e-05	AAAAAAAAAGAA
		AAAARRARARAA	M1	EHI_103280	381	392	1.04e-05	AAAAAAAAAGAA
		AAAARRARARAA	M1	EHI_061000	381	392	1.04e-05	AAAAAAAAAGAA
		AAAARRARARAA	M1	EHI_013250	381	392	1.04e-05	AAAAAAAAAGAA
		AAAARRARARAA	M1	EHI_153200	381	392	1.04e-05	AAAAAAAAAGAA
		AAAARRARARAA	M1	EHI_011180	382	393	1.04e-05	AAAAAAAAAGAA
		AAAARRARARAA	M1	EHI_178680	382	393	1.04e-05	AAAAAAAAAGAA
		AAAARRARARAA	M1	EHI_182610	382	393	1.04e-05	AAAAAAAAAGAA
		AAAARRARARAA	M1	EHI_080860	382	393	1.04e-05	AAAAAAAAAGAA
		AAAARRARARAA	M1	EHI_006680	384	395	1.04e-05	AAAAAAAAAGAA
		AAAARRARARAA	M1	EHI_006770	384	395	1.04e-05	AAAAAAAAAGAA
		AAAARRARARAA	M1	EHI_118050	384	395	1.04e-05	AAAAAAAAAGAA
		AAAARRARARAA	M1	EHI_069970	385	396	1.04e-05	AAAAAAAAAGAA
		AAAARRARARAA	M1	EHI_038270	385	396	1.04e-05	AAAAAAAAAGAA
		AAAARRARARAA	M1	EHI_001060	386	397	1.04e-05	AAAAAAAAAGAA
		AAAARRARARAA	M1	EHI_124860	386	397	1.04e-05	AAAAAAAAAGAA
		AAAARRARARAA	M1	EHI_197260	388	399	1.04e-05	AAAAAAAAAGAA
		AAAARRARARAA	M1	EHI_174900	388	399	1.04e-05	AAAAAAAAAGAA
		AAAARRARARAA	M1	EHI_049320	388	399	1.04e-05	AAAAAAAAAGAA
		AAAARRARARAA	M1	EHI_201300	389	400	1.04e-05	AAAAAAAAAGAA
		AAAARRARARAA	M1	EHI_031960	389	400	1.04e-05	AAAAAAAAAGAA
		AAAARRARARAA	M1	EHI_124470	390	401	1.04e-05	AAAAAAAAAGAA
		AAAARRARARAA	M1	EHI_086090	404	415	1.04e-05	AAAAAAAAAGAA
		AAAARRARARAA	M1	EHI_079930	407	418	1.04e-05	AAAAAAAAAGAA
		AAAARRARARAA	M1	EHI_095030	419	430	1.04e-05	AAAAAAAAAGAA
		AAAARRARARAA	M1	EHI_165150	422	433	1.04e-05	AAAAAAAAAGAA
		AAAARRARARAA	M1	EHI_099860	437	448	1.04e-05	AAAAAAAAAGAA
		AAAARRARARAA	M1	EHI_068190	445	456	1.04e-05	AAAAAAAAAGAA
		AAAARRARARAA	M1	EHI_026320	452	463	1.04e-05	AAAAAAAAAGAA
		AAAARRARARAA	M1	EHI_009650	467	478	1.04e-05	AAAAAAAAAGAA
		AAAARRARARAA	M1	EHI_169660	480	491	1.04e-05	AAAAAAAAAGAA
		AAAARRARARAA	M1	EHI_182500	30	41	1.15e-05	AAAAAGAGAAAA
		AAAARRARARAA	M1	EHI_088490	41	52	1.15e-05	AAAAAGAGAAAA
		AAAARRARARAA	M1	EHI_182500	69	80	1.15e-05	AAAAAGAGAAAA
		AAAARRARARAA	M1	EHI_049730	70	81	1.15e-05	AAAAAGAGAAAA
		AAAARRARARAA	M1	EHI_182500	90	101	1.15e-05	AAAAAGAGAAAA
		AAAARRARARAA	M1	EHI_196370	91	102	1.15e-05	AAAAAGAGAAAA
		AAAARRARARAA	M1	EHI_182700	101	112	1.15e-05	AAAAAGAGAAAA
		AAAARRARARAA	M1	EHI_092610	106	117	1.15e-05	AAAAAGAGAAAA
		AAAARRARARAA	M1	EHI_121730	108	119	1.15e-05	AAAAAGAGAAAA
		AAAARRARARAA	M1	EHI_182500	111	122	1.15e-05	AAAAAGAGAAAA
		AAAARRARARAA	M1	EHI_094010	112	123	1.15e-05	AAAAAGAGAAAA
		AAAARRARARAA	M1	EHI_194050	131	142	1.15e-05	AAAAAGAGAAAA
		AAAARRARARAA	M1	EHI_004430	131	142	1.15e-05	AAAAAGAGAAAA
		AAAARRARARAA	M1	EHI_004440	131	142	1.15e-05	AAAAAGAGAAAA
		AAAARRARARAA	M1	EHI_035800	153	164	1.15e-05	AAAAAGAGAAAA
		AAAARRARARAA	M1	EHI_039330	158	169	1.15e-05	AAAAAGAGAAAA
		AAAARRARARAA	M1	EHI_180160	186	197	1.15e-05	AAAAAGAGAAAA
		AAAARRARARAA	M1	EHI_160710	190	201	1.15e-05	AAAAAGAGAAAA
		AAAARRARARAA	M1	EHI_045920	195	206	1.15e-05	AAAAAGAGAAAA
		AAAARRARARAA	M1	EHI_150380	203	214	1.15e-05	AAAAAGAGAAAA
		AAAARRARARAA	M1	EHI_121770	205	216	1.15e-05	AAAAAGAGAAAA
		AAAARRARARAA	M1	EHI_166920	206	217	1.15e-05	AAAAAGAGAAAA
		AAAARRARARAA	M1	EHI_195020	211	222	1.15e-05	AAAAAGAGAAAA
		AAAARRARARAA	M1	EHI_009900	212	223	1.15e-05	AAAAAGAGAAAA
		AAAARRARARAA	M1	EHI_045920	224	235	1.15e-05	AAAAAGAGAAAA
		AAAARRARARAA	M1	EHI_154250	232	243	1.15e-05	AAAAAGAGAAAA
		AAAARRARARAA	M1	EHI_198680	234	245	1.15e-05	AAAAAGAGAAAA
		AAAARRARARAA	M1	EHI_168290	235	246	1.15e-05	AAAAAGAGAAAA
		AAAARRARARAA	M1	EHI_063040	242	253	1.15e-05	AAAAAGAGAAAA
		AAAARRARARAA	M1	EHI_098750	243	254	1.15e-05	AAAAAGAGAAAA
		AAAARRARARAA	M1	EHI_129340	243	254	1.15e-05	AAAAAGAGAAAA
		AAAARRARARAA	M1	EHI_045110	248	259	1.15e-05	AAAAAGAGAAAA
		AAAARRARARAA	M1	EHI_151270	248	259	1.15e-05	AAAAAGAGAAAA
		AAAARRARARAA	M1	EHI_158590	249	260	1.15e-05	AAAAAGAGAAAA
		AAAARRARARAA	M1	EHI_095190	254	265	1.15e-05	AAAAAGAGAAAA
		AAAARRARARAA	M1	EHI_045920	254	265	1.15e-05	AAAAAGAGAAAA
		AAAARRARARAA	M1	EHI_042110	261	272	1.15e-05	AAAAAGAGAAAA
		AAAARRARARAA	M1	EHI_035700	263	274	1.15e-05	AAAAAGAGAAAA
		AAAARRARARAA	M1	EHI_158590	274	285	1.15e-05	AAAAAGAGAAAA
		AAAARRARARAA	M1	EHI_038270	281	292	1.15e-05	AAAAAGAGAAAA
		AAAARRARARAA	M1	EHI_154250	281	292	1.15e-05	AAAAAGAGAAAA
		AAAARRARARAA	M1	EHI_007950	288	299	1.15e-05	AAAAAGAGAAAA
		AAAARRARARAA	M1	EHI_147560	292	303	1.15e-05	AAAAAGAGAAAA
		AAAARRARARAA	M1	EHI_178750	293	304	1.15e-05	AAAAAGAGAAAA
		AAAARRARARAA	M1	EHI_175270	295	306	1.15e-05	AAAAAGAGAAAA
		AAAARRARARAA	M1	EHI_152540	295	306	1.15e-05	AAAAAGAGAAAA
		AAAARRARARAA	M1	EHI_019140	295	306	1.15e-05	AAAAAGAGAAAA
		AAAARRARARAA	M1	EHI_081120	297	308	1.15e-05	AAAAAGAGAAAA
		AAAARRARARAA	M1	EHI_118200	300	311	1.15e-05	AAAAAGAGAAAA
		AAAARRARARAA	M1	EHI_139410	301	312	1.15e-05	AAAAAGAGAAAA
		AAAARRARARAA	M1	EHI_035980	305	316	1.15e-05	AAAAAGAGAAAA
		AAAARRARARAA	M1	EHI_031100	305	316	1.15e-05	AAAAAGAGAAAA
		AAAARRARARAA	M1	EHI_197790	305	316	1.15e-05	AAAAAGAGAAAA
		AAAARRARARAA	M1	EHI_087340	307	318	1.15e-05	AAAAAGAGAAAA
		AAAARRARARAA	M1	EHI_130910	311	322	1.15e-05	AAAAAGAGAAAA
		AAAARRARARAA	M1	EHI_142910	312	323	1.15e-05	AAAAAGAGAAAA
		AAAARRARARAA	M1	EHI_005910	315	326	1.15e-05	AAAAAGAGAAAA
		AAAARRARARAA	M1	EHI_175270	317	328	1.15e-05	AAAAAGAGAAAA
		AAAARRARARAA	M1	EHI_178010	317	328	1.15e-05	AAAAAGAGAAAA
		AAAARRARARAA	M1	EHI_069150	321	332	1.15e-05	AAAAAGAGAAAA
		AAAARRARARAA	M1	EHI_155250	322	333	1.15e-05	AAAAAGAGAAAA
		AAAARRARARAA	M1	EHI_175270	326	337	1.15e-05	AAAAAGAGAAAA
		AAAARRARARAA	M1	EHI_100400	327	338	1.15e-05	AAAAAGAGAAAA
		AAAARRARARAA	M1	EHI_046050	328	339	1.15e-05	AAAAAGAGAAAA
		AAAARRARARAA	M1	EHI_085010	328	339	1.15e-05	AAAAAGAGAAAA
		AAAARRARARAA	M1	EHI_121770	329	340	1.15e-05	AAAAAGAGAAAA
		AAAARRARARAA	M1	EHI_068310	329	340	1.15e-05	AAAAAGAGAAAA
		AAAARRARARAA	M1	EHI_023470	332	343	1.15e-05	AAAAAGAGAAAA
		AAAARRARARAA	M1	EHI_110600	334	345	1.15e-05	AAAAAGAGAAAA
		AAAARRARARAA	M1	EHI_024460	336	347	1.15e-05	AAAAAGAGAAAA
		AAAARRARARAA	M1	EHI_050410	336	347	1.15e-05	AAAAAGAGAAAA
		AAAARRARARAA	M1	EHI_062490	336	347	1.15e-05	AAAAAGAGAAAA
		AAAARRARARAA	M1	EHI_156090	336	347	1.15e-05	AAAAAGAGAAAA
		AAAARRARARAA	M1	EHI_112000	337	348	1.15e-05	AAAAAGAGAAAA
		AAAARRARARAA	M1	EHI_100330	337	348	1.15e-05	AAAAAGAGAAAA
		AAAARRARARAA	M1	EHI_138800	344	355	1.15e-05	AAAAAGAGAAAA
		AAAARRARARAA	M1	EHI_069420	344	355	1.15e-05	AAAAAGAGAAAA
		AAAARRARARAA	M1	EHI_008240	346	357	1.15e-05	AAAAAGAGAAAA
		AAAARRARARAA	M1	EHI_044230	350	361	1.15e-05	AAAAAGAGAAAA
		AAAARRARARAA	M1	EHI_010040	352	363	1.15e-05	AAAAAGAGAAAA
		AAAARRARARAA	M1	EHI_184680	353	364	1.15e-05	AAAAAGAGAAAA
		AAAARRARARAA	M1	EHI_022940	353	364	1.15e-05	AAAAAGAGAAAA
		AAAARRARARAA	M1	EHI_198960	354	365	1.15e-05	AAAAAGAGAAAA
		AAAARRARARAA	M1	EHI_194990	355	366	1.15e-05	AAAAAGAGAAAA
		AAAARRARARAA	M1	EHI_163570	357	368	1.15e-05	AAAAAGAGAAAA
		AAAARRARARAA	M1	EHI_160220	358	369	1.15e-05	AAAAAGAGAAAA
		AAAARRARARAA	M1	EHI_024600	360	371	1.15e-05	AAAAAGAGAAAA
		AAAARRARARAA	M1	EHI_175410	361	372	1.15e-05	AAAAAGAGAAAA
		AAAARRARARAA	M1	EHI_189120	363	374	1.15e-05	AAAAAGAGAAAA
		AAAARRARARAA	M1	EHI_030080	364	375	1.15e-05	AAAAAGAGAAAA
		AAAARRARARAA	M1	EHI_074020	365	376	1.15e-05	AAAAAGAGAAAA
		AAAARRARARAA	M1	EHI_013290	366	377	1.15e-05	AAAAAGAGAAAA
		AAAARRARARAA	M1	EHI_081790	366	377	1.15e-05	AAAAAGAGAAAA
		AAAARRARARAA	M1	EHI_023490	367	378	1.15e-05	AAAAAGAGAAAA
		AAAARRARARAA	M1	EHI_085370	368	379	1.15e-05	AAAAAGAGAAAA
		AAAARRARARAA	M1	EHI_110600	369	380	1.15e-05	AAAAAGAGAAAA
		AAAARRARARAA	M1	EHI_121470	374	385	1.15e-05	AAAAAGAGAAAA
		AAAARRARARAA	M1	EHI_151280	377	388	1.15e-05	AAAAAGAGAAAA
		AAAARRARARAA	M1	EHI_120910	378	389	1.15e-05	AAAAAGAGAAAA
		AAAARRARARAA	M1	EHI_008360	380	391	1.15e-05	AAAAAGAGAAAA
		AAAARRARARAA	M1	EHI_196390	381	392	1.15e-05	AAAAAGAGAAAA
		AAAARRARARAA	M1	EHI_198960	383	394	1.15e-05	AAAAAGAGAAAA
		AAAARRARARAA	M1	EHI_040700	384	395	1.15e-05	AAAAAGAGAAAA
		AAAARRARARAA	M1	EHI_180350	386	397	1.15e-05	AAAAAGAGAAAA
		AAAARRARARAA	M1	EHI_152970	386	397	1.15e-05	AAAAAGAGAAAA
		AAAARRARARAA	M1	EHI_131060	389	400	1.15e-05	AAAAAGAGAAAA
		AAAARRARARAA	M1	EHI_052750	390	401	1.15e-05	AAAAAGAGAAAA
		AAAARRARARAA	M1	EHI_013960	390	401	1.15e-05	AAAAAGAGAAAA
		AAAARRARARAA	M1	EHI_174890	390	401	1.15e-05	AAAAAGAGAAAA
		AAAARRARARAA	M1	EHI_163500	409	420	1.15e-05	AAAAAGAGAAAA
		AAAARRARARAA	M1	EHI_112060	409	420	1.15e-05	AAAAAGAGAAAA
		AAAARRARARAA	M1	EHI_053620	426	437	1.15e-05	AAAAAGAGAAAA
		AAAARRARARAA	M1	EHI_188590	430	441	1.15e-05	AAAAAGAGAAAA
		AAAARRARARAA	M1	EHI_096800	445	456	1.15e-05	AAAAAGAGAAAA
		AAAARRARARAA	M1	EHI_119620	484	495	1.15e-05	AAAAAGAGAAAA
		AAAARRARARAA	M1	EHI_197880	300	311	1.16e-05	AAAAGGAAAGAG
		AAAARRARARAA	M1	EHI_018620	440	451	1.16e-05	AAAAGGAAAGAG
		AAAARRARARAA	M1	EHI_155250	196	207	1.17e-05	AAAAGAAGAGAG
		AAAARRARARAA	M1	EHI_167130	203	214	1.17e-05	AAAAGAAGAGAG
		AAAARRARARAA	M1	EHI_201230	214	225	1.17e-05	AAAAGAAGAGAG
		AAAARRARARAA	M1	EHI_099860	313	324	1.17e-05	AAAAGAAGAGAG
		AAAARRARARAA	M1	EHI_187220	99	110	1.2e-05	AGAAGGAAAGAA
		AAAARRARARAA	M1	EHI_055680	125	136	1.2e-05	AGAAGGAAAGAA
		AAAARRARARAA	M1	EHI_148750	148	159	1.2e-05	AGAAGGAAAGAA
		AAAARRARARAA	M1	EHI_112820	181	192	1.2e-05	AGAAGGAAAGAA
		AAAARRARARAA	M1	EHI_001800	215	226	1.2e-05	AAAAAGAGAGGA
		AAAARRARARAA	M1	EHI_122750	223	234	1.2e-05	AGAAGGAAAGAA
		AAAARRARARAA	M1	EHI_004070	246	257	1.2e-05	AGAAGGAAAGAA
		AAAARRARARAA	M1	EHI_046050	249	260	1.2e-05	AGAAGGAAAGAA
		AAAARRARARAA	M1	EHI_005900	283	294	1.2e-05	AGAAGGAAAGAA
		AAAARRARARAA	M1	EHI_151750	290	301	1.2e-05	AAAAAGAGAGGA
		AAAARRARARAA	M1	EHI_029060	332	343	1.2e-05	AAAAAGAGAGGA
		AAAARRARARAA	M1	EHI_069340	348	359	1.2e-05	AGAAGGAAAGAA
		AAAARRARARAA	M1	EHI_049570	404	415	1.2e-05	AAAAAGAGAGGA
		AAAARRARARAA	M1	EHI_092500	490	501	1.2e-05	AGAAGGAAAGAA
		AAAARRARARAA	M1	EHI_181510	28	39	1.21e-05	AGAAGAAGAGAA
		AAAARRARARAA	M1	EHI_197850	149	160	1.21e-05	AGAAGAAGAGAA
		AAAARRARARAA	M1	EHI_139050	196	207	1.21e-05	AGAAGAAGAGAA
		AAAARRARARAA	M1	EHI_087790	214	225	1.21e-05	AGAAGAAGAGAA
		AAAARRARARAA	M1	EHI_081350	231	242	1.21e-05	AGAAGAAGAGAA
		AAAARRARARAA	M1	EHI_001960	273	284	1.21e-05	AGAAGAAGAGAA
		AAAARRARARAA	M1	EHI_122730	273	284	1.21e-05	AGAAGAAGAGAA
		AAAARRARARAA	M1	EHI_177870	290	301	1.21e-05	AGAAGAAGAGAA
		AAAARRARARAA	M1	EHI_194310	409	420	1.21e-05	AGAAGAAGAGAA
		AAAARRARARAA	M1	EHI_067270	455	466	1.21e-05	AGAAGAAGAGAA
		AAAARRARARAA	M1	EHI_029000	455	466	1.21e-05	AGAAGAAGAGAA
		AAAARRARARAA	M1	EHI_116480	457	468	1.21e-05	AGAAGAAGAGAA
		AAAARRARARAA	M1	EHI_194850	466	477	1.21e-05	AGAAGAAGAGAA
		AAAARRARARAA	M1	EHI_025090	219	230	1.22e-05	AAAAAGAGAGAG
		AAAARRARARAA	M1	EHI_167630	488	499	1.22e-05	AAAAAGAGAGAG
		AAAARRARARAA	M1	EHI_153360	178	189	1.24e-05	AGAAAGAGAGAA
		AAAARRARARAA	M1	EHI_082560	336	347	1.24e-05	AGAAAGAGAGAA
		AAAARRARARAA	M1	EHI_117880	486	497	1.24e-05	AGAAAGAGAGAA
		AAAARRARARAA	M1	EHI_006760	32	43	1.55e-05	AAAAGAAAAAAA
		AAAARRARARAA	M1	EHI_182500	38	49	1.55e-05	AAAAGAAAAAAA
		AAAARRARARAA	M1	EHI_127120	48	59	1.55e-05	AAAAGAAAAAAA
		AAAARRARARAA	M1	EHI_130740	57	68	1.55e-05	AAAAGAAAAAAA
		AAAARRARARAA	M1	EHI_027670	64	75	1.55e-05	AAAAGAAAAAAA
		AAAARRARARAA	M1	EHI_059910	95	106	1.55e-05	AAAAGAAAAAAA
		AAAARRARARAA	M1	EHI_201940	98	109	1.55e-05	AAAAGAAAAAAA
		AAAARRARARAA	M1	EHI_079985	100	111	1.55e-05	AAAAGAAAAAAA
		AAAARRARARAA	M1	EHI_082540	104	115	1.55e-05	AAAAGAAAAAAA
		AAAARRARARAA	M1	EHI_094790	105	116	1.55e-05	AAAAGAAAAAAA
		AAAARRARARAA	M1	EHI_160680	109	120	1.55e-05	AAAAGAAAAAAA
		AAAARRARARAA	M1	EHI_114770	119	130	1.55e-05	AAAAGAAAAAAA
		AAAARRARARAA	M1	EHI_127410	127	138	1.55e-05	AAAAGAAAAAAA
		AAAARRARARAA	M1	EHI_023390	139	150	1.55e-05	AAAAGAAAAAAA
		AAAARRARARAA	M1	EHI_026390	143	154	1.55e-05	AAAAGAAAAAAA
		AAAARRARARAA	M1	EHI_125920	144	155	1.55e-05	AAAAGAAAAAAA
		AAAARRARARAA	M1	EHI_000450	146	157	1.55e-05	AAAAGAAAAAAA
		AAAARRARARAA	M1	EHI_134770	155	166	1.55e-05	AAAAGAAAAAAA
		AAAARRARARAA	M1	EHI_131480	156	167	1.55e-05	AAAAGAAAAAAA
		AAAARRARARAA	M1	EHI_014260	163	174	1.55e-05	AAAAGAAAAAAA
		AAAARRARARAA	M1	EHI_134010	164	175	1.55e-05	AAAAGAAAAAAA
		AAAARRARARAA	M1	EHI_131480	164	175	1.55e-05	AAAAGAAAAAAA
		AAAARRARARAA	M1	EHI_188110	165	176	1.55e-05	AAAAGAAAAAAA
		AAAARRARARAA	M1	EHI_025430	170	181	1.55e-05	AAAAGAAAAAAA
		AAAARRARARAA	M1	EHI_103340	180	191	1.55e-05	AAAAGAAAAAAA
		AAAARRARARAA	M1	EHI_154250	188	199	1.55e-05	AAAAGAAAAAAA
		AAAARRARARAA	M1	EHI_053420	192	203	1.55e-05	AAAAGAAAAAAA
		AAAARRARARAA	M1	EHI_093870	196	207	1.55e-05	AAAAGAAAAAAA
		AAAARRARARAA	M1	EHI_103340	202	213	1.55e-05	AAAAGAAAAAAA
		AAAARRARARAA	M1	EHI_096820	202	213	1.55e-05	AAAAGAAAAAAA
		AAAARRARARAA	M1	EHI_184800	204	215	1.55e-05	AAAAGAAAAAAA
		AAAARRARARAA	M1	EHI_197850	205	216	1.55e-05	AAAAGAAAAAAA
		AAAARRARARAA	M1	EHI_191760	220	231	1.55e-05	AAAAGAAAAAAA
		AAAARRARARAA	M1	EHI_050500	225	236	1.55e-05	AAAAGAAAAAAA
		AAAARRARARAA	M1	EHI_000650	226	237	1.55e-05	AAAAGAAAAAAA
		AAAARRARARAA	M1	EHI_008110	231	242	1.55e-05	AAAAGAAAAAAA
		AAAARRARARAA	M1	EHI_045920	233	244	1.55e-05	AAAAGAAAAAAA
		AAAARRARARAA	M1	EHI_110980	236	247	1.55e-05	AAAAGAAAAAAA
		AAAARRARARAA	M1	EHI_137050	236	247	1.55e-05	AAAAGAAAAAAA
		AAAARRARARAA	M1	EHI_091510	244	255	1.55e-05	AAAAGAAAAAAA
		AAAARRARARAA	M1	EHI_110180	251	262	1.55e-05	AAAAGAAAAAAA
		AAAARRARARAA	M1	EHI_131970	260	271	1.55e-05	AAAAGAAAAAAA
		AAAARRARARAA	M1	EHI_053420	260	271	1.55e-05	AAAAGAAAAAAA
		AAAARRARARAA	M1	EHI_188080	264	275	1.55e-05	AAAAGAAAAAAA
		AAAARRARARAA	M1	EHI_091510	264	275	1.55e-05	AAAAGAAAAAAA
		AAAARRARARAA	M1	EHI_123710	265	276	1.55e-05	AAAAGAAAAAAA
		AAAARRARARAA	M1	EHI_010050	265	276	1.55e-05	AAAAGAAAAAAA
		AAAARRARARAA	M1	EHI_011390	268	279	1.55e-05	AAAAGAAAAAAA
		AAAARRARARAA	M1	EHI_069170	275	286	1.55e-05	AAAAGAAAAAAA
		AAAARRARARAA	M1	EHI_126300	276	287	1.55e-05	AAAAGAAAAAAA
		AAAARRARARAA	M1	EHI_008780	281	292	1.55e-05	AAAAGAAAAAAA
		AAAARRARARAA	M1	EHI_158310	281	292	1.55e-05	AAAAGAAAAAAA
		AAAARRARARAA	M1	EHI_091510	285	296	1.55e-05	AAAAGAAAAAAA
		AAAARRARARAA	M1	EHI_113550	285	296	1.55e-05	AAAAGAAAAAAA
		AAAARRARARAA	M1	EHI_100470	286	297	1.55e-05	AAAAGAAAAAAA
		AAAARRARARAA	M1	EHI_017650	288	299	1.55e-05	AAAAGAAAAAAA
		AAAARRARARAA	M1	EHI_063040	290	301	1.55e-05	AAAAGAAAAAAA
		AAAARRARARAA	M1	EHI_186020	291	302	1.55e-05	AAAAGAAAAAAA
		AAAARRARARAA	M1	EHI_170480	293	304	1.55e-05	AAAAGAAAAAAA
		AAAARRARARAA	M1	EHI_091510	294	305	1.55e-05	AAAAGAAAAAAA
		AAAARRARARAA	M1	EHI_192620	296	307	1.55e-05	AAAAGAAAAAAA
		AAAARRARARAA	M1	EHI_008700	298	309	1.55e-05	AAAAGAAAAAAA
		AAAARRARARAA	M1	EHI_011400	298	309	1.55e-05	AAAAGAAAAAAA
		AAAARRARARAA	M1	EHI_003030	298	309	1.55e-05	AAAAGAAAAAAA
		AAAARRARARAA	M1	EHI_063900	299	310	1.55e-05	AAAAGAAAAAAA
		AAAARRARARAA	M1	EHI_141070	302	313	1.55e-05	AAAAGAAAAAAA
		AAAARRARARAA	M1	EHI_048420	306	317	1.55e-05	AAAAGAAAAAAA
		AAAARRARARAA	M1	EHI_042200	309	320	1.55e-05	AAAAGAAAAAAA
		AAAARRARARAA	M1	EHI_148900	311	322	1.55e-05	AAAAGAAAAAAA
		AAAARRARARAA	M1	EHI_019170	312	323	1.55e-05	AAAAGAAAAAAA
		AAAARRARARAA	M1	EHI_026470	314	325	1.55e-05	AAAAGAAAAAAA
		AAAARRARARAA	M1	EHI_120610	314	325	1.55e-05	AAAAGAAAAAAA
		AAAARRARARAA	M1	EHI_180160	316	327	1.55e-05	AAAAGAAAAAAA
		AAAARRARARAA	M1	EHI_065640	317	328	1.55e-05	AAAAGAAAAAAA
		AAAARRARARAA	M1	EHI_011510	317	328	1.55e-05	AAAAGAAAAAAA
		AAAARRARARAA	M1	EHI_103540	317	328	1.55e-05	AAAAGAAAAAAA
		AAAARRARARAA	M1	EHI_180660	317	328	1.55e-05	AAAAGAAAAAAA
		AAAARRARARAA	M1	EHI_100320	317	328	1.55e-05	AAAAGAAAAAAA
		AAAARRARARAA	M1	EHI_052740	318	329	1.55e-05	AAAAGAAAAAAA
		AAAARRARARAA	M1	EHI_148150	319	330	1.55e-05	AAAAGAAAAAAA
		AAAARRARARAA	M1	EHI_060400	319	330	1.55e-05	AAAAGAAAAAAA
		AAAARRARARAA	M1	EHI_108670	321	332	1.55e-05	AAAAGAAAAAAA
		AAAARRARARAA	M1	EHI_182890	321	332	1.55e-05	AAAAGAAAAAAA
		AAAARRARARAA	M1	EHI_185410	322	333	1.55e-05	AAAAGAAAAAAA
		AAAARRARARAA	M1	EHI_053180	328	339	1.55e-05	AAAAGAAAAAAA
		AAAARRARARAA	M1	EHI_194570	328	339	1.55e-05	AAAAGAAAAAAA
		AAAARRARARAA	M1	EHI_191760	329	340	1.55e-05	AAAAGAAAAAAA
		AAAARRARARAA	M1	EHI_103430	329	340	1.55e-05	AAAAGAAAAAAA
		AAAARRARARAA	M1	EHI_129740	329	340	1.55e-05	AAAAGAAAAAAA
		AAAARRARARAA	M1	EHI_038280	329	340	1.55e-05	AAAAGAAAAAAA
		AAAARRARARAA	M1	EHI_101270	329	340	1.55e-05	AAAAGAAAAAAA
		AAAARRARARAA	M1	EHI_190870	332	343	1.55e-05	AAAAGAAAAAAA
		AAAARRARARAA	M1	EHI_012320	332	343	1.55e-05	AAAAGAAAAAAA
		AAAARRARARAA	M1	EHI_140480	333	344	1.55e-05	AAAAGAAAAAAA
		AAAARRARARAA	M1	EHI_006740	335	346	1.55e-05	AAAAGAAAAAAA
		AAAARRARARAA	M1	EHI_009820	337	348	1.55e-05	AAAAGAAAAAAA
		AAAARRARARAA	M1	EHI_093800	338	349	1.55e-05	AAAAGAAAAAAA
		AAAARRARARAA	M1	EHI_006710	338	349	1.55e-05	AAAAGAAAAAAA
		AAAARRARARAA	M1	EHI_181170	338	349	1.55e-05	AAAAGAAAAAAA
		AAAARRARARAA	M1	EHI_119310	338	349	1.55e-05	AAAAGAAAAAAA
		AAAARRARARAA	M1	EHI_108670	338	349	1.55e-05	AAAAGAAAAAAA
		AAAARRARARAA	M1	EHI_052730	339	350	1.55e-05	AAAAGAAAAAAA
		AAAARRARARAA	M1	EHI_197500	339	350	1.55e-05	AAAAGAAAAAAA
		AAAARRARARAA	M1	EHI_024590	339	350	1.55e-05	AAAAGAAAAAAA
		AAAARRARARAA	M1	EHI_148150	340	351	1.55e-05	AAAAGAAAAAAA
		AAAARRARARAA	M1	EHI_050500	341	352	1.55e-05	AAAAGAAAAAAA
		AAAARRARARAA	M1	EHI_188250	342	353	1.55e-05	AAAAGAAAAAAA
		AAAARRARARAA	M1	EHI_193320	342	353	1.55e-05	AAAAGAAAAAAA
		AAAARRARARAA	M1	EHI_169980	343	354	1.55e-05	AAAAGAAAAAAA
		AAAARRARARAA	M1	EHI_069260	343	354	1.55e-05	AAAAGAAAAAAA
		AAAARRARARAA	M1	EHI_127410	344	355	1.55e-05	AAAAGAAAAAAA
		AAAARRARARAA	M1	EHI_093360	344	355	1.55e-05	AAAAGAAAAAAA
		AAAARRARARAA	M1	EHI_114120	344	355	1.55e-05	AAAAGAAAAAAA
		AAAARRARARAA	M1	EHI_045710	344	355	1.55e-05	AAAAGAAAAAAA
		AAAARRARARAA	M1	EHI_049900	345	356	1.55e-05	AAAAGAAAAAAA
		AAAARRARARAA	M1	EHI_169650	345	356	1.55e-05	AAAAGAAAAAAA
		AAAARRARARAA	M1	EHI_029550	345	356	1.55e-05	AAAAGAAAAAAA
		AAAARRARARAA	M1	EHI_060990	345	356	1.55e-05	AAAAGAAAAAAA
		AAAARRARARAA	M1	EHI_183900	346	357	1.55e-05	AAAAGAAAAAAA
		AAAARRARARAA	M1	EHI_050830	347	358	1.55e-05	AAAAGAAAAAAA
		AAAARRARARAA	M1	EHI_048580	347	358	1.55e-05	AAAAGAAAAAAA
		AAAARRARARAA	M1	EHI_010600	347	358	1.55e-05	AAAAGAAAAAAA
		AAAARRARARAA	M1	EHI_110710	348	359	1.55e-05	AAAAGAAAAAAA
		AAAARRARARAA	M1	EHI_103390	348	359	1.55e-05	AAAAGAAAAAAA
		AAAARRARARAA	M1	EHI_155720	348	359	1.55e-05	AAAAGAAAAAAA
		AAAARRARARAA	M1	EHI_154200	349	360	1.55e-05	AAAAGAAAAAAA
		AAAARRARARAA	M1	EHI_163720	350	361	1.55e-05	AAAAGAAAAAAA
		AAAARRARARAA	M1	EHI_074130	351	362	1.55e-05	AAAAGAAAAAAA
		AAAARRARARAA	M1	EHI_001870	351	362	1.55e-05	AAAAGAAAAAAA
		AAAARRARARAA	M1	EHI_079950	352	363	1.55e-05	AAAAGAAAAAAA
		AAAARRARARAA	M1	EHI_087550	352	363	1.55e-05	AAAAGAAAAAAA
		AAAARRARARAA	M1	EHI_053420	354	365	1.55e-05	AAAAGAAAAAAA
		AAAARRARARAA	M1	EHI_137010	354	365	1.55e-05	AAAAGAAAAAAA
		AAAARRARARAA	M1	EHI_006130	354	365	1.55e-05	AAAAGAAAAAAA
		AAAARRARARAA	M1	EHI_142040	354	365	1.55e-05	AAAAGAAAAAAA
		AAAARRARARAA	M1	EHI_067930	354	365	1.55e-05	AAAAGAAAAAAA
		AAAARRARARAA	M1	EHI_108670	355	366	1.55e-05	AAAAGAAAAAAA
		AAAARRARARAA	M1	EHI_091070	356	367	1.55e-05	AAAAGAAAAAAA
		AAAARRARARAA	M1	EHI_197660	356	367	1.55e-05	AAAAGAAAAAAA
		AAAARRARARAA	M1	EHI_104530	356	367	1.55e-05	AAAAGAAAAAAA
		AAAARRARARAA	M1	EHI_067890	356	367	1.55e-05	AAAAGAAAAAAA
		AAAARRARARAA	M1	EHI_030090	357	368	1.55e-05	AAAAGAAAAAAA
		AAAARRARARAA	M1	EHI_086030	357	368	1.55e-05	AAAAGAAAAAAA
		AAAARRARARAA	M1	EHI_136390	357	368	1.55e-05	AAAAGAAAAAAA
		AAAARRARARAA	M1	EHI_183900	358	369	1.55e-05	AAAAGAAAAAAA
		AAAARRARARAA	M1	EHI_110150	358	369	1.55e-05	AAAAGAAAAAAA
		AAAARRARARAA	M1	EHI_200760	358	369	1.55e-05	AAAAGAAAAAAA
		AAAARRARARAA	M1	EHI_035500	358	369	1.55e-05	AAAAGAAAAAAA
		AAAARRARARAA	M1	EHI_110260	359	370	1.55e-05	AAAAGAAAAAAA
		AAAARRARARAA	M1	EHI_012950	359	370	1.55e-05	AAAAGAAAAAAA
		AAAARRARARAA	M1	EHI_121850	359	370	1.55e-05	AAAAGAAAAAAA
		AAAARRARARAA	M1	EHI_094820	360	371	1.55e-05	AAAAGAAAAAAA
		AAAARRARARAA	M1	EHI_086220	360	371	1.55e-05	AAAAGAAAAAAA
		AAAARRARARAA	M1	EHI_110290	361	372	1.55e-05	AAAAGAAAAAAA
		AAAARRARARAA	M1	EHI_141030	361	372	1.55e-05	AAAAGAAAAAAA
		AAAARRARARAA	M1	EHI_107040	361	372	1.55e-05	AAAAGAAAAAAA
		AAAARRARARAA	M1	EHI_001930	362	373	1.55e-05	AAAAGAAAAAAA
		AAAARRARARAA	M1	EHI_148530	363	374	1.55e-05	AAAAGAAAAAAA
		AAAARRARARAA	M1	EHI_179050	363	374	1.55e-05	AAAAGAAAAAAA
		AAAARRARARAA	M1	EHI_156670	363	374	1.55e-05	AAAAGAAAAAAA
		AAAARRARARAA	M1	EHI_101270	363	374	1.55e-05	AAAAGAAAAAAA
		AAAARRARARAA	M1	EHI_199640	363	374	1.55e-05	AAAAGAAAAAAA
		AAAARRARARAA	M1	EHI_138520	363	374	1.55e-05	AAAAGAAAAAAA
		AAAARRARARAA	M1	EHI_065490	364	375	1.55e-05	AAAAGAAAAAAA
		AAAARRARARAA	M1	EHI_055830	364	375	1.55e-05	AAAAGAAAAAAA
		AAAARRARARAA	M1	EHI_119300	365	376	1.55e-05	AAAAGAAAAAAA
		AAAARRARARAA	M1	EHI_062830	365	376	1.55e-05	AAAAGAAAAAAA
		AAAARRARARAA	M1	EHI_096550	365	376	1.55e-05	AAAAGAAAAAAA
		AAAARRARARAA	M1	EHI_153660	365	376	1.55e-05	AAAAGAAAAAAA
		AAAARRARARAA	M1	EHI_050440	367	378	1.55e-05	AAAAGAAAAAAA
		AAAARRARARAA	M1	EHI_125900	368	379	1.55e-05	AAAAGAAAAAAA
		AAAARRARARAA	M1	EHI_178540	368	379	1.55e-05	AAAAGAAAAAAA
		AAAARRARARAA	M1	EHI_189110	368	379	1.55e-05	AAAAGAAAAAAA
		AAAARRARARAA	M1	EHI_049170	368	379	1.55e-05	AAAAGAAAAAAA
		AAAARRARARAA	M1	EHI_170590	368	379	1.55e-05	AAAAGAAAAAAA
		AAAARRARARAA	M1	EHI_097650	370	381	1.55e-05	AAAAGAAAAAAA
		AAAARRARARAA	M1	EHI_006800	370	381	1.55e-05	AAAAGAAAAAAA
		AAAARRARARAA	M1	EHI_131160	370	381	1.55e-05	AAAAGAAAAAAA
		AAAARRARARAA	M1	EHI_029550	371	382	1.55e-05	AAAAGAAAAAAA
		AAAARRARARAA	M1	EHI_108670	372	383	1.55e-05	AAAAGAAAAAAA
		AAAARRARARAA	M1	EHI_000520	372	383	1.55e-05	AAAAGAAAAAAA
		AAAARRARARAA	M1	EHI_122820	373	384	1.55e-05	AAAAGAAAAAAA
		AAAARRARARAA	M1	EHI_123240	373	384	1.55e-05	AAAAGAAAAAAA
		AAAARRARARAA	M1	EHI_035590	373	384	1.55e-05	AAAAGAAAAAAA
		AAAARRARARAA	M1	EHI_158080	373	384	1.55e-05	AAAAGAAAAAAA
		AAAARRARARAA	M1	EHI_054670	373	384	1.55e-05	AAAAGAAAAAAA
		AAAARRARARAA	M1	EHI_164880	373	384	1.55e-05	AAAAGAAAAAAA
		AAAARRARARAA	M1	EHI_192950	373	384	1.55e-05	AAAAGAAAAAAA
		AAAARRARARAA	M1	EHI_008810	376	387	1.55e-05	AAAAGAAAAAAA
		AAAARRARARAA	M1	EHI_100400	376	387	1.55e-05	AAAAGAAAAAAA
		AAAARRARARAA	M1	EHI_100330	376	387	1.55e-05	AAAAGAAAAAAA
		AAAARRARARAA	M1	EHI_184520	377	388	1.55e-05	AAAAGAAAAAAA
		AAAARRARARAA	M1	EHI_006680	378	389	1.55e-05	AAAAGAAAAAAA
		AAAARRARARAA	M1	EHI_006770	378	389	1.55e-05	AAAAGAAAAAAA
		AAAARRARARAA	M1	EHI_131060	380	391	1.55e-05	AAAAGAAAAAAA
		AAAARRARARAA	M1	EHI_197260	382	393	1.55e-05	AAAAGAAAAAAA
		AAAARRARARAA	M1	EHI_116730	382	393	1.55e-05	AAAAGAAAAAAA
		AAAARRARARAA	M1	EHI_065660	383	394	1.55e-05	AAAAGAAAAAAA
		AAAARRARARAA	M1	EHI_015550	383	394	1.55e-05	AAAAGAAAAAAA
		AAAARRARARAA	M1	EHI_100400	385	396	1.55e-05	AAAAGAAAAAAA
		AAAARRARARAA	M1	EHI_100330	385	396	1.55e-05	AAAAGAAAAAAA
		AAAARRARARAA	M1	EHI_104480	389	400	1.55e-05	AAAAGAAAAAAA
		AAAARRARARAA	M1	EHI_155250	389	400	1.55e-05	AAAAGAAAAAAA
		AAAARRARARAA	M1	EHI_140660	460	471	1.55e-05	AAAAGAAAAAAA
		AAAARRARARAA	M1	EHI_033680	462	473	1.55e-05	AAAAGAAAAAAA
		AAAARRARARAA	M1	EHI_098750	462	473	1.55e-05	AAAAGAAAAAAA
		AAAARRARARAA	M1	EHI_014250	463	474	1.55e-05	AAAAGAAAAAAA
		AAAARRARARAA	M1	EHI_131230	468	479	1.55e-05	AAAAGAAAAAAA
		AAAARRARARAA	M1	EHI_027740	62	73	1.59e-05	AAAAGAAAAGGA
		AAAARRARARAA	M1	EHI_003020	78	89	1.59e-05	AAAAGAAAAGGA
		AAAARRARARAA	M1	EHI_006930	85	96	1.59e-05	AAAAGAAAAGGA
		AAAARRARARAA	M1	EHI_182500	100	111	1.59e-05	AAAAGAAAAGGA
		AAAARRARARAA	M1	EHI_046050	135	146	1.59e-05	AAAAGAAAAGGA
		AAAARRARARAA	M1	EHI_099360	156	167	1.59e-05	AAAAGAAAAGGA
		AAAARRARARAA	M1	EHI_114640	182	193	1.59e-05	AAAAGAAAAGGA
		AAAARRARARAA	M1	EHI_054110	191	202	1.59e-05	AAAAGAAAAGGA
		AAAARRARARAA	M1	EHI_105120	193	204	1.59e-05	AAAAGAAAAGGA
		AAAARRARARAA	M1	EHI_016430	257	268	1.59e-05	AAAAGAAAAGGA
		AAAARRARARAA	M1	EHI_091240	277	288	1.59e-05	AAAAGAAAAGGA
		AAAARRARARAA	M1	EHI_065870	312	323	1.59e-05	AAAAGAAAAGGA
		AAAARRARARAA	M1	EHI_035200	312	323	1.59e-05	AAAAGAAAAGGA
		AAAARRARARAA	M1	EHI_200780	320	331	1.59e-05	AAAAGAAAAGGA
		AAAARRARARAA	M1	EHI_187230	323	334	1.59e-05	AAAAGAAAAGGA
		AAAARRARARAA	M1	EHI_038160	328	339	1.59e-05	AAAAGAAAAGGA
		AAAARRARARAA	M1	EHI_106090	328	339	1.59e-05	AAAAGAAAAGGA
		AAAARRARARAA	M1	EHI_004400	345	356	1.59e-05	AAAAGAAAAGGA
		AAAARRARARAA	M1	EHI_087610	354	365	1.59e-05	AAAAGAAAAGGA
		AAAARRARARAA	M1	EHI_022980	362	373	1.59e-05	AAAAGAAAAGGA
		AAAARRARARAA	M1	EHI_069970	368	379	1.59e-05	AAAAGAAAAGGA
		AAAARRARARAA	M1	EHI_152030	443	454	1.59e-05	AAAAGAAAAGGA
		AAAARRARARAA	M1	EHI_068300	470	481	1.59e-05	AAAAGAAAAGGA
		AAAARRARARAA	M1	EHI_178030	78	89	1.63e-05	CAAAGAAGAGAA
		AAAARRARARAA	M1	EHI_110190	387	398	1.63e-05	CAAAGAAGAGAA
		AAAARRARARAA	M1	EHI_115270	455	466	1.63e-05	AAAAGGGAAGAA
		AAAARRARARAA	M1	EHI_115400	455	466	1.63e-05	AAAAGGGAAGAA
		AAAARRARARAA	M1	EHI_070740	18	29	1.64e-05	AAAAGGAGAAGA
		AAAARRARARAA	M1	EHI_008030	280	291	1.64e-05	AAAAGGAGAAGA
		AAAARRARARAA	M1	EHI_194280	345	356	1.64e-05	AAAAGGAGAAGA
		AAAARRARARAA	M1	EHI_172510	360	371	1.64e-05	AAAAGGAGAAGA
		AAAARRARARAA	M1	EHI_064450	365	376	1.64e-05	AAAAGGAGAAGA
		AAAARRARARAA	M1	EHI_122740	475	486	1.64e-05	AAAAGGAGAAGA
		AAAARRARARAA	M1	EHI_068710	490	501	1.64e-05	AAAAGGAGAAGA
		AAAARRARARAA	M1	EHI_064500	223	234	1.65e-05	AAAAGAGGAGAA
		AAAARRARARAA	M1	EHI_123710	273	284	1.65e-05	AAAAGAGGAGAA
		AAAARRARARAA	M1	EHI_100260	310	321	1.65e-05	AAAAGAGGAGAA
		AAAARRARARAA	M1	EHI_178770	37	48	1.96e-05	AAAAAGAAAAAA
		AAAARRARARAA	M1	EHI_181510	38	49	1.96e-05	AAAAAGAAAAAA
		AAAARRARARAA	M1	EHI_127120	47	58	1.96e-05	AAAAAGAAAAAA
		AAAARRARARAA	M1	EHI_124570	50	61	1.96e-05	AAAAAGAAAAAA
		AAAARRARARAA	M1	EHI_130740	56	67	1.96e-05	AAAAAGAAAAAA
		AAAARRARARAA	M1	EHI_027670	63	74	1.96e-05	AAAAAGAAAAAA
		AAAARRARARAA	M1	EHI_055420	93	104	1.96e-05	AAAAAGAAAAAA
		AAAARRARARAA	M1	EHI_059910	94	105	1.96e-05	AAAAAGAAAAAA
		AAAARRARARAA	M1	EHI_059910	102	113	1.96e-05	AAAAAGAAAAAA
		AAAARRARARAA	M1	EHI_082540	103	114	1.96e-05	AAAAAGAAAAAA
		AAAARRARARAA	M1	EHI_094790	104	115	1.96e-05	AAAAAGAAAAAA
		AAAARRARARAA	M1	EHI_045120	104	115	1.96e-05	AAAAAGAAAAAA
		AAAARRARARAA	M1	EHI_114770	118	129	1.96e-05	AAAAAGAAAAAA
		AAAARRARARAA	M1	EHI_006760	119	130	1.96e-05	AAAAAGAAAAAA
		AAAARRARARAA	M1	EHI_182500	119	130	1.96e-05	AAAAAGAAAAAA
		AAAARRARARAA	M1	EHI_181710	122	133	1.96e-05	AAAAAGAAAAAA
		AAAARRARARAA	M1	EHI_103260	122	133	1.96e-05	AAAAAGAAAAAA
		AAAARRARARAA	M1	EHI_022270	122	133	1.96e-05	AAAAAGAAAAAA
		AAAARRARARAA	M1	EHI_124540	124	135	1.96e-05	AAAAAGAAAAAA
		AAAARRARARAA	M1	EHI_125920	143	154	1.96e-05	AAAAAGAAAAAA
		AAAARRARARAA	M1	EHI_131480	155	166	1.96e-05	AAAAAGAAAAAA
		AAAARRARARAA	M1	EHI_197850	159	170	1.96e-05	AAAAAGAAAAAA
		AAAARRARARAA	M1	EHI_192490	161	172	1.96e-05	AAAAAGAAAAAA
		AAAARRARARAA	M1	EHI_131480	163	174	1.96e-05	AAAAAGAAAAAA
		AAAARRARARAA	M1	EHI_022730	165	176	1.96e-05	AAAAAGAAAAAA
		AAAARRARARAA	M1	EHI_079910	177	188	1.96e-05	AAAAAGAAAAAA
		AAAARRARARAA	M1	EHI_049670	177	188	1.96e-05	AAAAAGAAAAAA
		AAAARRARARAA	M1	EHI_103340	179	190	1.96e-05	AAAAAGAAAAAA
		AAAARRARARAA	M1	EHI_165160	185	196	1.96e-05	AAAAAGAAAAAA
		AAAARRARARAA	M1	EHI_053420	191	202	1.96e-05	AAAAAGAAAAAA
		AAAARRARARAA	M1	EHI_087550	200	211	1.96e-05	AAAAAGAAAAAA
		AAAARRARARAA	M1	EHI_096820	201	212	1.96e-05	AAAAAGAAAAAA
		AAAARRARARAA	M1	EHI_146380	208	219	1.96e-05	AAAAAGAAAAAA
		AAAARRARARAA	M1	EHI_045920	210	221	1.96e-05	AAAAAGAAAAAA
		AAAARRARARAA	M1	EHI_020250	216	227	1.96e-05	AAAAAGAAAAAA
		AAAARRARARAA	M1	EHI_045920	217	228	1.96e-05	AAAAAGAAAAAA
		AAAARRARARAA	M1	EHI_000650	225	236	1.96e-05	AAAAAGAAAAAA
		AAAARRARARAA	M1	EHI_035980	232	243	1.96e-05	AAAAAGAAAAAA
		AAAARRARARAA	M1	EHI_045920	232	243	1.96e-05	AAAAAGAAAAAA
		AAAARRARARAA	M1	EHI_137050	235	246	1.96e-05	AAAAAGAAAAAA
		AAAARRARARAA	M1	EHI_110980	235	246	1.96e-05	AAAAAGAAAAAA
		AAAARRARARAA	M1	EHI_136460	241	252	1.96e-05	AAAAAGAAAAAA
		AAAARRARARAA	M1	EHI_091540	241	252	1.96e-05	AAAAAGAAAAAA
		AAAARRARARAA	M1	EHI_091510	243	254	1.96e-05	AAAAAGAAAAAA
		AAAARRARARAA	M1	EHI_178450	251	262	1.96e-05	AAAAAGAAAAAA
		AAAARRARARAA	M1	EHI_053420	259	270	1.96e-05	AAAAAGAAAAAA
		AAAARRARARAA	M1	EHI_131970	259	270	1.96e-05	AAAAAGAAAAAA
		AAAARRARARAA	M1	EHI_182610	260	271	1.96e-05	AAAAAGAAAAAA
		AAAARRARARAA	M1	EHI_188080	263	274	1.96e-05	AAAAAGAAAAAA
		AAAARRARARAA	M1	EHI_091510	263	274	1.96e-05	AAAAAGAAAAAA
		AAAARRARARAA	M1	EHI_178600	264	275	1.96e-05	AAAAAGAAAAAA
		AAAARRARARAA	M1	EHI_010050	264	275	1.96e-05	AAAAAGAAAAAA
		AAAARRARARAA	M1	EHI_131010	266	277	1.96e-05	AAAAAGAAAAAA
		AAAARRARARAA	M1	EHI_067890	269	280	1.96e-05	AAAAAGAAAAAA
		AAAARRARARAA	M1	EHI_109690	270	281	1.96e-05	AAAAAGAAAAAA
		AAAARRARARAA	M1	EHI_117590	271	282	1.96e-05	AAAAAGAAAAAA
		AAAARRARARAA	M1	EHI_019090	272	283	1.96e-05	AAAAAGAAAAAA
		AAAARRARARAA	M1	EHI_069170	274	285	1.96e-05	AAAAAGAAAAAA
		AAAARRARARAA	M1	EHI_126300	275	286	1.96e-05	AAAAAGAAAAAA
		AAAARRARARAA	M1	EHI_192470	278	289	1.96e-05	AAAAAGAAAAAA
		AAAARRARARAA	M1	EHI_038310	280	291	1.96e-05	AAAAAGAAAAAA
		AAAARRARARAA	M1	EHI_158310	280	291	1.96e-05	AAAAAGAAAAAA
		AAAARRARARAA	M1	EHI_008780	280	291	1.96e-05	AAAAAGAAAAAA
		AAAARRARARAA	M1	EHI_087680	280	291	1.96e-05	AAAAAGAAAAAA
		AAAARRARARAA	M1	EHI_152310	283	294	1.96e-05	AAAAAGAAAAAA
		AAAARRARARAA	M1	EHI_091510	284	295	1.96e-05	AAAAAGAAAAAA
		AAAARRARARAA	M1	EHI_184680	284	295	1.96e-05	AAAAAGAAAAAA
		AAAARRARARAA	M1	EHI_100470	285	296	1.96e-05	AAAAAGAAAAAA
		AAAARRARARAA	M1	EHI_023300	285	296	1.96e-05	AAAAAGAAAAAA
		AAAARRARARAA	M1	EHI_017650	287	298	1.96e-05	AAAAAGAAAAAA
		AAAARRARARAA	M1	EHI_192620	288	299	1.96e-05	AAAAAGAAAAAA
		AAAARRARARAA	M1	EHI_063040	289	300	1.96e-05	AAAAAGAAAAAA
		AAAARRARARAA	M1	EHI_114210	289	300	1.96e-05	AAAAAGAAAAAA
		AAAARRARARAA	M1	EHI_170480	292	303	1.96e-05	AAAAAGAAAAAA
		AAAARRARARAA	M1	EHI_100470	293	304	1.96e-05	AAAAAGAAAAAA
		AAAARRARARAA	M1	EHI_091510	293	304	1.96e-05	AAAAAGAAAAAA
		AAAARRARARAA	M1	EHI_192620	295	306	1.96e-05	AAAAAGAAAAAA
		AAAARRARARAA	M1	EHI_188840	296	307	1.96e-05	AAAAAGAAAAAA
		AAAARRARARAA	M1	EHI_172510	296	307	1.96e-05	AAAAAGAAAAAA
		AAAARRARARAA	M1	EHI_048960	297	308	1.96e-05	AAAAAGAAAAAA
		AAAARRARARAA	M1	EHI_011400	297	308	1.96e-05	AAAAAGAAAAAA
		AAAARRARARAA	M1	EHI_008700	297	308	1.96e-05	AAAAAGAAAAAA
		AAAARRARARAA	M1	EHI_003030	297	308	1.96e-05	AAAAAGAAAAAA
		AAAARRARARAA	M1	EHI_191530	299	310	1.96e-05	AAAAAGAAAAAA
		AAAARRARARAA	M1	EHI_146150	299	310	1.96e-05	AAAAAGAAAAAA
		AAAARRARARAA	M1	EHI_135590	299	310	1.96e-05	AAAAAGAAAAAA
		AAAARRARARAA	M1	EHI_017890	299	310	1.96e-05	AAAAAGAAAAAA
		AAAARRARARAA	M1	EHI_031350	299	310	1.96e-05	AAAAAGAAAAAA
		AAAARRARARAA	M1	EHI_141070	301	312	1.96e-05	AAAAAGAAAAAA
		AAAARRARARAA	M1	EHI_188250	302	313	1.96e-05	AAAAAGAAAAAA
		AAAARRARARAA	M1	EHI_023260	302	313	1.96e-05	AAAAAGAAAAAA
		AAAARRARARAA	M1	EHI_003910	305	316	1.96e-05	AAAAAGAAAAAA
		AAAARRARARAA	M1	EHI_092720	305	316	1.96e-05	AAAAAGAAAAAA
		AAAARRARARAA	M1	EHI_048420	305	316	1.96e-05	AAAAAGAAAAAA
		AAAARRARARAA	M1	EHI_035230	305	316	1.96e-05	AAAAAGAAAAAA
		AAAARRARARAA	M1	EHI_198010	306	317	1.96e-05	AAAAAGAAAAAA
		AAAARRARARAA	M1	EHI_160910	307	318	1.96e-05	AAAAAGAAAAAA
		AAAARRARARAA	M1	EHI_042200	308	319	1.96e-05	AAAAAGAAAAAA
		AAAARRARARAA	M1	EHI_148900	310	321	1.96e-05	AAAAAGAAAAAA
		AAAARRARARAA	M1	EHI_019170	311	322	1.96e-05	AAAAAGAAAAAA
		AAAARRARARAA	M1	EHI_105790	312	323	1.96e-05	AAAAAGAAAAAA
		AAAARRARARAA	M1	EHI_026470	313	324	1.96e-05	AAAAAGAAAAAA
		AAAARRARARAA	M1	EHI_152580	314	325	1.96e-05	AAAAAGAAAAAA
		AAAARRARARAA	M1	EHI_180160	315	326	1.96e-05	AAAAAGAAAAAA
		AAAARRARARAA	M1	EHI_180660	316	327	1.96e-05	AAAAAGAAAAAA
		AAAARRARARAA	M1	EHI_011510	316	327	1.96e-05	AAAAAGAAAAAA
		AAAARRARARAA	M1	EHI_100320	316	327	1.96e-05	AAAAAGAAAAAA
		AAAARRARARAA	M1	EHI_065640	316	327	1.96e-05	AAAAAGAAAAAA
		AAAARRARARAA	M1	EHI_046610	319	330	1.96e-05	AAAAAGAAAAAA
		AAAARRARARAA	M1	EHI_131930	319	330	1.96e-05	AAAAAGAAAAAA
		AAAARRARARAA	M1	EHI_106090	320	331	1.96e-05	AAAAAGAAAAAA
		AAAARRARARAA	M1	EHI_038160	320	331	1.96e-05	AAAAAGAAAAAA
		AAAARRARARAA	M1	EHI_183510	320	331	1.96e-05	AAAAAGAAAAAA
		AAAARRARARAA	M1	EHI_182890	320	331	1.96e-05	AAAAAGAAAAAA
		AAAARRARARAA	M1	EHI_185410	321	332	1.96e-05	AAAAAGAAAAAA
		AAAARRARARAA	M1	EHI_053180	327	338	1.96e-05	AAAAAGAAAAAA
		AAAARRARARAA	M1	EHI_194570	327	338	1.96e-05	AAAAAGAAAAAA
		AAAARRARARAA	M1	EHI_191760	328	339	1.96e-05	AAAAAGAAAAAA
		AAAARRARARAA	M1	EHI_103430	328	339	1.96e-05	AAAAAGAAAAAA
		AAAARRARARAA	M1	EHI_156290	328	339	1.96e-05	AAAAAGAAAAAA
		AAAARRARARAA	M1	EHI_101270	328	339	1.96e-05	AAAAAGAAAAAA
		AAAARRARARAA	M1	EHI_002190	328	339	1.96e-05	AAAAAGAAAAAA
		AAAARRARARAA	M1	EHI_129740	328	339	1.96e-05	AAAAAGAAAAAA
		AAAARRARARAA	M1	EHI_023870	329	340	1.96e-05	AAAAAGAAAAAA
		AAAARRARARAA	M1	EHI_161890	330	341	1.96e-05	AAAAAGAAAAAA
		AAAARRARARAA	M1	EHI_129770	331	342	1.96e-05	AAAAAGAAAAAA
		AAAARRARARAA	M1	EHI_190870	331	342	1.96e-05	AAAAAGAAAAAA
		AAAARRARARAA	M1	EHI_140480	332	343	1.96e-05	AAAAAGAAAAAA
		AAAARRARARAA	M1	EHI_167680	332	343	1.96e-05	AAAAAGAAAAAA
		AAAARRARARAA	M1	EHI_001100	334	345	1.96e-05	AAAAAGAAAAAA
		AAAARRARARAA	M1	EHI_181600	335	346	1.96e-05	AAAAAGAAAAAA
		AAAARRARARAA	M1	EHI_042190	336	347	1.96e-05	AAAAAGAAAAAA
		AAAARRARARAA	M1	EHI_006150	336	347	1.96e-05	AAAAAGAAAAAA
		AAAARRARARAA	M1	EHI_009820	336	347	1.96e-05	AAAAAGAAAAAA
		AAAARRARARAA	M1	EHI_030880	336	347	1.96e-05	AAAAAGAAAAAA
		AAAARRARARAA	M1	EHI_006710	337	348	1.96e-05	AAAAAGAAAAAA
		AAAARRARARAA	M1	EHI_130680	337	348	1.96e-05	AAAAAGAAAAAA
		AAAARRARARAA	M1	EHI_152490	337	348	1.96e-05	AAAAAGAAAAAA
		AAAARRARARAA	M1	EHI_093730	337	348	1.96e-05	AAAAAGAAAAAA
		AAAARRARARAA	M1	EHI_065670	338	349	1.96e-05	AAAAAGAAAAAA
		AAAARRARARAA	M1	EHI_137760	338	349	1.96e-05	AAAAAGAAAAAA
		AAAARRARARAA	M1	EHI_197500	338	349	1.96e-05	AAAAAGAAAAAA
		AAAARRARARAA	M1	EHI_038280	339	350	1.96e-05	AAAAAGAAAAAA
		AAAARRARARAA	M1	EHI_148150	339	350	1.96e-05	AAAAAGAAAAAA
		AAAARRARARAA	M1	EHI_050500	340	351	1.96e-05	AAAAAGAAAAAA
		AAAARRARARAA	M1	EHI_188250	341	352	1.96e-05	AAAAAGAAAAAA
		AAAARRARARAA	M1	EHI_174940	341	352	1.96e-05	AAAAAGAAAAAA
		AAAARRARARAA	M1	EHI_140310	341	352	1.96e-05	AAAAAGAAAAAA
		AAAARRARARAA	M1	EHI_159680	341	352	1.96e-05	AAAAAGAAAAAA
		AAAARRARARAA	M1	EHI_164320	341	352	1.96e-05	AAAAAGAAAAAA
		AAAARRARARAA	M1	EHI_080590	342	353	1.96e-05	AAAAAGAAAAAA
		AAAARRARARAA	M1	EHI_045710	343	354	1.96e-05	AAAAAGAAAAAA
		AAAARRARARAA	M1	EHI_093360	343	354	1.96e-05	AAAAAGAAAAAA
		AAAARRARARAA	M1	EHI_183260	343	354	1.96e-05	AAAAAGAAAAAA
		AAAARRARARAA	M1	EHI_179050	343	354	1.96e-05	AAAAAGAAAAAA
		AAAARRARARAA	M1	EHI_127410	343	354	1.96e-05	AAAAAGAAAAAA
		AAAARRARARAA	M1	EHI_055830	344	355	1.96e-05	AAAAAGAAAAAA
		AAAARRARARAA	M1	EHI_049900	344	355	1.96e-05	AAAAAGAAAAAA
		AAAARRARARAA	M1	EHI_169650	344	355	1.96e-05	AAAAAGAAAAAA
		AAAARRARARAA	M1	EHI_183900	345	356	1.96e-05	AAAAAGAAAAAA
		AAAARRARARAA	M1	EHI_152540	345	356	1.96e-05	AAAAAGAAAAAA
		AAAARRARARAA	M1	EHI_197040	346	357	1.96e-05	AAAAAGAAAAAA
		AAAARRARARAA	M1	EHI_050830	346	357	1.96e-05	AAAAAGAAAAAA
		AAAARRARARAA	M1	EHI_140280	346	357	1.96e-05	AAAAAGAAAAAA
		AAAARRARARAA	M1	EHI_096600	346	357	1.96e-05	AAAAAGAAAAAA
		AAAARRARARAA	M1	EHI_110710	347	358	1.96e-05	AAAAAGAAAAAA
		AAAARRARARAA	M1	EHI_046650	347	358	1.96e-05	AAAAAGAAAAAA
		AAAARRARARAA	M1	EHI_103390	347	358	1.96e-05	AAAAAGAAAAAA
		AAAARRARARAA	M1	EHI_155720	347	358	1.96e-05	AAAAAGAAAAAA
		AAAARRARARAA	M1	EHI_182970	349	360	1.96e-05	AAAAAGAAAAAA
		AAAARRARARAA	M1	EHI_098410	349	360	1.96e-05	AAAAAGAAAAAA
		AAAARRARARAA	M1	EHI_137830	349	360	1.96e-05	AAAAAGAAAAAA
		AAAARRARARAA	M1	EHI_188080	349	360	1.96e-05	AAAAAGAAAAAA
		AAAARRARARAA	M1	EHI_110970	349	360	1.96e-05	AAAAAGAAAAAA
		AAAARRARARAA	M1	EHI_001870	350	361	1.96e-05	AAAAAGAAAAAA
		AAAARRARARAA	M1	EHI_074130	350	361	1.96e-05	AAAAAGAAAAAA
		AAAARRARARAA	M1	EHI_194560	352	363	1.96e-05	AAAAAGAAAAAA
		AAAARRARARAA	M1	EHI_183510	352	363	1.96e-05	AAAAAGAAAAAA
		AAAARRARARAA	M1	EHI_112820	352	363	1.96e-05	AAAAAGAAAAAA
		AAAARRARARAA	M1	EHI_104520	352	363	1.96e-05	AAAAAGAAAAAA
		AAAARRARARAA	M1	EHI_075850	352	363	1.96e-05	AAAAAGAAAAAA
		AAAARRARARAA	M1	EHI_053420	353	364	1.96e-05	AAAAAGAAAAAA
		AAAARRARARAA	M1	EHI_067930	353	364	1.96e-05	AAAAAGAAAAAA
		AAAARRARARAA	M1	EHI_142040	353	364	1.96e-05	AAAAAGAAAAAA
		AAAARRARARAA	M1	EHI_006130	353	364	1.96e-05	AAAAAGAAAAAA
		AAAARRARARAA	M1	EHI_198950	353	364	1.96e-05	AAAAAGAAAAAA
		AAAARRARARAA	M1	EHI_118030	353	364	1.96e-05	AAAAAGAAAAAA
		AAAARRARARAA	M1	EHI_137010	353	364	1.96e-05	AAAAAGAAAAAA
		AAAARRARARAA	M1	EHI_159840	354	365	1.96e-05	AAAAAGAAAAAA
		AAAARRARARAA	M1	EHI_050830	354	365	1.96e-05	AAAAAGAAAAAA
		AAAARRARARAA	M1	EHI_106690	355	366	1.96e-05	AAAAAGAAAAAA
		AAAARRARARAA	M1	EHI_197260	355	366	1.96e-05	AAAAAGAAAAAA
		AAAARRARARAA	M1	EHI_156670	355	366	1.96e-05	AAAAAGAAAAAA
		AAAARRARARAA	M1	EHI_197660	355	366	1.96e-05	AAAAAGAAAAAA
		AAAARRARARAA	M1	EHI_104530	355	366	1.96e-05	AAAAAGAAAAAA
		AAAARRARARAA	M1	EHI_091070	355	366	1.96e-05	AAAAAGAAAAAA
		AAAARRARARAA	M1	EHI_015230	356	367	1.96e-05	AAAAAGAAAAAA
		AAAARRARARAA	M1	EHI_012140	356	367	1.96e-05	AAAAAGAAAAAA
		AAAARRARARAA	M1	EHI_136390	356	367	1.96e-05	AAAAAGAAAAAA
		AAAARRARARAA	M1	EHI_096240	356	367	1.96e-05	AAAAAGAAAAAA
		AAAARRARARAA	M1	EHI_030090	356	367	1.96e-05	AAAAAGAAAAAA
		AAAARRARARAA	M1	EHI_150440	356	367	1.96e-05	AAAAAGAAAAAA
		AAAARRARARAA	M1	EHI_183900	357	368	1.96e-05	AAAAAGAAAAAA
		AAAARRARARAA	M1	EHI_200760	357	368	1.96e-05	AAAAAGAAAAAA
		AAAARRARARAA	M1	EHI_001090	357	368	1.96e-05	AAAAAGAAAAAA
		AAAARRARARAA	M1	EHI_035500	357	368	1.96e-05	AAAAAGAAAAAA
		AAAARRARARAA	M1	EHI_110150	357	368	1.96e-05	AAAAAGAAAAAA
		AAAARRARARAA	M1	EHI_095080	357	368	1.96e-05	AAAAAGAAAAAA
		AAAARRARARAA	M1	EHI_082200	357	368	1.96e-05	AAAAAGAAAAAA
		AAAARRARARAA	M1	EHI_040270	358	369	1.96e-05	AAAAAGAAAAAA
		AAAARRARARAA	M1	EHI_110260	358	369	1.96e-05	AAAAAGAAAAAA
		AAAARRARARAA	M1	EHI_103280	358	369	1.96e-05	AAAAAGAAAAAA
		AAAARRARARAA	M1	EHI_044530	358	369	1.96e-05	AAAAAGAAAAAA
		AAAARRARARAA	M1	EHI_128070	359	370	1.96e-05	AAAAAGAAAAAA
		AAAARRARARAA	M1	EHI_153180	359	370	1.96e-05	AAAAAGAAAAAA
		AAAARRARARAA	M1	EHI_148330	359	370	1.96e-05	AAAAAGAAAAAA
		AAAARRARARAA	M1	EHI_075850	359	370	1.96e-05	AAAAAGAAAAAA
		AAAARRARARAA	M1	EHI_094820	359	370	1.96e-05	AAAAAGAAAAAA
		AAAARRARARAA	M1	EHI_044910	360	371	1.96e-05	AAAAAGAAAAAA
		AAAARRARARAA	M1	EHI_007760	360	371	1.96e-05	AAAAAGAAAAAA
		AAAARRARARAA	M1	EHI_141030	360	371	1.96e-05	AAAAAGAAAAAA
		AAAARRARARAA	M1	EHI_014160	360	371	1.96e-05	AAAAAGAAAAAA
		AAAARRARARAA	M1	EHI_001930	361	372	1.96e-05	AAAAAGAAAAAA
		AAAARRARARAA	M1	EHI_074130	361	372	1.96e-05	AAAAAGAAAAAA
		AAAARRARARAA	M1	EHI_137760	361	372	1.96e-05	AAAAAGAAAAAA
		AAAARRARARAA	M1	EHI_147000	361	372	1.96e-05	AAAAAGAAAAAA
		AAAARRARARAA	M1	EHI_000010	361	372	1.96e-05	AAAAAGAAAAAA
		AAAARRARARAA	M1	EHI_148530	362	373	1.96e-05	AAAAAGAAAAAA
		AAAARRARARAA	M1	EHI_199640	362	373	1.96e-05	AAAAAGAAAAAA
		AAAARRARARAA	M1	EHI_077230	362	373	1.96e-05	AAAAAGAAAAAA
		AAAARRARARAA	M1	EHI_097620	362	373	1.96e-05	AAAAAGAAAAAA
		AAAARRARARAA	M1	EHI_101270	362	373	1.96e-05	AAAAAGAAAAAA
		AAAARRARARAA	M1	EHI_179050	362	373	1.96e-05	AAAAAGAAAAAA
		AAAARRARARAA	M1	EHI_156670	362	373	1.96e-05	AAAAAGAAAAAA
		AAAARRARARAA	M1	EHI_138520	362	373	1.96e-05	AAAAAGAAAAAA
		AAAARRARARAA	M1	EHI_162230	363	374	1.96e-05	AAAAAGAAAAAA
		AAAARRARARAA	M1	EHI_001990	363	374	1.96e-05	AAAAAGAAAAAA
		AAAARRARARAA	M1	EHI_135150	363	374	1.96e-05	AAAAAGAAAAAA
		AAAARRARARAA	M1	EHI_055830	363	374	1.96e-05	AAAAAGAAAAAA
		AAAARRARARAA	M1	EHI_035650	364	375	1.96e-05	AAAAAGAAAAAA
		AAAARRARARAA	M1	EHI_062830	364	375	1.96e-05	AAAAAGAAAAAA
		AAAARRARARAA	M1	EHI_096550	364	375	1.96e-05	AAAAAGAAAAAA
		AAAARRARARAA	M1	EHI_153660	364	375	1.96e-05	AAAAAGAAAAAA
		AAAARRARARAA	M1	EHI_119300	364	375	1.96e-05	AAAAAGAAAAAA
		AAAARRARARAA	M1	EHI_088090	365	376	1.96e-05	AAAAAGAAAAAA
		AAAARRARARAA	M1	EHI_069420	365	376	1.96e-05	AAAAAGAAAAAA
		AAAARRARARAA	M1	EHI_125900	367	378	1.96e-05	AAAAAGAAAAAA
		AAAARRARARAA	M1	EHI_170590	367	378	1.96e-05	AAAAAGAAAAAA
		AAAARRARARAA	M1	EHI_122740	367	378	1.96e-05	AAAAAGAAAAAA
		AAAARRARARAA	M1	EHI_049170	367	378	1.96e-05	AAAAAGAAAAAA
		AAAARRARARAA	M1	EHI_189110	367	378	1.96e-05	AAAAAGAAAAAA
		AAAARRARARAA	M1	EHI_114200	368	379	1.96e-05	AAAAAGAAAAAA
		AAAARRARARAA	M1	EHI_096250	369	380	1.96e-05	AAAAAGAAAAAA
		AAAARRARARAA	M1	EHI_006800	369	380	1.96e-05	AAAAAGAAAAAA
		AAAARRARARAA	M1	EHI_028900	369	380	1.96e-05	AAAAAGAAAAAA
		AAAARRARARAA	M1	EHI_069430	369	380	1.96e-05	AAAAAGAAAAAA
		AAAARRARARAA	M1	EHI_015360	369	380	1.96e-05	AAAAAGAAAAAA
		AAAARRARARAA	M1	EHI_097650	369	380	1.96e-05	AAAAAGAAAAAA
		AAAARRARARAA	M1	EHI_131160	369	380	1.96e-05	AAAAAGAAAAAA
		AAAARRARARAA	M1	EHI_001990	370	381	1.96e-05	AAAAAGAAAAAA
		AAAARRARARAA	M1	EHI_029550	370	381	1.96e-05	AAAAAGAAAAAA
		AAAARRARARAA	M1	EHI_162230	370	381	1.96e-05	AAAAAGAAAAAA
		AAAARRARARAA	M1	EHI_000520	371	382	1.96e-05	AAAAAGAAAAAA
		AAAARRARARAA	M1	EHI_035590	372	383	1.96e-05	AAAAAGAAAAAA
		AAAARRARARAA	M1	EHI_054670	372	383	1.96e-05	AAAAAGAAAAAA
		AAAARRARARAA	M1	EHI_164880	372	383	1.96e-05	AAAAAGAAAAAA
		AAAARRARARAA	M1	EHI_158080	372	383	1.96e-05	AAAAAGAAAAAA
		AAAARRARARAA	M1	EHI_123240	372	383	1.96e-05	AAAAAGAAAAAA
		AAAARRARARAA	M1	EHI_192950	372	383	1.96e-05	AAAAAGAAAAAA
		AAAARRARARAA	M1	EHI_122820	372	383	1.96e-05	AAAAAGAAAAAA
		AAAARRARARAA	M1	EHI_100400	375	386	1.96e-05	AAAAAGAAAAAA
		AAAARRARARAA	M1	EHI_008810	375	386	1.96e-05	AAAAAGAAAAAA
		AAAARRARARAA	M1	EHI_100330	375	386	1.96e-05	AAAAAGAAAAAA
		AAAARRARARAA	M1	EHI_184520	376	387	1.96e-05	AAAAAGAAAAAA
		AAAARRARARAA	M1	EHI_006770	377	388	1.96e-05	AAAAAGAAAAAA
		AAAARRARARAA	M1	EHI_007280	377	388	1.96e-05	AAAAAGAAAAAA
		AAAARRARARAA	M1	EHI_006680	377	388	1.96e-05	AAAAAGAAAAAA
		AAAARRARARAA	M1	EHI_053060	377	388	1.96e-05	AAAAAGAAAAAA
		AAAARRARARAA	M1	EHI_051780	378	389	1.96e-05	AAAAAGAAAAAA
		AAAARRARARAA	M1	EHI_049040	379	390	1.96e-05	AAAAAGAAAAAA
		AAAARRARARAA	M1	EHI_131060	379	390	1.96e-05	AAAAAGAAAAAA
		AAAARRARARAA	M1	EHI_188250	380	391	1.96e-05	AAAAAGAAAAAA
		AAAARRARARAA	M1	EHI_053080	380	391	1.96e-05	AAAAAGAAAAAA
		AAAARRARARAA	M1	EHI_197260	381	392	1.96e-05	AAAAAGAAAAAA
		AAAARRARARAA	M1	EHI_116730	381	392	1.96e-05	AAAAAGAAAAAA
		AAAARRARARAA	M1	EHI_065660	382	393	1.96e-05	AAAAAGAAAAAA
		AAAARRARARAA	M1	EHI_015550	382	393	1.96e-05	AAAAAGAAAAAA
		AAAARRARARAA	M1	EHI_100400	384	395	1.96e-05	AAAAAGAAAAAA
		AAAARRARARAA	M1	EHI_100330	384	395	1.96e-05	AAAAAGAAAAAA
		AAAARRARARAA	M1	EHI_013250	385	396	1.96e-05	AAAAAGAAAAAA
		AAAARRARARAA	M1	EHI_067510	385	396	1.96e-05	AAAAAGAAAAAA
		AAAARRARARAA	M1	EHI_118050	388	399	1.96e-05	AAAAAGAAAAAA
		AAAARRARARAA	M1	EHI_104480	388	399	1.96e-05	AAAAAGAAAAAA
		AAAARRARARAA	M1	EHI_199120	452	463	1.96e-05	AAAAAGAAAAAA
		AAAARRARARAA	M1	EHI_140660	459	470	1.96e-05	AAAAAGAAAAAA
		AAAARRARARAA	M1	EHI_098750	461	472	1.96e-05	AAAAAGAAAAAA
		AAAARRARARAA	M1	EHI_014250	462	473	1.96e-05	AAAAAGAAAAAA
		AAAARRARARAA	M1	EHI_141370	479	490	1.96e-05	AAAAAGAAAAAA
		AAAARRARARAA	M1	EHI_187210	484	495	1.96e-05	AAAAAGAAAAAA
		AAAARRARARAA	M1	EHI_135000	485	496	1.96e-05	AAAAAGAAAAAA
		AAAARRARARAA	M1	EHI_055690	134	145	1.97e-05	AAAAGGAGAGCA
		AAAARRARARAA	M1	EHI_084700	194	205	1.97e-05	AAAAGGAGAGCA
		AAAARRARARAA	M1	EHI_131060	408	419	1.97e-05	AAAAGGAGAGCA
		AAAARRARARAA	M1	EHI_002140	8	19	2.28e-05	AAAAAAAGAAAA
		AAAARRARARAA	M1	EHI_016000	16	27	2.28e-05	AAAAAAAGAAAA
		AAAARRARARAA	M1	EHI_107010	17	28	2.28e-05	AAAAAAAGAAAA
		AAAARRARARAA	M1	EHI_058470	39	50	2.28e-05	AAAAAAAGAAAA
		AAAARRARARAA	M1	EHI_009520	41	52	2.28e-05	AAAAAAAGAAAA
		AAAARRARARAA	M1	EHI_119260	54	65	2.28e-05	AAAAAAAGAAAA
		AAAARRARARAA	M1	EHI_118490	56	67	2.28e-05	AAAAAAAGAAAA
		AAAARRARARAA	M1	EHI_185240	59	70	2.28e-05	AAAAAAAGAAAA
		AAAARRARARAA	M1	EHI_137690	74	85	2.28e-05	AAAAAAAGAAAA
		AAAARRARARAA	M1	EHI_100430	99	110	2.28e-05	AAAAAAAGAAAA
		AAAARRARARAA	M1	EHI_059910	100	111	2.28e-05	AAAAAAAGAAAA
		AAAARRARARAA	M1	EHI_045120	102	113	2.28e-05	AAAAAAAGAAAA
		AAAARRARARAA	M1	EHI_079840	112	123	2.28e-05	AAAAAAAGAAAA
		AAAARRARARAA	M1	EHI_110730	114	125	2.28e-05	AAAAAAAGAAAA
		AAAARRARARAA	M1	EHI_114770	116	127	2.28e-05	AAAAAAAGAAAA
		AAAARRARARAA	M1	EHI_197340	116	127	2.28e-05	AAAAAAAGAAAA
		AAAARRARARAA	M1	EHI_181710	120	131	2.28e-05	AAAAAAAGAAAA
		AAAARRARARAA	M1	EHI_103260	120	131	2.28e-05	AAAAAAAGAAAA
		AAAARRARARAA	M1	EHI_022270	120	131	2.28e-05	AAAAAAAGAAAA
		AAAARRARARAA	M1	EHI_110970	127	138	2.28e-05	AAAAAAAGAAAA
		AAAARRARARAA	M1	EHI_064500	127	138	2.28e-05	AAAAAAAGAAAA
		AAAARRARARAA	M1	EHI_068510	130	141	2.28e-05	AAAAAAAGAAAA
		AAAARRARARAA	M1	EHI_064530	137	148	2.28e-05	AAAAAAAGAAAA
		AAAARRARARAA	M1	EHI_125650	139	150	2.28e-05	AAAAAAAGAAAA
		AAAARRARARAA	M1	EHI_115270	152	163	2.28e-05	AAAAAAAGAAAA
		AAAARRARARAA	M1	EHI_131480	153	164	2.28e-05	AAAAAAAGAAAA
		AAAARRARARAA	M1	EHI_001080	154	165	2.28e-05	AAAAAAAGAAAA
		AAAARRARARAA	M1	EHI_131480	161	172	2.28e-05	AAAAAAAGAAAA
		AAAARRARARAA	M1	EHI_126060	168	179	2.28e-05	AAAAAAAGAAAA
		AAAARRARARAA	M1	EHI_016360	170	181	2.28e-05	AAAAAAAGAAAA
		AAAARRARARAA	M1	EHI_167130	178	189	2.28e-05	AAAAAAAGAAAA
		AAAARRARARAA	M1	EHI_053420	189	200	2.28e-05	AAAAAAAGAAAA
		AAAARRARARAA	M1	EHI_140130	193	204	2.28e-05	AAAAAAAGAAAA
		AAAARRARARAA	M1	EHI_069180	194	205	2.28e-05	AAAAAAAGAAAA
		AAAARRARARAA	M1	EHI_154250	195	206	2.28e-05	AAAAAAAGAAAA
		AAAARRARARAA	M1	EHI_087550	198	209	2.28e-05	AAAAAAAGAAAA
		AAAARRARARAA	M1	EHI_096820	199	210	2.28e-05	AAAAAAAGAAAA
		AAAARRARARAA	M1	EHI_155500	213	224	2.28e-05	AAAAAAAGAAAA
		AAAARRARARAA	M1	EHI_020250	214	225	2.28e-05	AAAAAAAGAAAA
		AAAARRARARAA	M1	EHI_147510	215	226	2.28e-05	AAAAAAAGAAAA
		AAAARRARARAA	M1	EHI_012030	223	234	2.28e-05	AAAAAAAGAAAA
		AAAARRARARAA	M1	EHI_082230	223	234	2.28e-05	AAAAAAAGAAAA
		AAAARRARARAA	M1	EHI_067870	226	237	2.28e-05	AAAAAAAGAAAA
		AAAARRARARAA	M1	EHI_137050	233	244	2.28e-05	AAAAAAAGAAAA
		AAAARRARARAA	M1	EHI_103350	242	253	2.28e-05	AAAAAAAGAAAA
		AAAARRARARAA	M1	EHI_137050	244	255	2.28e-05	AAAAAAAGAAAA
		AAAARRARARAA	M1	EHI_196940	245	256	2.28e-05	AAAAAAAGAAAA
		AAAARRARARAA	M1	EHI_173430	245	256	2.28e-05	AAAAAAAGAAAA
		AAAARRARARAA	M1	EHI_134480	249	260	2.28e-05	AAAAAAAGAAAA
		AAAARRARARAA	M1	EHI_114200	252	263	2.28e-05	AAAAAAAGAAAA
		AAAARRARARAA	M1	EHI_131970	257	268	2.28e-05	AAAAAAAGAAAA
		AAAARRARARAA	M1	EHI_011370	258	269	2.28e-05	AAAAAAAGAAAA
		AAAARRARARAA	M1	EHI_091510	261	272	2.28e-05	AAAAAAAGAAAA
		AAAARRARARAA	M1	EHI_178600	262	273	2.28e-05	AAAAAAAGAAAA
		AAAARRARARAA	M1	EHI_031270	263	274	2.28e-05	AAAAAAAGAAAA
		AAAARRARARAA	M1	EHI_129860	264	275	2.28e-05	AAAAAAAGAAAA
		AAAARRARARAA	M1	EHI_164070	265	276	2.28e-05	AAAAAAAGAAAA
		AAAARRARARAA	M1	EHI_067890	267	278	2.28e-05	AAAAAAAGAAAA
		AAAARRARARAA	M1	EHI_019090	270	281	2.28e-05	AAAAAAAGAAAA
		AAAARRARARAA	M1	EHI_069170	272	283	2.28e-05	AAAAAAAGAAAA
		AAAARRARARAA	M1	EHI_000140	272	283	2.28e-05	AAAAAAAGAAAA
		AAAARRARARAA	M1	EHI_000450	273	284	2.28e-05	AAAAAAAGAAAA
		AAAARRARARAA	M1	EHI_147880	275	286	2.28e-05	AAAAAAAGAAAA
		AAAARRARARAA	M1	EHI_009970	276	287	2.28e-05	AAAAAAAGAAAA
		AAAARRARARAA	M1	EHI_008780	278	289	2.28e-05	AAAAAAAGAAAA
		AAAARRARARAA	M1	EHI_038310	278	289	2.28e-05	AAAAAAAGAAAA
		AAAARRARARAA	M1	EHI_087680	278	289	2.28e-05	AAAAAAAGAAAA
		AAAARRARARAA	M1	EHI_158310	278	289	2.28e-05	AAAAAAAGAAAA
		AAAARRARARAA	M1	EHI_166850	279	290	2.28e-05	AAAAAAAGAAAA
		AAAARRARARAA	M1	EHI_016350	280	291	2.28e-05	AAAAAAAGAAAA
		AAAARRARARAA	M1	EHI_091510	282	293	2.28e-05	AAAAAAAGAAAA
		AAAARRARARAA	M1	EHI_126300	283	294	2.28e-05	AAAAAAAGAAAA
		AAAARRARARAA	M1	EHI_131900	284	295	2.28e-05	AAAAAAAGAAAA
		AAAARRARARAA	M1	EHI_067560	284	295	2.28e-05	AAAAAAAGAAAA
		AAAARRARARAA	M1	EHI_114210	287	298	2.28e-05	AAAAAAAGAAAA
		AAAARRARARAA	M1	EHI_180340	288	299	2.28e-05	AAAAAAAGAAAA
		AAAARRARARAA	M1	EHI_091510	291	302	2.28e-05	AAAAAAAGAAAA
		AAAARRARARAA	M1	EHI_100470	291	302	2.28e-05	AAAAAAAGAAAA
		AAAARRARARAA	M1	EHI_048960	295	306	2.28e-05	AAAAAAAGAAAA
		AAAARRARARAA	M1	EHI_159730	296	307	2.28e-05	AAAAAAAGAAAA
		AAAARRARARAA	M1	EHI_135590	297	308	2.28e-05	AAAAAAAGAAAA
		AAAARRARARAA	M1	EHI_191530	297	308	2.28e-05	AAAAAAAGAAAA
		AAAARRARARAA	M1	EHI_031350	297	308	2.28e-05	AAAAAAAGAAAA
		AAAARRARARAA	M1	EHI_017890	297	308	2.28e-05	AAAAAAAGAAAA
		AAAARRARARAA	M1	EHI_081350	299	310	2.28e-05	AAAAAAAGAAAA
		AAAARRARARAA	M1	EHI_023260	300	311	2.28e-05	AAAAAAAGAAAA
		AAAARRARARAA	M1	EHI_196370	300	311	2.28e-05	AAAAAAAGAAAA
		AAAARRARARAA	M1	EHI_048550	302	313	2.28e-05	AAAAAAAGAAAA
		AAAARRARARAA	M1	EHI_162210	304	315	2.28e-05	AAAAAAAGAAAA
		AAAARRARARAA	M1	EHI_198010	304	315	2.28e-05	AAAAAAAGAAAA
		AAAARRARARAA	M1	EHI_182040	305	316	2.28e-05	AAAAAAAGAAAA
		AAAARRARARAA	M1	EHI_185600	306	317	2.28e-05	AAAAAAAGAAAA
		AAAARRARARAA	M1	EHI_026430	306	317	2.28e-05	AAAAAAAGAAAA
		AAAARRARARAA	M1	EHI_105080	307	318	2.28e-05	AAAAAAAGAAAA
		AAAARRARARAA	M1	EHI_079850	307	318	2.28e-05	AAAAAAAGAAAA
		AAAARRARARAA	M1	EHI_187800	308	319	2.28e-05	AAAAAAAGAAAA
		AAAARRARARAA	M1	EHI_093570	308	319	2.28e-05	AAAAAAAGAAAA
		AAAARRARARAA	M1	EHI_014330	309	320	2.28e-05	AAAAAAAGAAAA
		AAAARRARARAA	M1	EHI_105790	310	321	2.28e-05	AAAAAAAGAAAA
		AAAARRARARAA	M1	EHI_026470	311	322	2.28e-05	AAAAAAAGAAAA
		AAAARRARARAA	M1	EHI_129770	312	323	2.28e-05	AAAAAAAGAAAA
		AAAARRARARAA	M1	EHI_090240	313	324	2.28e-05	AAAAAAAGAAAA
		AAAARRARARAA	M1	EHI_180660	314	325	2.28e-05	AAAAAAAGAAAA
		AAAARRARARAA	M1	EHI_167460	315	326	2.28e-05	AAAAAAAGAAAA
		AAAARRARARAA	M1	EHI_087340	315	326	2.28e-05	AAAAAAAGAAAA
		AAAARRARARAA	M1	EHI_031100	315	326	2.28e-05	AAAAAAAGAAAA
		AAAARRARARAA	M1	EHI_131930	317	328	2.28e-05	AAAAAAAGAAAA
		AAAARRARARAA	M1	EHI_110350	317	328	2.28e-05	AAAAAAAGAAAA
		AAAARRARARAA	M1	EHI_019170	317	328	2.28e-05	AAAAAAAGAAAA
		AAAARRARARAA	M1	EHI_038160	318	329	2.28e-05	AAAAAAAGAAAA
		AAAARRARARAA	M1	EHI_106090	318	329	2.28e-05	AAAAAAAGAAAA
		AAAARRARARAA	M1	EHI_182890	318	329	2.28e-05	AAAAAAAGAAAA
		AAAARRARARAA	M1	EHI_176170	324	335	2.28e-05	AAAAAAAGAAAA
		AAAARRARARAA	M1	EHI_063580	324	335	2.28e-05	AAAAAAAGAAAA
		AAAARRARARAA	M1	EHI_129740	326	337	2.28e-05	AAAAAAAGAAAA
		AAAARRARARAA	M1	EHI_156290	326	337	2.28e-05	AAAAAAAGAAAA
		AAAARRARARAA	M1	EHI_002190	326	337	2.28e-05	AAAAAAAGAAAA
		AAAARRARARAA	M1	EHI_161890	328	339	2.28e-05	AAAAAAAGAAAA
		AAAARRARARAA	M1	EHI_129770	329	340	2.28e-05	AAAAAAAGAAAA
		AAAARRARARAA	M1	EHI_190870	329	340	2.28e-05	AAAAAAAGAAAA
		AAAARRARARAA	M1	EHI_140480	330	341	2.28e-05	AAAAAAAGAAAA
		AAAARRARARAA	M1	EHI_092670	331	342	2.28e-05	AAAAAAAGAAAA
		AAAARRARARAA	M1	EHI_087660	333	344	2.28e-05	AAAAAAAGAAAA
		AAAARRARARAA	M1	EHI_070770	333	344	2.28e-05	AAAAAAAGAAAA
		AAAARRARARAA	M1	EHI_200060	334	345	2.28e-05	AAAAAAAGAAAA
		AAAARRARARAA	M1	EHI_006150	334	345	2.28e-05	AAAAAAAGAAAA
		AAAARRARARAA	M1	EHI_060400	334	345	2.28e-05	AAAAAAAGAAAA
		AAAARRARARAA	M1	EHI_042190	334	345	2.28e-05	AAAAAAAGAAAA
		AAAARRARARAA	M1	EHI_074040	335	346	2.28e-05	AAAAAAAGAAAA
		AAAARRARARAA	M1	EHI_152490	335	346	2.28e-05	AAAAAAAGAAAA
		AAAARRARARAA	M1	EHI_147010	335	346	2.28e-05	AAAAAAAGAAAA
		AAAARRARARAA	M1	EHI_006710	335	346	2.28e-05	AAAAAAAGAAAA
		AAAARRARARAA	M1	EHI_093730	335	346	2.28e-05	AAAAAAAGAAAA
		AAAARRARARAA	M1	EHI_065670	336	347	2.28e-05	AAAAAAAGAAAA
		AAAARRARARAA	M1	EHI_197500	336	347	2.28e-05	AAAAAAAGAAAA
		AAAARRARARAA	M1	EHI_148150	337	348	2.28e-05	AAAAAAAGAAAA
		AAAARRARARAA	M1	EHI_184510	337	348	2.28e-05	AAAAAAAGAAAA
		AAAARRARARAA	M1	EHI_182710	337	348	2.28e-05	AAAAAAAGAAAA
		AAAARRARARAA	M1	EHI_038280	337	348	2.28e-05	AAAAAAAGAAAA
		AAAARRARARAA	M1	EHI_080590	340	351	2.28e-05	AAAAAAAGAAAA
		AAAARRARARAA	M1	EHI_045710	341	352	2.28e-05	AAAAAAAGAAAA
		AAAARRARARAA	M1	EHI_067840	341	352	2.28e-05	AAAAAAAGAAAA
		AAAARRARARAA	M1	EHI_004580	341	352	2.28e-05	AAAAAAAGAAAA
		AAAARRARARAA	M1	EHI_183260	341	352	2.28e-05	AAAAAAAGAAAA
		AAAARRARARAA	M1	EHI_110010	342	353	2.28e-05	AAAAAAAGAAAA
		AAAARRARARAA	M1	EHI_049900	342	353	2.28e-05	AAAAAAAGAAAA
		AAAARRARARAA	M1	EHI_141860	342	353	2.28e-05	AAAAAAAGAAAA
		AAAARRARARAA	M1	EHI_183900	343	354	2.28e-05	AAAAAAAGAAAA
		AAAARRARARAA	M1	EHI_136730	344	355	2.28e-05	AAAAAAAGAAAA
		AAAARRARARAA	M1	EHI_014360	344	355	2.28e-05	AAAAAAAGAAAA
		AAAARRARARAA	M1	EHI_050830	344	355	2.28e-05	AAAAAAAGAAAA
		AAAARRARARAA	M1	EHI_110710	345	356	2.28e-05	AAAAAAAGAAAA
		AAAARRARARAA	M1	EHI_006690	345	356	2.28e-05	AAAAAAAGAAAA
		AAAARRARARAA	M1	EHI_103390	345	356	2.28e-05	AAAAAAAGAAAA
		AAAARRARARAA	M1	EHI_014070	345	356	2.28e-05	AAAAAAAGAAAA
		AAAARRARARAA	M1	EHI_012130	346	357	2.28e-05	AAAAAAAGAAAA
		AAAARRARARAA	M1	EHI_194980	347	358	2.28e-05	AAAAAAAGAAAA
		AAAARRARARAA	M1	EHI_098410	347	358	2.28e-05	AAAAAAAGAAAA
		AAAARRARARAA	M1	EHI_188080	347	358	2.28e-05	AAAAAAAGAAAA
		AAAARRARARAA	M1	EHI_183230	348	359	2.28e-05	AAAAAAAGAAAA
		AAAARRARARAA	M1	EHI_074130	348	359	2.28e-05	AAAAAAAGAAAA
		AAAARRARARAA	M1	EHI_096180	348	359	2.28e-05	AAAAAAAGAAAA
		AAAARRARARAA	M1	EHI_156270	349	360	2.28e-05	AAAAAAAGAAAA
		AAAARRARARAA	M1	EHI_151610	349	360	2.28e-05	AAAAAAAGAAAA
		AAAARRARARAA	M1	EHI_151680	349	360	2.28e-05	AAAAAAAGAAAA
		AAAARRARARAA	M1	EHI_118820	349	360	2.28e-05	AAAAAAAGAAAA
		AAAARRARARAA	M1	EHI_188250	350	361	2.28e-05	AAAAAAAGAAAA
		AAAARRARARAA	M1	EHI_075850	350	361	2.28e-05	AAAAAAAGAAAA
		AAAARRARARAA	M1	EHI_029210	350	361	2.28e-05	AAAAAAAGAAAA
		AAAARRARARAA	M1	EHI_076260	350	361	2.28e-05	AAAAAAAGAAAA
		AAAARRARARAA	M1	EHI_118680	350	361	2.28e-05	AAAAAAAGAAAA
		AAAARRARARAA	M1	EHI_083630	351	362	2.28e-05	AAAAAAAGAAAA
		AAAARRARARAA	M1	EHI_121850	351	362	2.28e-05	AAAAAAAGAAAA
		AAAARRARARAA	M1	EHI_142040	351	362	2.28e-05	AAAAAAAGAAAA
		AAAARRARARAA	M1	EHI_118030	351	362	2.28e-05	AAAAAAAGAAAA
		AAAARRARARAA	M1	EHI_074020	351	362	2.28e-05	AAAAAAAGAAAA
		AAAARRARARAA	M1	EHI_067930	351	362	2.28e-05	AAAAAAAGAAAA
		AAAARRARARAA	M1	EHI_164820	352	363	2.28e-05	AAAAAAAGAAAA
		AAAARRARARAA	M1	EHI_126330	352	363	2.28e-05	AAAAAAAGAAAA
		AAAARRARARAA	M1	EHI_050830	352	363	2.28e-05	AAAAAAAGAAAA
		AAAARRARARAA	M1	EHI_166910	352	363	2.28e-05	AAAAAAAGAAAA
		AAAARRARARAA	M1	EHI_106690	353	364	2.28e-05	AAAAAAAGAAAA
		AAAARRARARAA	M1	EHI_138760	353	364	2.28e-05	AAAAAAAGAAAA
		AAAARRARARAA	M1	EHI_170380	353	364	2.28e-05	AAAAAAAGAAAA
		AAAARRARARAA	M1	EHI_169650	353	364	2.28e-05	AAAAAAAGAAAA
		AAAARRARARAA	M1	EHI_015230	354	365	2.28e-05	AAAAAAAGAAAA
		AAAARRARARAA	M1	EHI_183900	355	366	2.28e-05	AAAAAAAGAAAA
		AAAARRARARAA	M1	EHI_162230	355	366	2.28e-05	AAAAAAAGAAAA
		AAAARRARARAA	M1	EHI_082200	355	366	2.28e-05	AAAAAAAGAAAA
		AAAARRARARAA	M1	EHI_035500	355	366	2.28e-05	AAAAAAAGAAAA
		AAAARRARARAA	M1	EHI_095080	355	366	2.28e-05	AAAAAAAGAAAA
		AAAARRARARAA	M1	EHI_087640	355	366	2.28e-05	AAAAAAAGAAAA
		AAAARRARARAA	M1	EHI_001090	355	366	2.28e-05	AAAAAAAGAAAA
		AAAARRARARAA	M1	EHI_084670	355	366	2.28e-05	AAAAAAAGAAAA
		AAAARRARARAA	M1	EHI_110260	356	367	2.28e-05	AAAAAAAGAAAA
		AAAARRARARAA	M1	EHI_044530	356	367	2.28e-05	AAAAAAAGAAAA
		AAAARRARARAA	M1	EHI_141380	356	367	2.28e-05	AAAAAAAGAAAA
		AAAARRARARAA	M1	EHI_029090	356	367	2.28e-05	AAAAAAAGAAAA
		AAAARRARARAA	M1	EHI_128070	357	368	2.28e-05	AAAAAAAGAAAA
		AAAARRARARAA	M1	EHI_190450	357	368	2.28e-05	AAAAAAAGAAAA
		AAAARRARARAA	M1	EHI_014160	358	369	2.28e-05	AAAAAAAGAAAA
		AAAARRARARAA	M1	EHI_142740	358	369	2.28e-05	AAAAAAAGAAAA
		AAAARRARARAA	M1	EHI_035470	358	369	2.28e-05	AAAAAAAGAAAA
		AAAARRARARAA	M1	EHI_000480	358	369	2.28e-05	AAAAAAAGAAAA
		AAAARRARARAA	M1	EHI_152770	358	369	2.28e-05	AAAAAAAGAAAA
		AAAARRARARAA	M1	EHI_040360	358	369	2.28e-05	AAAAAAAGAAAA
		AAAARRARARAA	M1	EHI_124440	359	370	2.28e-05	AAAAAAAGAAAA
		AAAARRARARAA	M1	EHI_126210	359	370	2.28e-05	AAAAAAAGAAAA
		AAAARRARARAA	M1	EHI_049170	359	370	2.28e-05	AAAAAAAGAAAA
		AAAARRARARAA	M1	EHI_001930	359	370	2.28e-05	AAAAAAAGAAAA
		AAAARRARARAA	M1	EHI_074130	359	370	2.28e-05	AAAAAAAGAAAA
		AAAARRARARAA	M1	EHI_022980	359	370	2.28e-05	AAAAAAAGAAAA
		AAAARRARARAA	M1	EHI_137760	359	370	2.28e-05	AAAAAAAGAAAA
		AAAARRARARAA	M1	EHI_129510	359	370	2.28e-05	AAAAAAAGAAAA
		AAAARRARARAA	M1	EHI_073170	359	370	2.28e-05	AAAAAAAGAAAA
		AAAARRARARAA	M1	EHI_050730	359	370	2.28e-05	AAAAAAAGAAAA
		AAAARRARARAA	M1	EHI_193410	360	371	2.28e-05	AAAAAAAGAAAA
		AAAARRARARAA	M1	EHI_077230	360	371	2.28e-05	AAAAAAAGAAAA
		AAAARRARARAA	M1	EHI_166480	360	371	2.28e-05	AAAAAAAGAAAA
		AAAARRARARAA	M1	EHI_097620	360	371	2.28e-05	AAAAAAAGAAAA
		AAAARRARARAA	M1	EHI_199640	360	371	2.28e-05	AAAAAAAGAAAA
		AAAARRARARAA	M1	EHI_012080	360	371	2.28e-05	AAAAAAAGAAAA
		AAAARRARARAA	M1	EHI_101270	360	371	2.28e-05	AAAAAAAGAAAA
		AAAARRARARAA	M1	EHI_152730	361	372	2.28e-05	AAAAAAAGAAAA
		AAAARRARARAA	M1	EHI_062830	362	373	2.28e-05	AAAAAAAGAAAA
		AAAARRARARAA	M1	EHI_096550	362	373	2.28e-05	AAAAAAAGAAAA
		AAAARRARARAA	M1	EHI_096390	362	373	2.28e-05	AAAAAAAGAAAA
		AAAARRARARAA	M1	EHI_156090	363	374	2.28e-05	AAAAAAAGAAAA
		AAAARRARARAA	M1	EHI_051020	364	375	2.28e-05	AAAAAAAGAAAA
		AAAARRARARAA	M1	EHI_155350	364	375	2.28e-05	AAAAAAAGAAAA
		AAAARRARARAA	M1	EHI_108660	364	375	2.28e-05	AAAAAAAGAAAA
		AAAARRARARAA	M1	EHI_065660	365	376	2.28e-05	AAAAAAAGAAAA
		AAAARRARARAA	M1	EHI_050890	365	376	2.28e-05	AAAAAAAGAAAA
		AAAARRARARAA	M1	EHI_100290	365	376	2.28e-05	AAAAAAAGAAAA
		AAAARRARARAA	M1	EHI_026490	365	376	2.28e-05	AAAAAAAGAAAA
		AAAARRARARAA	M1	EHI_122740	365	376	2.28e-05	AAAAAAAGAAAA
		AAAARRARARAA	M1	EHI_170590	365	376	2.28e-05	AAAAAAAGAAAA
		AAAARRARARAA	M1	EHI_189110	365	376	2.28e-05	AAAAAAAGAAAA
		AAAARRARARAA	M1	EHI_188090	366	377	2.28e-05	AAAAAAAGAAAA
		AAAARRARARAA	M1	EHI_096250	367	378	2.28e-05	AAAAAAAGAAAA
		AAAARRARARAA	M1	EHI_028900	367	378	2.28e-05	AAAAAAAGAAAA
		AAAARRARARAA	M1	EHI_031210	367	378	2.28e-05	AAAAAAAGAAAA
		AAAARRARARAA	M1	EHI_069430	367	378	2.28e-05	AAAAAAAGAAAA
		AAAARRARARAA	M1	EHI_126990	367	378	2.28e-05	AAAAAAAGAAAA
		AAAARRARARAA	M1	EHI_198950	367	378	2.28e-05	AAAAAAAGAAAA
		AAAARRARARAA	M1	EHI_015360	367	378	2.28e-05	AAAAAAAGAAAA
		AAAARRARARAA	M1	EHI_029550	368	379	2.28e-05	AAAAAAAGAAAA
		AAAARRARARAA	M1	EHI_096540	368	379	2.28e-05	AAAAAAAGAAAA
		AAAARRARARAA	M1	EHI_087760	368	379	2.28e-05	AAAAAAAGAAAA
		AAAARRARARAA	M1	EHI_091560	368	379	2.28e-05	AAAAAAAGAAAA
		AAAARRARARAA	M1	EHI_065490	369	380	2.28e-05	AAAAAAAGAAAA
		AAAARRARARAA	M1	EHI_006770	369	380	2.28e-05	AAAAAAAGAAAA
		AAAARRARARAA	M1	EHI_006680	369	380	2.28e-05	AAAAAAAGAAAA
		AAAARRARARAA	M1	EHI_093940	369	380	2.28e-05	AAAAAAAGAAAA
		AAAARRARARAA	M1	EHI_105130	370	381	2.28e-05	AAAAAAAGAAAA
		AAAARRARARAA	M1	EHI_054670	370	381	2.28e-05	AAAAAAAGAAAA
		AAAARRARARAA	M1	EHI_035590	370	381	2.28e-05	AAAAAAAGAAAA
		AAAARRARARAA	M1	EHI_123240	370	381	2.28e-05	AAAAAAAGAAAA
		AAAARRARARAA	M1	EHI_123830	370	381	2.28e-05	AAAAAAAGAAAA
		AAAARRARARAA	M1	EHI_158080	370	381	2.28e-05	AAAAAAAGAAAA
		AAAARRARARAA	M1	EHI_190450	371	382	2.28e-05	AAAAAAAGAAAA
		AAAARRARARAA	M1	EHI_100400	373	384	2.28e-05	AAAAAAAGAAAA
		AAAARRARARAA	M1	EHI_100330	373	384	2.28e-05	AAAAAAAGAAAA
		AAAARRARARAA	M1	EHI_006690	374	385	2.28e-05	AAAAAAAGAAAA
		AAAARRARARAA	M1	EHI_052750	374	385	2.28e-05	AAAAAAAGAAAA
		AAAARRARARAA	M1	EHI_007280	375	386	2.28e-05	AAAAAAAGAAAA
		AAAARRARARAA	M1	EHI_119490	375	386	2.28e-05	AAAAAAAGAAAA
		AAAARRARARAA	M1	EHI_172750	376	387	2.28e-05	AAAAAAAGAAAA
		AAAARRARARAA	M1	EHI_092610	376	387	2.28e-05	AAAAAAAGAAAA
		AAAARRARARAA	M1	EHI_097650	377	388	2.28e-05	AAAAAAAGAAAA
		AAAARRARARAA	M1	EHI_049040	377	388	2.28e-05	AAAAAAAGAAAA
		AAAARRARARAA	M1	EHI_170590	377	388	2.28e-05	AAAAAAAGAAAA
		AAAARRARARAA	M1	EHI_116730	379	390	2.28e-05	AAAAAAAGAAAA
		AAAARRARARAA	M1	EHI_065660	380	391	2.28e-05	AAAAAAAGAAAA
		AAAARRARARAA	M1	EHI_121520	381	392	2.28e-05	AAAAAAAGAAAA
		AAAARRARARAA	M1	EHI_100400	382	393	2.28e-05	AAAAAAAGAAAA
		AAAARRARARAA	M1	EHI_137760	382	393	2.28e-05	AAAAAAAGAAAA
		AAAARRARARAA	M1	EHI_100330	382	393	2.28e-05	AAAAAAAGAAAA
		AAAARRARARAA	M1	EHI_067510	383	394	2.28e-05	AAAAAAAGAAAA
		AAAARRARARAA	M1	EHI_013250	383	394	2.28e-05	AAAAAAAGAAAA
		AAAARRARARAA	M1	EHI_178680	384	395	2.28e-05	AAAAAAAGAAAA
		AAAARRARARAA	M1	EHI_126990	384	395	2.28e-05	AAAAAAAGAAAA
		AAAARRARARAA	M1	EHI_006680	386	397	2.28e-05	AAAAAAAGAAAA
		AAAARRARARAA	M1	EHI_118050	386	397	2.28e-05	AAAAAAAGAAAA
		AAAARRARARAA	M1	EHI_006770	386	397	2.28e-05	AAAAAAAGAAAA
		AAAARRARARAA	M1	EHI_038270	387	398	2.28e-05	AAAAAAAGAAAA
		AAAARRARARAA	M1	EHI_023410	387	398	2.28e-05	AAAAAAAGAAAA
		AAAARRARARAA	M1	EHI_001060	388	399	2.28e-05	AAAAAAAGAAAA
		AAAARRARARAA	M1	EHI_197260	390	401	2.28e-05	AAAAAAAGAAAA
		AAAARRARARAA	M1	EHI_092280	390	401	2.28e-05	AAAAAAAGAAAA
		AAAARRARARAA	M1	EHI_049320	390	401	2.28e-05	AAAAAAAGAAAA
		AAAARRARARAA	M1	EHI_174900	390	401	2.28e-05	AAAAAAAGAAAA
		AAAARRARARAA	M1	EHI_056370	390	401	2.28e-05	AAAAAAAGAAAA
		AAAARRARARAA	M1	EHI_007270	407	418	2.28e-05	AAAAAAAGAAAA
		AAAARRARARAA	M1	EHI_165150	424	435	2.28e-05	AAAAAAAGAAAA
		AAAARRARARAA	M1	EHI_158610	439	450	2.28e-05	AAAAAAAGAAAA
		AAAARRARARAA	M1	EHI_178480	442	453	2.28e-05	AAAAAAAGAAAA
		AAAARRARARAA	M1	EHI_035110	449	460	2.28e-05	AAAAAAAGAAAA
		AAAARRARARAA	M1	EHI_014250	460	471	2.28e-05	AAAAAAAGAAAA
		AAAARRARARAA	M1	EHI_194440	461	472	2.28e-05	AAAAAAAGAAAA
		AAAARRARARAA	M1	EHI_141370	477	488	2.28e-05	AAAAAAAGAAAA
		AAAARRARARAA	M1	EHI_104710	478	489	2.28e-05	AAAAAAAGAAAA
		AAAARRARARAA	M1	EHI_135150	482	493	2.28e-05	AAAAAAAGAAAA
		AAAARRARARAA	M1	EHI_142040	4	15	2.31e-05	AAAAGAAAAGAG
		AAAARRARARAA	M1	EHI_008070	11	22	2.31e-05	AAAAGAAAAGAG
		AAAARRARARAA	M1	EHI_139050	62	73	2.31e-05	AAAAGAAAAGAG
		AAAARRARARAA	M1	EHI_062780	65	76	2.31e-05	AAAAGAAAAGAG
		AAAARRARARAA	M1	EHI_138520	121	132	2.31e-05	AAAAGAAAAGAG
		AAAARRARARAA	M1	EHI_110970	130	141	2.31e-05	AAAAGAAAAGAG
		AAAARRARARAA	M1	EHI_000570	133	144	2.31e-05	AAAAGAAAAGAG
		AAAARRARARAA	M1	EHI_155220	135	146	2.31e-05	AAAAGAAAAGAG
		AAAARRARARAA	M1	EHI_125650	142	153	2.31e-05	AAAAGAAAAGAG
		AAAARRARARAA	M1	EHI_001080	157	168	2.31e-05	AAAAGAAAAGAG
		AAAARRARARAA	M1	EHI_175080	162	173	2.31e-05	AAAAGAAAAGAG
[truncated: 8,674 more rows]

## Sheet: L
		Distribution of Motif M1,2 and 5 low gene expression class
		The start and stop position indicated in the file corresponds to the mentioned position: Start position 1 indicates -400, position 400 indicates start site ATG and 500 indicates +100 downstream of ATG.
		# motif_id	motif_alt_id	Gene ID	start	stop	p-value	matched_sequence
		AAAARRARARAA	M1	EHI_000020	147	158	1.04e-05	AAAAAAAAAGAA
		AAAARRARARAA	M1	EHI_000420	374	385	5.91e-05	AAAAAAGAAGAA
		AAAARRARARAA	M1	EHI_000420	373	384	6.16e-05	AAAAAAAGAAGA
		AAAARRARARAA	M1	EHI_000420	376	387	7.95e-05	AAAAGAAGAACA
		AAAARRARARAA	M1	EHI_000460	272	283	3.81e-05	AAAAAAAAAAAA
		AAAARRARARAA	M1	EHI_000460	273	284	3.81e-05	AAAAAAAAAAAA
		AAAARRARARAA	M1	EHI_000600	363	374	4.78e-05	AGAAAGAGAAAA
		AAAARRARARAA	M1	EHI_000780	116	127	4.87e-07	AAAAGGAAAGAA
		AAAARRARARAA	M1	EHI_001110	342	353	1.55e-05	AAAAGAAAAAAA
		AAAARRARARAA	M1	EHI_001110	341	352	1.96e-05	AAAAAGAAAAAA
		AAAARRARARAA	M1	EHI_001110	339	350	2.28e-05	AAAAAAAGAAAA
		AAAARRARARAA	M1	EHI_001920	195	206	3.81e-05	AAAAAAAAAAAA
		AAAARRARARAA	M1	EHI_001920	196	207	3.81e-05	AAAAAAAAAAAA
		AAAARRARARAA	M1	EHI_002350	365	376	7.95e-05	AAAAGAAGAACA
		AAAARRARARAA	M1	EHI_004060	232	243	1.56e-05	CAAAGGAAAGAA
		AAAARRARARAA	M1	EHI_004180	182	193	7.58e-05	CAAAGAAAAAAA
		AAAARRARARAA	M1	EHI_004210	440	451	5.39e-05	AAAAAGAATGAA
		AAAARRARARAA	M1	EHI_004360	283	294	1.04e-05	AAAAAAAAAGAA
		AAAARRARARAA	M1	EHI_004510	274	285	3.81e-05	AAAAAAAAAAAA
		AAAARRARARAA	M1	EHI_004890	361	372	2.63e-06	AAAAGGAGAAAA
		AAAARRARARAA	M1	EHI_004890	299	310	5.94e-06	AAAAGGAAAAAA
		AAAARRARARAA	M1	EHI_004890	134	145	4.14e-05	AAAAGAAGAAAG
		AAAARRARARAA	M1	EHI_004890	359	370	4.25e-05	AAAAAAGGAGAA
		AAAARRARARAA	M1	EHI_004890	298	309	9e-05	AAAAAGGAAAAA
		AAAARRARARAA	M1	EHI_004890	297	308	9.25e-05	AAAAAAGGAAAA
		AAAARRARARAA	M1	EHI_005090	332	343	3.81e-05	AAAAAAAAAAAA
		AAAARRARARAA	M1	EHI_005930	121	132	5.39e-05	AAAAAGAATGAA
		AAAARRARARAA	M1	EHI_006080	7	18	2.45e-05	AGAAGAAAAGAA
		AAAARRARARAA	M1	EHI_006080	55	66	4.14e-05	AAAAGAAGAAAG
		AAAARRARARAA	M1	EHI_006090	26	37	1.04e-05	AAAAAAAAAGAA
		AAAARRARARAA	M1	EHI_006090	250	261	7.58e-05	CAAAGAAAAAAA
		AAAARRARARAA	M1	EHI_006870	67	78	1.96e-05	AAAAAGAAAAAA
		AAAARRARARAA	M1	EHI_006870	65	76	7.12e-05	AGAAAAAGAAAA
		AAAARRARARAA	M1	EHI_007040	425	436	8.49e-07	AAAAGAAGAGAA
		AAAARRARARAA	M1	EHI_007040	386	397	1.04e-05	AAAAAAAAAGAA
		AAAARRARARAA	M1	EHI_007040	389	400	5.91e-05	AAAAAAGAAGAA
		AAAARRARARAA	M1	EHI_007040	388	399	6.16e-05	AAAAAAAGAAGA
		AAAARRARARAA	M1	EHI_007040	378	389	9.49e-05	AAAAGAACAAAA
		AAAARRARARAA	M1	EHI_007040	428	439	9.98e-05	AGAAGAGAAGAA
		AAAARRARARAA	M1	EHI_008000	467	478	2.27e-06	AAAAGAAAAGAA
		AAAARRARARAA	M1	EHI_008000	490	501	1.55e-05	AAAAGAAAAAAA
		AAAARRARARAA	M1	EHI_008000	466	477	5.8e-05	AAAAAGAAAAGA
		AAAARRARARAA	M1	EHI_008000	489	500	8.36e-05	CAAAAGAAAAAA
		AAAARRARARAA	M1	EHI_008020	384	395	6.76e-05	AAAAAAAGAAAG
		AAAARRARARAA	M1	EHI_008020	351	362	7.8e-05	AAAAGAGAAAAA
		AAAARRARARAA	M1	EHI_008140	427	438	4.32e-05	AGAAGAAGAAAA
		AAAARRARARAA	M1	EHI_008350	265	276	2.61e-05	AGAAAGAAAGAA
		AAAARRARARAA	M1	EHI_008430	408	419	9.25e-05	CAAAAGAAAGGA
		AAAARRARARAA	M1	EHI_008440	314	325	5.59e-05	CAAAAAAAAGAA
		AAAARRARARAA	M1	EHI_008580	105	116	7.12e-05	AGAAAAAGAAAA
		AAAARRARARAA	M1	EHI_009420	149	160	3.74e-06	AAAAAGAAAGAA
		AAAARRARARAA	M1	EHI_009460	352	363	1.04e-05	AAAAAAAAAGAA
		AAAARRARARAA	M1	EHI_009460	357	368	1.55e-05	AAAAGAAAAAAA
		AAAARRARARAA	M1	EHI_009460	356	367	1.96e-05	AAAAAGAAAAAA
		AAAARRARARAA	M1	EHI_009460	354	365	2.28e-05	AAAAAAAGAAAA
		AAAARRARARAA	M1	EHI_009460	282	293	6.25e-05	AAAAGGAGTGAG
		AAAARRARARAA	M1	EHI_009460	442	453	6.76e-05	AGAAGAGGAGAA
		AAAARRARARAA	M1	EHI_009460	351	362	8.68e-05	AAAAAAAAAAGA
		AAAARRARARAA	M1	EHI_009590	336	347	1.55e-05	AAAAGAAAAAAA
		AAAARRARARAA	M1	EHI_009590	39	50	1.63e-05	CAAAGAAGAGAA
		AAAARRARARAA	M1	EHI_009590	342	353	9.25e-05	AAAAAAGGAAAA
		AAAARRARARAA	M1	EHI_009600	364	375	1.96e-05	AAAAAGAAAAAA
		AAAARRARARAA	M1	EHI_009600	362	373	2.28e-05	AAAAAAAGAAAA
		AAAARRARARAA	M1	EHI_009670	21	32	6.9e-05	AGAAAGAAAAAA
		AAAARRARARAA	M1	EHI_009890	272	283	3.81e-05	AAAAAAAAAAAA
		AAAARRARARAA	M1	EHI_009910	148	159	3.81e-05	AAAAAAAAAAAA
		AAAARRARARAA	M1	EHI_009920	127	138	7.48e-05	AAAAACAAAGAA
		AAAARRARARAA	M1	EHI_010090	363	374	3.89e-05	AAAAGGAAAAAG
		AAAARRARARAA	M1	EHI_010110	155	166	2.79e-05	AAAAGGAAAAGA
		AAAARRARARAA	M1	EHI_010110	336	347	6.16e-05	AAAAAAAGAAGA
		AAAARRARARAA	M1	EHI_010140	357	368	1.04e-05	AAAAAAAAAGAA
		AAAARRARARAA	M1	EHI_010140	361	372	1.96e-05	AAAAAGAAAAAA
		AAAARRARARAA	M1	EHI_010140	359	370	2.28e-05	AAAAAAAGAAAA
		AAAARRARARAA	M1	EHI_010150	304	315	1.55e-05	AAAAGAAAAAAA
		AAAARRARARAA	M1	EHI_010150	303	314	1.96e-05	AAAAAGAAAAAA
		AAAARRARARAA	M1	EHI_010150	301	312	2.28e-05	AAAAAAAGAAAA
		AAAARRARARAA	M1	EHI_010150	312	323	2.88e-05	AAAAGAAGAAGA
		AAAARRARARAA	M1	EHI_010150	299	310	4.68e-05	AGAAAAAAAGAA
		AAAARRARARAA	M1	EHI_010150	307	318	4.68e-05	AGAAAAAAAGAA
		AAAARRARARAA	M1	EHI_010150	416	427	5.04e-05	AAAAGAAAAAGA
		AAAARRARARAA	M1	EHI_010150	310	321	5.91e-05	AAAAAAGAAGAA
		AAAARRARARAA	M1	EHI_010150	309	320	6.16e-05	AAAAAAAGAAGA
		AAAARRARARAA	M1	EHI_010370	368	379	4.8e-06	AAAAAAAGAGAA
		AAAARRARARAA	M1	EHI_010370	378	389	1.04e-05	AAAAAAAAAGAA
		AAAARRARARAA	M1	EHI_010370	370	381	1.15e-05	AAAAAGAGAAAA
		AAAARRARARAA	M1	EHI_010370	470	481	4.79e-05	AGAAGGAAAGAG
		AAAARRARARAA	M1	EHI_010370	371	382	7.8e-05	AAAAGAGAAAAA
		AAAARRARARAA	M1	EHI_010500	366	377	1.04e-05	AAAAAAAAAGAA
		AAAARRARARAA	M1	EHI_010500	359	370	1.55e-05	AAAAGAAAAAAA
		AAAARRARARAA	M1	EHI_010500	358	369	1.96e-05	AAAAAGAAAAAA
		AAAARRARARAA	M1	EHI_010500	356	367	2.28e-05	AAAAAAAGAAAA
		AAAARRARARAA	M1	EHI_010500	181	192	3.81e-05	AAAAAAAAAAAA
		AAAARRARARAA	M1	EHI_010500	283	294	5.91e-05	AAAAAAGAAGAA
		AAAARRARARAA	M1	EHI_010500	282	293	6.16e-05	AAAAAAAGAAGA
		AAAARRARARAA	M1	EHI_010500	365	376	8.68e-05	AAAAAAAAAAGA
		AAAARRARARAA	M1	EHI_010500	364	375	9.95e-05	AAAAAAAAAAAG
		AAAARRARARAA	M1	EHI_010590	54	65	1.04e-05	AAAAAAAAAGAA
		AAAARRARARAA	M1	EHI_010610	356	367	3.74e-06	AAAAAGAAAGAA
		AAAARRARARAA	M1	EHI_010610	346	357	1.04e-05	AAAAAAAAAGAA
		AAAARRARARAA	M1	EHI_010610	239	250	1.97e-05	AAAAGGAGAGCA
		AAAARRARARAA	M1	EHI_010610	348	359	2.28e-05	AAAAAAAGAAAA
		AAAARRARARAA	M1	EHI_010610	351	362	5.04e-05	AAAAGAAAAAGA
		AAAARRARARAA	M1	EHI_010610	350	361	6.53e-05	AAAAAGAAAAAG
		AAAARRARARAA	M1	EHI_010610	345	356	8.68e-05	AAAAAAAAAAGA
		AAAARRARARAA	M1	EHI_011380	360	371	4.14e-05	AAAAGAAGAAAG
		AAAARRARARAA	M1	EHI_011380	358	369	5.91e-05	AAAAAAGAAGAA
		AAAARRARARAA	M1	EHI_011380	342	353	6.9e-05	AGAAAGAAAAAA
		AAAARRARARAA	M1	EHI_011660	296	307	1.04e-05	AAAAAAAAAGAA
		AAAARRARARAA	M1	EHI_011660	300	311	5.39e-05	AAAAAGAATGAA
		AAAARRARARAA	M1	EHI_012090	311	322	1.55e-05	AAAAGAAAAAAA
		AAAARRARARAA	M1	EHI_012090	329	340	1.55e-05	AAAAGAAAAAAA
		AAAARRARARAA	M1	EHI_012090	347	358	1.55e-05	AAAAGAAAAAAA
		AAAARRARARAA	M1	EHI_012090	364	375	1.55e-05	AAAAGAAAAAAA
		AAAARRARARAA	M1	EHI_012090	310	321	1.96e-05	AAAAAGAAAAAA
		AAAARRARARAA	M1	EHI_012090	328	339	1.96e-05	AAAAAGAAAAAA
		AAAARRARARAA	M1	EHI_012090	346	357	1.96e-05	AAAAAGAAAAAA
		AAAARRARARAA	M1	EHI_012090	363	374	1.96e-05	AAAAAGAAAAAA
		AAAARRARARAA	M1	EHI_012090	382	393	1.96e-05	AAAAAGAAAAAA
		AAAARRARARAA	M1	EHI_012180	278	289	1.04e-05	AAAAAAAAAGAA
		AAAARRARARAA	M1	EHI_012220	155	166	1.04e-05	AAAAAAAAAGAA
		AAAARRARARAA	M1	EHI_012220	157	168	2.28e-05	AAAAAAAGAAAA
		AAAARRARARAA	M1	EHI_012220	152	163	3.81e-05	AAAAAAAAAAAA
		AAAARRARARAA	M1	EHI_012220	154	165	8.68e-05	AAAAAAAAAAGA
		AAAARRARARAA	M1	EHI_012220	153	164	9.95e-05	AAAAAAAAAAAG
		AAAARRARARAA	M1	EHI_012300	289	300	4.68e-05	AGAAAAAAAGAA
		AAAARRARARAA	M1	EHI_012300	308	319	8.26e-05	AAAAAAAATGAA
		AAAARRARARAA	M1	EHI_012530	260	271	5.28e-05	CAAAGAAGAGGA
		AAAARRARARAA	M1	EHI_013080	271	282	3.89e-05	CAAAAGAAAGAA
		AAAARRARARAA	M1	EHI_013140	301	312	1.04e-05	AAAAAAAAAGAA
		AAAARRARARAA	M1	EHI_013140	303	314	2.28e-05	AAAAAAAGAAAA
		AAAARRARARAA	M1	EHI_013320	366	377	9.49e-05	AAAAGAACAAAA
		AAAARRARARAA	M1	EHI_013880	350	361	1.04e-05	AAAAAAAAAGAA
		AAAARRARARAA	M1	EHI_013880	352	363	2.28e-05	AAAAAAAGAAAA
		AAAARRARARAA	M1	EHI_013880	369	380	2.31e-05	AAAAGAAAAGAG
		AAAARRARARAA	M1	EHI_013880	368	379	5.8e-05	AAAAAGAAAAGA
		AAAARRARARAA	M1	EHI_013880	349	360	8.68e-05	AAAAAAAAAAGA
		AAAARRARARAA	M1	EHI_013880	348	359	9.95e-05	AAAAAAAAAAAG
		AAAARRARARAA	M1	EHI_014350	418	429	2.56e-05	AAAAAAAGAGAG
		AAAARRARARAA	M1	EHI_014350	420	431	4.34e-05	AAAAAGAGAGCA
		AAAARRARARAA	M1	EHI_014350	304	315	4.68e-05	AGAAAAAAAGAA
		AAAARRARARAA	M1	EHI_014350	306	317	6.76e-05	AAAAAAAGAAAG
		AAAARRARARAA	M1	EHI_015290	200	211	1.96e-05	AAAAAGAAAAAA
		AAAARRARARAA	M1	EHI_015340	465	476	2.64e-05	AGAAAAAGAGAA
		AAAARRARARAA	M1	EHI_015400	475	486	1.59e-05	AAAAGAAAAGGA
		AAAARRARARAA	M1	EHI_015430	379	390	4.54e-05	AAAAAGAGAAAG
		AAAARRARARAA	M1	EHI_015980	268	279	3.74e-06	AAAAAGAAAGAA
		AAAARRARARAA	M1	EHI_015990	310	321	2.28e-05	AAAAAAAGAAAA
		AAAARRARARAA	M1	EHI_016380	197	208	3.81e-05	AAAAAAAAAAAA
		AAAARRARARAA	M1	EHI_016380	198	209	3.81e-05	AAAAAAAAAAAA
		AAAARRARARAA	M1	EHI_016470	376	387	3.81e-05	AAAAAAAAAAAA
		AAAARRARARAA	M1	EHI_016470	377	388	3.81e-05	AAAAAAAAAAAA
		AAAARRARARAA	M1	EHI_016470	378	389	3.81e-05	AAAAAAAAAAAA
		AAAARRARARAA	M1	EHI_017610	248	259	1.55e-05	AAAAGAAAAAAA
		AAAARRARARAA	M1	EHI_017610	247	258	1.96e-05	AAAAAGAAAAAA
		AAAARRARARAA	M1	EHI_017610	245	256	2.28e-05	AAAAAAAGAAAA
		AAAARRARARAA	M1	EHI_017770	282	293	1.55e-05	AAAAGAAAAAAA
		AAAARRARARAA	M1	EHI_017770	285	296	4.68e-05	AGAAAAAAAGAA
		AAAARRARARAA	M1	EHI_017790	386	397	6.64e-05	AAAACAAAAGAA
		AAAARRARARAA	M1	EHI_019110	489	500	3.81e-05	AAAAAAAAAAAA
		AAAARRARARAA	M1	EHI_019110	433	444	6.9e-05	AGAAAGAAAAAA
		AAAARRARARAA	M1	EHI_019110	464	475	7.8e-05	AAAAGAGAAAAA
		AAAARRARARAA	M1	EHI_019390	306	317	4.8e-06	AAAAAAAGAGAA
		AAAARRARARAA	M1	EHI_019390	308	319	1.15e-05	AAAAAGAGAAAA
		AAAARRARARAA	M1	EHI_020090	219	230	9.57e-05	AAAAAGAGAACA
		AAAARRARARAA	M1	EHI_020480	67	78	2.88e-05	AAAAGAAGAAGA
		AAAARRARARAA	M1	EHI_020480	65	76	5.91e-05	AAAAAAGAAGAA
		AAAARRARARAA	M1	EHI_020480	64	75	6.16e-05	AAAAAAAGAAGA
		AAAARRARARAA	M1	EHI_020600	202	213	4.9e-05	AAAAGAAATGAA
		AAAARRARARAA	M1	EHI_021350	372	383	1.04e-05	AAAAAAAAAGAA
		AAAARRARARAA	M1	EHI_021380	385	396	1.55e-05	AAAAGAAAAAAA
		AAAARRARARAA	M1	EHI_021380	384	395	1.96e-05	AAAAAGAAAAAA
		AAAARRARARAA	M1	EHI_021380	367	378	7.48e-05	AAAAACAAAGAA
		AAAARRARARAA	M1	EHI_022260	9	20	2.27e-06	AAAAGAAAAGAA
		AAAARRARARAA	M1	EHI_022260	8	19	5.8e-05	AAAAAGAAAAGA
		AAAARRARARAA	M1	EHI_022600	122	133	1.96e-05	AAAAAGAAAAAA
		AAAARRARARAA	M1	EHI_022600	120	131	2.28e-05	AAAAAAAGAAAA
		AAAARRARARAA	M1	EHI_022860	284	295	2.28e-05	AAAAAAAGAAAA
		AAAARRARARAA	M1	EHI_023050	325	336	4e-05	AAAAAAAAAGGA
		AAAARRARARAA	M1	EHI_023050	346	357	7.12e-05	AAAAAAACAGAA
		AAAARRARARAA	M1	EHI_023100	347	358	9.49e-05	AAAAGAACAAAA
		AAAARRARARAA	M1	EHI_023330	276	287	2.31e-05	AAAAGAAAAGAG
		AAAARRARARAA	M1	EHI_023330	275	286	5.8e-05	AAAAAGAAAAGA
		AAAARRARARAA	M1	EHI_023330	273	284	9e-05	CAAAAAAGAAAA
		AAAARRARARAA	M1	EHI_023380	375	386	1.04e-05	AAAAAAAAAGAA
		AAAARRARARAA	M1	EHI_023420	356	367	2.27e-06	AAAAGAAAAGAA
		AAAARRARARAA	M1	EHI_023420	373	384	1.04e-05	AAAAAAAAAGAA
		AAAARRARARAA	M1	EHI_023420	368	379	1.55e-05	AAAAGAAAAAAA
		AAAARRARARAA	M1	EHI_023420	367	378	1.96e-05	AAAAAGAAAAAA
		AAAARRARARAA	M1	EHI_023420	361	372	5.59e-05	AAAAGAAAAAAG
		AAAARRARARAA	M1	EHI_023420	355	366	5.8e-05	AAAAAGAAAAGA
		AAAARRARARAA	M1	EHI_024120	320	331	9e-05	AAAAAGGAAAAA
		AAAARRARARAA	M1	EHI_024120	319	330	9.25e-05	AAAAAAGGAAAA
		AAAARRARARAA	M1	EHI_024570	370	381	5.91e-05	AAAAAAGAAGAA
		AAAARRARARAA	M1	EHI_024570	369	380	6.16e-05	AAAAAAAGAAGA
		AAAARRARARAA	M1	EHI_024570	372	383	7.95e-05	AAAAGAAGAACA
		AAAARRARARAA	M1	EHI_024890	85	96	8.49e-07	AAAAGAAGAGAA
		AAAARRARARAA	M1	EHI_024890	234	245	2.52e-05	AAAAAGAAAGAG
		AAAARRARARAA	M1	EHI_024890	274	285	2.88e-05	AAAAGAAGAAGA
		AAAARRARARAA	M1	EHI_024890	298	309	2.88e-05	AAAAGAAGAAGA
		AAAARRARARAA	M1	EHI_024890	319	330	2.88e-05	AAAAGAAGAAGA
		AAAARRARARAA	M1	EHI_024890	175	186	4.32e-05	AGAAGAAGAAAA
		AAAARRARARAA	M1	EHI_024890	322	333	4.32e-05	AGAAGAAGAAAA
		AAAARRARARAA	M1	EHI_024890	229	240	5.04e-05	AAAAGAAAAAGA
		AAAARRARARAA	M1	EHI_024890	457	468	5.04e-05	AAAAGAAAAAGA
		AAAARRARARAA	M1	EHI_024890	317	328	5.91e-05	AAAAAAGAAGAA
		AAAARRARARAA	M1	EHI_024890	325	336	6.16e-05	AGAAGAAAAAAA
		AAAARRARARAA	M1	EHI_024890	228	239	6.53e-05	AAAAAGAAAAAG
		AAAARRARARAA	M1	EHI_024890	205	216	7.12e-05	AGAAAAAGAAAA
		AAAARRARARAA	M1	EHI_025240	356	367	3.74e-06	AAAAAGAAAGAA
		AAAARRARARAA	M1	EHI_025240	366	377	3.81e-05	AAAAAAAAAAAA
		AAAARRARARAA	M1	EHI_025240	360	371	6.9e-05	AGAAAGAAAAAA
		AAAARRARARAA	M1	EHI_025260	320	331	5.39e-05	AAAAAGAATGAA
		AAAARRARARAA	M1	EHI_025870	407	418	2.83e-05	AAAAGAGAAGAA
		AAAARRARARAA	M1	EHI_025880	316	327	1.04e-05	AAAAAAAAAGAA
		AAAARRARARAA	M1	EHI_025880	315	326	8.68e-05	AAAAAAAAAAGA
		AAAARRARARAA	M1	EHI_027020	60	71	9.37e-05	AAAAGAGAAGAG
		AAAARRARARAA	M1	EHI_027030	184	195	6.64e-05	AAAACAAAAGAA
		AAAARRARARAA	M1	EHI_028550	370	381	1.04e-05	AAAAAAAAAGAA
		AAAARRARARAA	M1	EHI_028550	375	386	1.55e-05	AAAAGAAAAAAA
		AAAARRARARAA	M1	EHI_028550	374	385	1.96e-05	AAAAAGAAAAAA
		AAAARRARARAA	M1	EHI_028550	372	383	2.28e-05	AAAAAAAGAAAA
		AAAARRARARAA	M1	EHI_028550	369	380	8.68e-05	AAAAAAAAAAGA
		AAAARRARARAA	M1	EHI_028890	379	390	2.28e-05	AAAAAAAGAAAA
		AAAARRARARAA	M1	EHI_028890	337	348	2.31e-05	AAAAGAAAAGAG
		AAAARRARARAA	M1	EHI_028890	347	358	2.61e-05	AGAAAGAAAGAA
		AAAARRARARAA	M1	EHI_028890	351	362	2.61e-05	AGAAAGAAAGAA
		AAAARRARARAA	M1	EHI_028890	468	479	4.32e-05	AAAAGAACAGAA
		AAAARRARARAA	M1	EHI_028890	365	376	4.68e-05	AGAAAAAAAGAA
		AAAARRARARAA	M1	EHI_028890	359	370	4.78e-05	AGAAAGAGAAAA
		AAAARRARARAA	M1	EHI_028890	355	366	7.59e-05	AGAAAGAAAGAG
		AAAARRARARAA	M1	EHI_029100	364	375	1.04e-05	AAAAAAAAAGAA
		AAAARRARARAA	M1	EHI_029100	369	380	1.55e-05	AAAAGAAAAAAA
		AAAARRARARAA	M1	EHI_029100	368	379	1.96e-05	AAAAAGAAAAAA
		AAAARRARARAA	M1	EHI_029100	366	377	2.28e-05	AAAAAAAGAAAA
		AAAARRARARAA	M1	EHI_029100	361	372	3.81e-05	AAAAAAAAAAAA
		AAAARRARARAA	M1	EHI_029100	372	383	4.68e-05	AGAAAAAAAGAA
		AAAARRARARAA	M1	EHI_029100	363	374	8.68e-05	AAAAAAAAAAGA
		AAAARRARARAA	M1	EHI_029100	362	373	9.95e-05	AAAAAAAAAAAG
		AAAARRARARAA	M1	EHI_029520	364	375	2.27e-06	AAAAGAAAAGAA
		AAAARRARARAA	M1	EHI_029600	484	495	1.2e-05	AGAAGGAAAGAA
		AAAARRARARAA	M1	EHI_029600	356	367	1.55e-05	AAAAGAAAAAAA
		AAAARRARARAA	M1	EHI_029600	355	366	1.96e-05	AAAAAGAAAAAA
		AAAARRARARAA	M1	EHI_029600	66	77	9.98e-05	AGAAGAGAAGAA
		AAAARRARARAA	M1	EHI_029730	329	340	1.15e-05	AAAAAGAGAAAA
		AAAARRARARAA	M1	EHI_029930	152	163	6.64e-05	AAAACAAAAGAA
		AAAARRARARAA	M1	EHI_030050	394	405	2.69e-05	AAAAGGAATGAA
		AAAARRARARAA	M1	EHI_030130	356	367	2.63e-06	AAAAGGAGAAAA
		AAAARRARARAA	M1	EHI_030130	351	362	4e-05	AAAAAAAAAGGA
		AAAARRARARAA	M1	EHI_030130	354	365	4.25e-05	AAAAAAGGAGAA
		AAAARRARARAA	M1	EHI_030130	349	360	9.95e-05	AAAAAAAAAAAG
		AAAARRARARAA	M1	EHI_030140	385	396	4.8e-06	AAAAAAAGAGAA
		AAAARRARARAA	M1	EHI_030140	357	368	1.96e-05	AAAAAGAAAAAA
		AAAARRARARAA	M1	EHI_030140	355	366	2.28e-05	AAAAAAAGAAAA
		AAAARRARARAA	M1	EHI_030140	383	394	4.46e-05	AAAAAAAAAGAG
		AAAARRARARAA	M1	EHI_030140	335	346	9.49e-05	AAAAGAACAAAA
		AAAARRARARAA	M1	EHI_030490	240	251	2.64e-05	AGAAAAAGAGAA
		AAAARRARARAA	M1	EHI_030490	21	32	4.46e-05	AAAAAAAAAGAG
		AAAARRARARAA	M1	EHI_030850	319	330	1.96e-05	AAAAAGAAAAAA
		AAAARRARARAA	M1	EHI_030850	317	328	2.28e-05	AAAAAAAGAAAA
		AAAARRARARAA	M1	EHI_031370	353	364	5.26e-05	AAAAGAGGAAAA
		AAAARRARARAA	M1	EHI_031370	348	359	9.01e-05	CAAAGAAAAGAG
		AAAARRARARAA	M1	EHI_031640	173	184	2.27e-06	AAAAGAAAAGAA
		AAAARRARARAA	M1	EHI_031640	156	167	4.68e-05	AGAAAAAAAGAA
		AAAARRARARAA	M1	EHI_031640	172	183	5.8e-05	AAAAAGAAAAGA
		AAAARRARARAA	M1	EHI_031640	153	164	6.16e-05	AGAAGAAAAAAA
		AAAARRARARAA	M1	EHI_033690	194	205	8.26e-05	AAAAAAAATGAA
		AAAARRARARAA	M1	EHI_033720	353	364	7.12e-05	AAAAAAACAGAA
		AAAARRARARAA	M1	EHI_033730	253	264	5.18e-05	CAAAGAAGAAAA
		AAAARRARARAA	M1	EHI_034610	312	323	7e-06	AAAAGAAGAAAA
		AAAARRARARAA	M1	EHI_034610	310	321	5.91e-05	AAAAAAGAAGAA
		AAAARRARARAA	M1	EHI_034610	309	320	6.16e-05	AAAAAAAGAAGA
		AAAARRARARAA	M1	EHI_035430	366	377	5.59e-05	CAAAAAAAAGAA
		AAAARRARARAA	M1	EHI_035550	364	375	6.29e-05	AAAAGGGAAGAG
		AAAARRARARAA	M1	EHI_035560	73	84	4.21e-05	AAAAAGAGAAGA
		AAAARRARARAA	M1	EHI_035560	74	85	9.37e-05	AAAAGAGAAGAG
		AAAARRARARAA	M1	EHI_035620	80	91	1.04e-05	AAAAAAAAAGAA
		AAAARRARARAA	M1	EHI_035620	77	88	3.81e-05	AAAAAAAAAAAA
		AAAARRARARAA	M1	EHI_035620	449	460	4.68e-05	AGAAAAAAAGAA
		AAAARRARARAA	M1	EHI_035620	446	457	7.58e-05	CAAAGAAAAAAA
		AAAARRARARAA	M1	EHI_035620	79	90	8.68e-05	AAAAAAAAAAGA
		AAAARRARARAA	M1	EHI_035620	78	89	9.95e-05	AAAAAAAAAAAG
		AAAARRARARAA	M1	EHI_035780	376	387	1.04e-05	AAAAAAAAAGAA
		AAAARRARARAA	M1	EHI_035780	345	356	3.81e-05	AAAAAAAAAAAA
		AAAARRARARAA	M1	EHI_035780	346	357	3.81e-05	AAAAAAAAAAAA
		AAAARRARARAA	M1	EHI_035780	349	360	4e-05	AAAAAAAAAGGA
		AAAARRARARAA	M1	EHI_035780	375	386	8.68e-05	AAAAAAAAAAGA
		AAAARRARARAA	M1	EHI_035780	347	358	9.95e-05	AAAAAAAAAAAG
		AAAARRARARAA	M1	EHI_036590	367	378	7e-06	AAAAGAAGAAAA
		AAAARRARARAA	M1	EHI_036590	358	369	1.15e-05	AAAAAGAGAAAA
		AAAARRARARAA	M1	EHI_036590	370	381	6.16e-05	AGAAGAAAAAAA
		AAAARRARARAA	M1	EHI_036590	359	370	7.8e-05	AAAAGAGAAAAA
		AAAARRARARAA	M1	EHI_036590	482	493	8.78e-05	AAAAAGAGTAAA
		AAAARRARARAA	M1	EHI_036620	67	78	4.9e-05	AAAAGAAATGAA
		AAAARRARARAA	M1	EHI_036620	413	424	5.18e-05	CAAAGAAGAAAA
		AAAARRARARAA	M1	EHI_037550	24	35	4.32e-05	AGAAGAAGAAAA
		AAAARRARARAA	M1	EHI_038610	23	34	4.8e-06	AAAAAAAGAGAA
		AAAARRARARAA	M1	EHI_038610	127	138	1.04e-05	AAAAAAAAAGAA
		AAAARRARARAA	M1	EHI_038610	132	143	1.55e-05	AAAAGAAAAAAA
		AAAARRARARAA	M1	EHI_038610	140	151	1.55e-05	AAAAGAAAAAAA
		AAAARRARARAA	M1	EHI_038610	131	142	1.96e-05	AAAAAGAAAAAA
		AAAARRARARAA	M1	EHI_038610	139	150	1.96e-05	AAAAAGAAAAAA
		AAAARRARARAA	M1	EHI_038610	129	140	2.28e-05	AAAAAAAGAAAA
		AAAARRARARAA	M1	EHI_038610	137	148	2.28e-05	AAAAAAAGAAAA
		AAAARRARARAA	M1	EHI_038610	120	131	3.81e-05	AAAAAAAAAAAA
		AAAARRARARAA	M1	EHI_038610	121	132	3.81e-05	AAAAAAAAAAAA
		AAAARRARARAA	M1	EHI_038610	122	133	3.81e-05	AAAAAAAAAAAA
		AAAARRARARAA	M1	EHI_038610	123	134	3.81e-05	AAAAAAAAAAAA
		AAAARRARARAA	M1	EHI_038610	124	135	3.81e-05	AAAAAAAAAAAA
		AAAARRARARAA	M1	EHI_038610	135	146	4.68e-05	AGAAAAAAAGAA
		AAAARRARARAA	M1	EHI_038610	143	154	4.68e-05	AGAAAAAAAGAA
		AAAARRARARAA	M1	EHI_038610	126	137	8.68e-05	AAAAAAAAAAGA
		AAAARRARARAA	M1	EHI_038610	125	136	9.95e-05	AAAAAAAAAAAG
		AAAARRARARAA	M1	EHI_038650	134	145	2.27e-06	AAAAGAAAAGAA
		AAAARRARARAA	M1	EHI_038650	208	219	2.28e-05	AAAAAAAGAAAA
		AAAARRARARAA	M1	EHI_038650	133	144	5.8e-05	AAAAAGAAAAGA
		AAAARRARARAA	M1	EHI_038830	174	185	7e-06	AAAAGAAGAAAA
		AAAARRARARAA	M1	EHI_038940	410	421	3.74e-06	AAAAAGAAAGAA
		AAAARRARARAA	M1	EHI_039030	363	374	1.04e-05	AAAAAAAAAGAA
		AAAARRARARAA	M1	EHI_039030	365	376	2.28e-05	AAAAAAAGAAAA
		AAAARRARARAA	M1	EHI_039030	368	379	5.04e-05	AAAAGAAAAAGA
		AAAARRARARAA	M1	EHI_039030	367	378	6.53e-05	AAAAAGAAAAAG
		AAAARRARARAA	M1	EHI_039030	371	382	7.12e-05	AGAAAAAGAAAA
		AAAARRARARAA	M1	EHI_039030	362	373	8.68e-05	AAAAAAAAAAGA
		AAAARRARARAA	M1	EHI_039030	361	372	9.95e-05	AAAAAAAAAAAG
		AAAARRARARAA	M1	EHI_040260	352	363	1.55e-05	AAAAGAAAAAAA
		AAAARRARARAA	M1	EHI_040260	351	362	1.96e-05	AAAAAGAAAAAA
		AAAARRARARAA	M1	EHI_040260	359	370	1.96e-05	AAAAAGAAAAAA
		AAAARRARARAA	M1	EHI_040260	349	360	2.28e-05	AAAAAAAGAAAA
		AAAARRARARAA	M1	EHI_040260	357	368	2.28e-05	AAAAAAAGAAAA
		AAAARRARARAA	M1	EHI_040260	347	358	4.68e-05	AGAAAAAAAGAA
		AAAARRARARAA	M1	EHI_040260	355	366	4.68e-05	AGAAAAAAAGAA
		AAAARRARARAA	M1	EHI_040260	90	101	5.04e-05	AAAAGAAAAAGA
		AAAARRARARAA	M1	EHI_040260	360	371	5.59e-05	AAAAGAAAAAAG
		AAAARRARARAA	M1	EHI_040260	233	244	5.8e-05	AAAAAGAAAAGA
		AAAARRARARAA	M1	EHI_040260	281	292	6.42e-05	AGAAGAAAAGGA
		AAAARRARARAA	M1	EHI_040260	343	354	6.9e-05	AGAAAGAAAAAA
		AAAARRARARAA	M1	EHI_040260	275	286	8.26e-05	CAAAGGAGAAGA
		AAAARRARARAA	M1	EHI_041580	158	169	8.26e-05	AAAAAAAATGAA
		AAAARRARARAA	M1	EHI_042150	341	352	4e-05	AAAAAAAAAGGA
		AAAARRARARAA	M1	EHI_042150	272	283	5.59e-05	AAAAGAAAAAAG
		AAAARRARARAA	M1	EHI_042210	325	336	1.96e-05	AAAAAGAAAAAA
		AAAARRARARAA	M1	EHI_042230	349	360	1.96e-05	AAAAAGAAAAAA
		AAAARRARARAA	M1	EHI_043000	218	229	7.69e-05	AAAAGAAGTAAA
		AAAARRARARAA	M1	EHI_043740	15	26	3.89e-05	CAAAAGAAAGAA
		AAAARRARARAA	M1	EHI_044660	166	177	1.63e-05	CAAAGAAGAGAA
		AAAARRARARAA	M1	EHI_044690	372	383	2.28e-05	AAAAAAAGAAAA
		AAAARRARARAA	M1	EHI_044710	367	378	1.15e-05	AAAAAGAGAAAA
		AAAARRARARAA	M1	EHI_044710	368	379	7.8e-05	AAAAGAGAAAAA
		AAAARRARARAA	M1	EHI_045040	323	334	1.04e-05	AAAAAAAAAGAA
		AAAARRARARAA	M1	EHI_045040	320	331	3.81e-05	AAAAAAAAAAAA
		AAAARRARARAA	M1	EHI_045040	322	333	8.68e-05	AAAAAAAAAAGA
		AAAARRARARAA	M1	EHI_045040	321	332	9.95e-05	AAAAAAAAAAAG
		AAAARRARARAA	M1	EHI_045100	177	188	2.27e-06	AAAAGAAAAGAA
		AAAARRARARAA	M1	EHI_045100	176	187	5.8e-05	AAAAAGAAAAGA
		AAAARRARARAA	M1	EHI_045230	419	430	4.25e-05	AAAAAAGGAGAA
		AAAARRARARAA	M1	EHI_045390	473	484	1.15e-05	AAAAAGAGAAAA
		AAAARRARARAA	M1	EHI_045400	350	361	2.35e-05	AAAAAGAAAGGA
		AAAARRARARAA	M1	EHI_045400	348	359	6.76e-05	AAAAAAAGAAAG
		AAAARRARARAA	M1	EHI_045440	301	312	1.96e-05	AAAAAGAAAAAA
		AAAARRARARAA	M1	EHI_045440	292	303	2.48e-05	AGAAGGAGAAAA
		AAAARRARARAA	M1	EHI_045440	390	401	2.72e-05	CAAAGAAAAGAA
		AAAARRARARAA	M1	EHI_045490	45	56	1.04e-05	AAAAAAAAAGAA
		AAAARRARARAA	M1	EHI_045490	5	16	8.26e-05	AAAAAAAATGAA
		AAAARRARARAA	M1	EHI_045490	44	55	8.68e-05	AAAAAAAAAAGA
		AAAARRARARAA	M1	EHI_045490	43	54	9.95e-05	AAAAAAAAAAAG
		AAAARRARARAA	M1	EHI_045590	256	267	1.96e-05	AAAAAGAAAAAA
		AAAARRARARAA	M1	EHI_045590	257	268	5.59e-05	AAAAGAAAAAAG
		AAAARRARARAA	M1	EHI_046150	322	333	5.04e-05	AAAAGAAAAAGA
		AAAARRARARAA	M1	EHI_046150	321	332	6.53e-05	AAAAAGAAAAAG
		AAAARRARARAA	M1	EHI_046270	344	355	1.55e-05	AAAAGAAAAAAA
		AAAARRARARAA	M1	EHI_046270	343	354	1.96e-05	AAAAAGAAAAAA
		AAAARRARARAA	M1	EHI_046270	315	326	3.81e-05	AAAAAAAAAAAA
		AAAARRARARAA	M1	EHI_046270	316	327	3.81e-05	AAAAAAAAAAAA
		AAAARRARARAA	M1	EHI_046270	317	328	3.81e-05	AAAAAAAAAAAA
		AAAARRARARAA	M1	EHI_046270	351	362	8.26e-05	AAAAAAAATGAA
		AAAARRARARAA	M1	EHI_046380	284	295	7.48e-05	AAAAGGAATAAA
		AAAARRARARAA	M1	EHI_046590	358	369	7e-06	AAAAGAAGAAAA
		AAAARRARARAA	M1	EHI_046590	356	367	5.91e-05	AAAAAAGAAGAA
		AAAARRARARAA	M1	EHI_046590	355	366	6.16e-05	AAAAAAAGAAGA
		AAAARRARARAA	M1	EHI_046660	339	350	3.81e-05	AAAAAAAAAAAA
		AAAARRARARAA	M1	EHI_046660	340	351	3.81e-05	AAAAAAAAAAAA
		AAAARRARARAA	M1	EHI_047820	303	314	7e-06	AAAAGAAGAAAA
		AAAARRARARAA	M1	EHI_048160	364	375	1.15e-05	AAAAAGAGAAAA
		AAAARRARARAA	M1	EHI_048160	365	376	7.8e-05	AAAAGAGAAAAA
		AAAARRARARAA	M1	EHI_048215	349	360	1.04e-05	AAAAAAAAAGAA
		AAAARRARARAA	M1	EHI_048215	354	365	1.55e-05	AAAAGAAAAAAA
		AAAARRARARAA	M1	EHI_048215	353	364	1.96e-05	AAAAAGAAAAAA
		AAAARRARARAA	M1	EHI_048215	351	362	2.28e-05	AAAAAAAGAAAA
		AAAARRARARAA	M1	EHI_048215	348	359	8.68e-05	AAAAAAAAAAGA
		AAAARRARARAA	M1	EHI_048570	306	317	4.8e-06	AAAAAAAGAGAA
		AAAARRARARAA	M1	EHI_048570	308	319	1.15e-05	AAAAAGAGAAAA
		AAAARRARARAA	M1	EHI_048570	304	315	4.46e-05	AAAAAAAAAGAG
		AAAARRARARAA	M1	EHI_048570	309	320	7.8e-05	AAAAGAGAAAAA
		AAAARRARARAA	M1	EHI_048570	303	314	8.68e-05	AAAAAAAAAAGA
		AAAARRARARAA	M1	EHI_049180	386	397	2.61e-05	AGAAAGAAAGAA
		AAAARRARARAA	M1	EHI_049440	280	291	8.68e-05	AAAAAAAAAAGA
		AAAARRARARAA	M1	EHI_049470	372	383	2.28e-05	AAAAAAAGAAAA
		AAAARRARARAA	M1	EHI_049490	469	480	1.24e-05	AGAAAGAGAGAA
		AAAARRARARAA	M1	EHI_049490	147	158	1.55e-05	AAAAGAAAAAAA
		AAAARRARARAA	M1	EHI_049490	146	157	1.96e-05	AAAAAGAAAAAA
		AAAARRARARAA	M1	EHI_049490	144	155	2.28e-05	AAAAAAAGAAAA
		AAAARRARARAA	M1	EHI_049490	445	456	2.45e-05	AGAAGAAAAGAA
		AAAARRARARAA	M1	EHI_049490	465	476	2.52e-05	AAAAAGAAAGAG
		AAAARRARARAA	M1	EHI_049490	442	453	4.32e-05	AGAAGAAGAAAA
		AAAARRARARAA	M1	EHI_049700	263	274	1.15e-05	AAAAAGAGAAAA
		AAAARRARARAA	M1	EHI_049700	261	272	2.64e-05	AGAAAAAGAGAA
		AAAARRARARAA	M1	EHI_049700	253	264	3.89e-05	CAAAAGAAAGAA
		AAAARRARARAA	M1	EHI_049760	282	293	1.55e-05	AAAAGAAAAAAA
		AAAARRARARAA	M1	EHI_049760	285	296	4.68e-05	AGAAAAAAAGAA
		AAAARRARARAA	M1	EHI_049850	266	277	1.04e-05	AAAAAAAAAGAA
		AAAARRARARAA	M1	EHI_049850	324	335	6.16e-05	AGAAGAAAAAAA
		AAAARRARARAA	M1	EHI_049930	349	360	2.72e-05	CAAAGAAAAGAA
		AAAARRARARAA	M1	EHI_049930	32	43	7.12e-05	AGAAAAAGAAAA
		AAAARRARARAA	M1	EHI_049930	56	67	7.12e-05	AGAAAAAGAAAA
		AAAARRARARAA	M1	EHI_050350	368	379	1.04e-05	AAAAAAAAAGAA
		AAAARRARARAA	M1	EHI_050350	79	90	2.88e-05	AAAAGAAGAAGA
		AAAARRARARAA	M1	EHI_050350	204	215	5.04e-05	AAAAGAAAAAGA
		AAAARRARARAA	M1	EHI_050350	115	126	8.68e-05	AAAAAAAAAAGA
		AAAARRARARAA	M1	EHI_050350	277	288	9.57e-05	AAAAGAAGAAGG
		AAAARRARARAA	M1	EHI_050350	114	125	9.95e-05	AAAAAAAAAAAG
		AAAARRARARAA	M1	EHI_050530	357	368	4.8e-06	AAAAAAAGAGAA
		AAAARRARARAA	M1	EHI_050530	373	384	2.79e-05	AAAAGGAAAAGA
		AAAARRARARAA	M1	EHI_050660	284	295	3.74e-06	AAAAAGAAAGAA
		AAAARRARARAA	M1	EHI_050790	153	164	1.04e-05	AAAAAAAAAGAA
		AAAARRARARAA	M1	EHI_050820	286	297	1.04e-05	AAAAAAAAAGAA
		AAAARRARARAA	M1	EHI_050820	479	490	3.89e-05	CAAAAGAAAGAA
		AAAARRARARAA	M1	EHI_050820	236	247	9.57e-05	AAAAAGGAAGGA
		AAAARRARARAA	M1	EHI_050860	289	300	1.96e-05	AAAAAGAAAAAA
		AAAARRARARAA	M1	EHI_050860	290	301	5.59e-05	AAAAGAAAAAAG
		AAAARRARARAA	M1	EHI_051080	310	321	7e-06	AAAAGAAGAAAA
		AAAARRARARAA	M1	EHI_051080	294	305	4.68e-05	AGAAAAAAAGAA
		AAAARRARARAA	M1	EHI_051080	319	330	5.04e-05	AAAAGAAAAAGA
		AAAARRARARAA	M1	EHI_051080	318	329	6.53e-05	AAAAAGAAAAAG
		AAAARRARARAA	M1	EHI_051080	316	327	7.12e-05	AGAAAAAGAAAA
		AAAARRARARAA	M1	EHI_051090	53	64	1.04e-05	AAAAAAAAAGAA
		AAAARRARARAA	M1	EHI_051090	366	377	1.96e-05	AAAAAGAAAAAA
		AAAARRARARAA	M1	EHI_051090	21	32	3.81e-05	AAAAAAAAAAAA
		AAAARRARARAA	M1	EHI_051470	325	336	2.52e-05	AAAAAGAAAGAG
		AAAARRARARAA	M1	EHI_051470	360	371	7.8e-05	AAAAGAGAAAAA
		AAAARRARARAA	M1	EHI_051850	336	347	1.04e-05	AAAAAAAAAGAA
		AAAARRARARAA	M1	EHI_051850	338	349	2.28e-05	AAAAAAAGAAAA
		AAAARRARARAA	M1	EHI_051850	341	352	5.04e-05	AAAAGAAAAAGA
		AAAARRARARAA	M1	EHI_051850	340	351	6.53e-05	AAAAAGAAAAAG
		AAAARRARARAA	M1	EHI_051850	335	346	8.68e-05	AAAAAAAAAAGA
		AAAARRARARAA	M1	EHI_051870	332	343	5.39e-05	AAAAAGAATGAA
		AAAARRARARAA	M1	EHI_051920	265	276	4e-05	AAAAAAAAAGGA
		AAAARRARARAA	M1	EHI_051920	269	280	9.57e-05	AAAAAGGAAGGA
		AAAARRARARAA	M1	EHI_052080	416	427	4.8e-06	AAAAAAAGAGAA
		AAAARRARARAA	M1	EHI_052080	427	438	1.04e-05	AAAAAAAAAGAA
		AAAARRARARAA	M1	EHI_052080	418	429	1.15e-05	AAAAAGAGAAAA
		AAAARRARARAA	M1	EHI_052080	429	440	2.28e-05	AAAAAAAGAAAA
		AAAARRARARAA	M1	EHI_052080	419	430	7.8e-05	AAAAGAGAAAAA
		AAAARRARARAA	M1	EHI_052080	426	437	8.68e-05	AAAAAAAAAAGA
		AAAARRARARAA	M1	EHI_052800	269	280	7.58e-05	CAAAGAAAAAAA
		AAAARRARARAA	M1	EHI_053100	371	382	1.96e-05	AAAAAGAAAAAA
		AAAARRARARAA	M1	EHI_053100	369	380	2.28e-05	AAAAAAAGAAAA
		AAAARRARARAA	M1	EHI_053100	410	421	2.72e-05	CAAAGAAAAGAA
		AAAARRARARAA	M1	EHI_054190	488	499	2.83e-05	AAAAGAGAAGAA
		AAAARRARARAA	M1	EHI_054190	487	498	4.21e-05	AAAAAGAGAAGA
		AAAARRARARAA	M1	EHI_054240	341	352	1.04e-05	AAAAAAAAAGAA
		AAAARRARARAA	M1	EHI_054240	343	354	2.28e-05	AAAAAAAGAAAA
		AAAARRARARAA	M1	EHI_054250	304	315	1.55e-05	AAAAGAAAAAAA
		AAAARRARARAA	M1	EHI_054460	338	349	8.26e-05	AAAAAAAATGAA
		AAAARRARARAA	M1	EHI_054680	46	57	7e-06	AAAAGAAGAAAA
		AAAARRARARAA	M1	EHI_054680	44	55	5.91e-05	AAAAAAGAAGAA
		AAAARRARARAA	M1	EHI_054720	394	405	4.9e-05	AAAAGAAATGAA
		AAAARRARARAA	M1	EHI_054730	379	390	2.61e-05	AGAAAGAAAGAA
		AAAARRARARAA	M1	EHI_054810	299	310	3.74e-06	AAAAAGAAAGAA
		AAAARRARARAA	M1	EHI_054810	191	202	1.04e-05	AAAAAAAAAGAA
		AAAARRARARAA	M1	EHI_055140	394	405	4.9e-05	AAAAGAAATGAA
		AAAARRARARAA	M1	EHI_055370	441	452	4.46e-05	AAAAAAAAAGAG
		AAAARRARARAA	M1	EHI_055370	333	344	4.68e-05	AGAAAAAAAGAA
		AAAARRARARAA	M1	EHI_055370	277	288	5.11e-05	AAAAACAGAGAA
		AAAARRARARAA	M1	EHI_055370	443	454	6.36e-05	AAAAAAAGAGCA
		AAAARRARARAA	M1	EHI_055370	328	339	7.8e-05	AAAAGAGAAAAA
		AAAARRARARAA	M1	EHI_056440	51	62	1.55e-05	AAAAGAAAAAAA
		AAAARRARARAA	M1	EHI_056440	102	113	2.88e-05	AAAAGAAGAAGA
		AAAARRARARAA	M1	EHI_056440	100	111	5.91e-05	AAAAAAGAAGAA
		AAAARRARARAA	M1	EHI_056440	304	315	6.9e-05	AGAAAGAAAAAA
		AAAARRARARAA	M1	EHI_056450	331	342	2.28e-05	AAAAAAAGAAAA
		AAAARRARARAA	M1	EHI_056450	241	252	4.21e-05	AGAAGGAAAAAA
		AAAARRARARAA	M1	EHI_056450	352	363	5.04e-05	AAAAGAAAAAGA
		AAAARRARARAA	M1	EHI_056450	351	362	6.53e-05	AAAAAGAAAAAG
		AAAARRARARAA	M1	EHI_056450	358	369	9.49e-05	AAAAGAACAAAA
		AAAARRARARAA	M1	EHI_056470	106	117	5.91e-05	AAAAAAGAAGAA
		AAAARRARARAA	M1	EHI_056470	105	116	6.16e-05	AAAAAAAGAAGA
		AAAARRARARAA	M1	EHI_056620	369	380	1.04e-05	AAAAAAAAAGAA
		AAAARRARARAA	M1	EHI_056620	279	290	8.68e-05	AAAAAAAAAAGA
		AAAARRARARAA	M1	EHI_056620	368	379	8.68e-05	AAAAAAAAAAGA
		AAAARRARARAA	M1	EHI_057320	475	486	5.18e-05	CAAAGAAGAAAA
		AAAARRARARAA	M1	EHI_057840	313	324	1.55e-05	AAAAGAAAAAAA
		AAAARRARARAA	M1	EHI_057840	347	358	3.81e-05	AAAAAAAAAAAA
		AAAARRARARAA	M1	EHI_057840	348	359	3.81e-05	AAAAAAAAAAAA
		AAAARRARARAA	M1	EHI_057840	349	360	3.81e-05	AAAAAAAAAAAA
		AAAARRARARAA	M1	EHI_057840	350	361	3.81e-05	AAAAAAAAAAAA
		AAAARRARARAA	M1	EHI_058550	150	161	3.74e-06	AAAAAGAAAGAA
		AAAARRARARAA	M1	EHI_058670	254	265	7.23e-05	AGAAAGAAAGGA
		AAAARRARARAA	M1	EHI_058930	390	401	4.21e-05	AAAAAGAGAAGA
		AAAARRARARAA	M1	EHI_059260	10	21	9.37e-05	AAAAGAGAAGAG
		AAAARRARARAA	M1	EHI_059810	77	88	5.18e-05	CAAAGAAGAAAA
		AAAARRARARAA	M1	EHI_059880	315	326	8.36e-05	CAAAAGAAAAAA
		AAAARRARARAA	M1	EHI_060320	337	348	3.81e-05	AAAAAAAAAAAA
		AAAARRARARAA	M1	EHI_060350	18	29	2.27e-06	AAAAGAAAAGAA
		AAAARRARARAA	M1	EHI_060870	207	218	1.55e-05	AAAAGAAAAAAA
		AAAARRARARAA	M1	EHI_060870	206	217	1.96e-05	AAAAAGAAAAAA
		AAAARRARARAA	M1	EHI_061870	210	221	3.74e-06	AAAAAGAAAGAA
		AAAARRARARAA	M1	EHI_061870	40	51	7.48e-05	AAAAACAAAGAA
		AAAARRARARAA	M1	EHI_062080	197	208	1.21e-05	AGAAGAAGAGAA
		AAAARRARARAA	M1	EHI_062080	453	464	5.18e-05	CAAAGAAGAAAA
		AAAARRARARAA	M1	EHI_062300	278	289	2.28e-05	AAAAAAAGAAAA
		AAAARRARARAA	M1	EHI_062670	488	499	3.74e-06	AAAAAGAAAGAA
		AAAARRARARAA	M1	EHI_062670	360	371	4.8e-06	AAAAAAAGAGAA
		AAAARRARARAA	M1	EHI_062670	363	374	2.83e-05	AAAAGAGAAGAA
		AAAARRARARAA	M1	EHI_062670	362	373	4.21e-05	AAAAAGAGAAGA
		AAAARRARARAA	M1	EHI_062670	483	494	5.04e-05	AAAAGAAAAAGA
		AAAARRARARAA	M1	EHI_062740	341	352	7.29e-06	AAAAGAAGAGGA
		AAAARRARARAA	M1	EHI_062740	167	178	4.14e-05	AAAAGAAGAAAG
		AAAARRARARAA	M1	EHI_062740	165	176	5.91e-05	AAAAAAGAAGAA
		AAAARRARARAA	M1	EHI_062740	164	175	6.16e-05	AAAAAAAGAAGA
		AAAARRARARAA	M1	EHI_062960	209	220	5.26e-05	AAAAGAGGAAAA
		AAAARRARARAA	M1	EHI_062990	95	106	5.59e-05	AAAAGAAAAAAG
		AAAARRARARAA	M1	EHI_065230	343	354	1.2e-05	AAAAAGAGAGGA
		AAAARRARARAA	M1	EHI_065240	211	222	3.74e-06	AAAAAGAAAGAA
		AAAARRARARAA	M1	EHI_065240	204	215	1.55e-05	AAAAGAAAAAAA
		AAAARRARARAA	M1	EHI_065240	203	214	1.96e-05	AAAAAGAAAAAA
		AAAARRARARAA	M1	EHI_065240	207	218	4.68e-05	AGAAAAAAAGAA
		AAAARRARARAA	M1	EHI_065240	209	220	6.76e-05	AAAAAAAGAAAG
		AAAARRARARAA	M1	EHI_065370	270	281	1.96e-05	AAAAAGAAAAAA
		AAAARRARARAA	M1	EHI_065370	271	282	5.59e-05	AAAAGAAAAAAG
		AAAARRARARAA	M1	EHI_065370	367	378	7.8e-05	AAAAGAGAAAAA
		AAAARRARARAA	M1	EHI_065470	57	68	4.46e-05	AAAAAAAAAGAG
		AAAARRARARAA	M1	EHI_065470	56	67	8.68e-05	AAAAAAAAAAGA
		AAAARRARARAA	M1	EHI_065470	55	66	9.95e-05	AAAAAAAAAAAG
		AAAARRARARAA	M1	EHI_065730	94	105	4.32e-05	AGAAGAAGAAAA
		AAAARRARARAA	M1	EHI_066720	292	303	1.04e-05	AAAAAAAAAGAA
		AAAARRARARAA	M1	EHI_066720	294	305	2.28e-05	AAAAAAAGAAAA
		AAAARRARARAA	M1	EHI_066720	241	252	4.78e-05	AGAAAGAGAAAA
		AAAARRARARAA	M1	EHI_066720	296	307	6.53e-05	AAAAAGAAAAAG
		AAAARRARARAA	M1	EHI_066720	291	302	8.68e-05	AAAAAAAAAAGA
		AAAARRARARAA	M1	EHI_067250	335	346	2.27e-06	AAAAGAAAAGAA
		AAAARRARARAA	M1	EHI_067380	90	101	1.55e-05	AAAAGAAAAAAA
		AAAARRARARAA	M1	EHI_067380	89	100	1.96e-05	AAAAAGAAAAAA
		AAAARRARARAA	M1	EHI_067380	389	400	2.31e-05	AAAAGAAAAGAG
		AAAARRARARAA	M1	EHI_067380	59	70	5.39e-05	AAAAAGAATGAA
		AAAARRARARAA	M1	EHI_067720	122	133	1.96e-05	AAAAAGAAAAAA
		AAAARRARARAA	M1	EHI_067720	120	131	2.28e-05	AAAAAAAGAAAA
		AAAARRARARAA	M1	EHI_067970	327	338	7.48e-05	AAAAACAAAGAA
		AAAARRARARAA	M1	EHI_067970	120	131	8.68e-05	AAAAAAAAAAGA
		AAAARRARARAA	M1	EHI_068010	256	267	3.89e-05	CAAAAGAAAGAA
		AAAARRARARAA	M1	EHI_068010	260	271	6.9e-05	AGAAAGAAAAAA
		AAAARRARARAA	M1	EHI_068050	341	352	5.94e-06	AAAAGGAAAAAA
		AAAARRARARAA	M1	EHI_068050	340	351	9e-05	AAAAAGGAAAAA
		AAAARRARARAA	M1	EHI_068050	339	350	9.25e-05	AAAAAAGGAAAA
		AAAARRARARAA	M1	EHI_068450	180	191	1.04e-05	AAAAAAAAAGAA
		AAAARRARARAA	M1	EHI_068450	172	183	3.81e-05	AAAAAAAAAAAA
		AAAARRARARAA	M1	EHI_068450	173	184	3.81e-05	AAAAAAAAAAAA
		AAAARRARARAA	M1	EHI_068450	174	185	3.81e-05	AAAAAAAAAAAA
		AAAARRARARAA	M1	EHI_068450	175	186	3.81e-05	AAAAAAAAAAAA
		AAAARRARARAA	M1	EHI_068450	176	187	3.81e-05	AAAAAAAAAAAA
		AAAARRARARAA	M1	EHI_068450	177	188	3.81e-05	AAAAAAAAAAAA
		AAAARRARARAA	M1	EHI_068450	179	190	8.68e-05	AAAAAAAAAAGA
		AAAARRARARAA	M1	EHI_068450	178	189	9.95e-05	AAAAAAAAAAAG
		AAAARRARARAA	M1	EHI_068460	345	356	4.68e-05	AGAAAAAAAGAA
		AAAARRARARAA	M1	EHI_068460	342	353	6.16e-05	AGAAGAAAAAAA
		AAAARRARARAA	M1	EHI_069160	158	169	3.81e-05	AAAAAAAAAAAA
		AAAARRARARAA	M1	EHI_069160	159	170	3.81e-05	AAAAAAAAAAAA
		AAAARRARARAA	M1	EHI_069300	267	278	4.78e-05	AGAAAGAGAAAA
		AAAARRARARAA	M1	EHI_069400	183	194	3.81e-05	AAAAAAAAAAAA
		AAAARRARARAA	M1	EHI_070710	296	307	8.26e-05	AAAAAAAATGAA
		AAAARRARARAA	M1	EHI_070800	268	279	7.23e-05	AGAAAGAAAGGA
		AAAARRARARAA	M1	EHI_071010	385	396	1.04e-05	AAAAAAAAAGAA
		AAAARRARARAA	M1	EHI_071210	469	480	1.59e-05	AAAAGAAAAGGA
		AAAARRARARAA	M1	EHI_071340	95	106	4.9e-05	AAAAGAAATGAA
		AAAARRARARAA	M1	EHI_073280	80	91	1.55e-05	AAAAGAAAAAAA
		AAAARRARARAA	M1	EHI_073280	79	90	1.96e-05	AAAAAGAAAAAA
		AAAARRARARAA	M1	EHI_073300	355	366	2.88e-05	AAAAGAAGAAGA
		AAAARRARARAA	M1	EHI_073300	353	364	5.91e-05	AAAAAAGAAGAA
		AAAARRARARAA	M1	EHI_073500	100	111	7.23e-05	AGAAAGAAAGGA
		AAAARRARARAA	M1	EHI_073550	115	126	5.94e-06	AAAAGGAAAAAA
		AAAARRARARAA	M1	EHI_073550	354	365	7e-06	AAAAGAAGAAAA
		AAAARRARARAA	M1	EHI_073550	357	368	2.45e-05	AGAAGAAAAGAA
		AAAARRARARAA	M1	EHI_073560	325	336	2.27e-06	AAAAGAAAAGAA
		AAAARRARARAA	M1	EHI_073560	253	264	1.15e-05	AAAAAGAGAAAA
		AAAARRARARAA	M1	EHI_073560	324	335	5.8e-05	AAAAAGAAAAGA
		AAAARRARARAA	M1	EHI_073560	340	351	6.53e-05	AAAAAGAAAAAG
		AAAARRARARAA	M1	EHI_073680	353	364	3.74e-06	AAAAAGAAAGAA
		AAAARRARARAA	M1	EHI_073680	338	349	1.04e-05	AAAAAAAAAGAA
		AAAARRARARAA	M1	EHI_073680	349	360	1.04e-05	AAAAAAAAAGAA
		AAAARRARARAA	M1	EHI_073680	389	400	1.04e-05	AAAAAAAAAGAA
		AAAARRARARAA	M1	EHI_073680	343	354	1.55e-05	AAAAGAAAAAAA
		AAAARRARARAA	M1	EHI_073680	342	353	1.96e-05	AAAAAGAAAAAA
		AAAARRARARAA	M1	EHI_073680	340	351	2.28e-05	AAAAAAAGAAAA
		AAAARRARARAA	M1	EHI_073680	333	344	3.81e-05	AAAAAAAAAAAA
		AAAARRARARAA	M1	EHI_073680	334	345	3.81e-05	AAAAAAAAAAAA
		AAAARRARARAA	M1	EHI_073680	335	346	3.81e-05	AAAAAAAAAAAA
		AAAARRARARAA	M1	EHI_073680	385	396	3.81e-05	AAAAAAAAAAAA
		AAAARRARARAA	M1	EHI_073680	386	397	3.81e-05	AAAAAAAAAAAA
		AAAARRARARAA	M1	EHI_073680	394	405	4.9e-05	AAAAGAAATGAA
		AAAARRARARAA	M1	EHI_073680	351	362	6.76e-05	AAAAAAAGAAAG
		AAAARRARARAA	M1	EHI_073680	337	348	8.68e-05	AAAAAAAAAAGA
		AAAARRARARAA	M1	EHI_073680	348	359	8.68e-05	AAAAAAAAAAGA
		AAAARRARARAA	M1	EHI_073680	388	399	8.68e-05	AAAAAAAAAAGA
		AAAARRARARAA	M1	EHI_073680	336	347	9.95e-05	AAAAAAAAAAAG
		AAAARRARARAA	M1	EHI_073680	387	398	9.95e-05	AAAAAAAAAAAG
		AAAARRARARAA	M1	EHI_073990	123	134	9.49e-05	AAAAGAACAAAA
		AAAARRARARAA	M1	EHI_074030	379	390	2.28e-05	AAAAAAAGAAAA
		AAAARRARARAA	M1	EHI_074030	381	392	6.53e-05	AAAAAGAAAAAG
		AAAARRARARAA	M1	EHI_074480	310	321	2.45e-05	AGAAGAAAAGAA
		AAAARRARARAA	M1	EHI_075040	353	364	2.27e-06	AAAAGAAAAGAA
		AAAARRARARAA	M1	EHI_075040	358	369	2.27e-06	AAAAGAAAAGAA
		AAAARRARARAA	M1	EHI_075040	350	361	2.28e-05	AAAAAAAGAAAA
		AAAARRARARAA	M1	EHI_075040	363	374	5.59e-05	AAAAGAAAAAAG
		AAAARRARARAA	M1	EHI_075040	352	363	5.8e-05	AAAAAGAAAAGA
		AAAARRARARAA	M1	EHI_075410	157	168	1.21e-05	AGAAGAAGAGAA
		AAAARRARARAA	M1	EHI_075410	69	80	4.9e-05	AAAAGAAATGAA
		AAAARRARARAA	M1	EHI_075410	413	424	5.18e-05	CAAAGAAGAAAA
		AAAARRARARAA	M1	EHI_076030	352	363	4.8e-06	AAAAAAAGAGAA
		AAAARRARARAA	M1	EHI_076030	354	365	1.15e-05	AAAAAGAGAAAA
		AAAARRARARAA	M1	EHI_076030	350	361	4.46e-05	AAAAAAAAAGAG
		AAAARRARARAA	M1	EHI_076030	355	366	7.8e-05	AAAAGAGAAAAA
		AAAARRARARAA	M1	EHI_076780	428	439	8.49e-07	AAAAGAAGAGAA
		AAAARRARARAA	M1	EHI_076850	146	157	1.24e-07	AAAAGGAGAGAA
		AAAARRARARAA	M1	EHI_076850	463	474	2.88e-05	AAAAGAAGAAGA
		AAAARRARARAA	M1	EHI_076850	466	477	4.32e-05	AGAAGAAGAAAA
		AAAARRARARAA	M1	EHI_077260	343	354	1.04e-05	AAAAAAAAAGAA
		AAAARRARARAA	M1	EHI_077260	345	356	2.28e-05	AAAAAAAGAAAA
		AAAARRARARAA	M1	EHI_077260	342	353	8.68e-05	AAAAAAAAAAGA
		AAAARRARARAA	M1	EHI_077270	439	450	2.45e-05	AGAAGAAAAGAA
		AAAARRARARAA	M1	EHI_077270	444	455	5.04e-05	AAAAGAAAAAGA
		AAAARRARARAA	M1	EHI_077520	250	261	2.31e-05	AAAAGAAAAGAG
		AAAARRARARAA	M1	EHI_077520	249	260	5.8e-05	AAAAAGAAAAGA
		AAAARRARARAA	M1	EHI_077520	247	258	7.12e-05	AGAAAAAGAAAA
		AAAARRARARAA	M1	EHI_078170	284	295	3.81e-05	AAAAAAAAAAAA
		AAAARRARARAA	M1	EHI_078170	285	296	3.81e-05	AAAAAAAAAAAA
		AAAARRARARAA	M1	EHI_078170	286	297	3.81e-05	AAAAAAAAAAAA
		AAAARRARARAA	M1	EHI_078170	287	298	3.81e-05	AAAAAAAAAAAA
		AAAARRARARAA	M1	EHI_078170	295	306	6.9e-05	AAAACGAGAAAA
		AAAARRARARAA	M1	EHI_078260	357	368	8.36e-05	CAAAAGAAAAAA
		AAAARRARARAA	M1	EHI_078270	353	364	1.55e-05	AAAAGAAAAAAA
		AAAARRARARAA	M1	EHI_078270	352	363	1.96e-05	AAAAAGAAAAAA
		AAAARRARARAA	M1	EHI_078580	130	141	1.96e-05	AAAAAGAAAAAA
		AAAARRARARAA	M1	EHI_078580	128	139	2.28e-05	AAAAAAAGAAAA
		AAAARRARARAA	M1	EHI_078730	390	401	7.95e-05	AAAAGAAGAACA
		AAAARRARARAA	M1	EHI_078750	27	38	2.27e-06	AAAAGAAAAGAA
		AAAARRARARAA	M1	EHI_079070	254	265	3.81e-05	AAAAAAAAAAAA
		AAAARRARARAA	M1	EHI_079070	255	266	3.81e-05	AAAAAAAAAAAA
		AAAARRARARAA	M1	EHI_079200	139	150	4.8e-06	AAAAAAAGAGAA
		AAAARRARARAA	M1	EHI_079200	137	148	4.46e-05	AAAAAAAAAGAG
		AAAARRARARAA	M1	EHI_079200	186	197	6.76e-05	AAAAAAAGAAAG
		AAAARRARARAA	M1	EHI_079200	136	147	8.68e-05	AAAAAAAAAAGA
		AAAARRARARAA	M1	EHI_079290	357	368	3.81e-05	AAAAAAAAAAAA
		AAAARRARARAA	M1	EHI_079290	130	141	5.18e-05	CAAAGAAGAAAA
		AAAARRARARAA	M1	EHI_079290	361	372	8.26e-05	AAAAAAAATGAA
		AAAARRARARAA	M1	EHI_079310	333	344	2.28e-05	AAAAAAAGAAAA
		AAAARRARARAA	M1	EHI_079730	171	182	4.94e-05	CAAAGGAAAAAA
		AAAARRARARAA	M1	EHI_079940	386	397	4.8e-06	AAAAAAAGAGAA
		AAAARRARARAA	M1	EHI_079940	388	399	1.15e-05	AAAAAGAGAAAA
		AAAARRARARAA	M1	EHI_079940	381	392	1.55e-05	AAAAGAAAAAAA
		AAAARRARARAA	M1	EHI_079970	177	188	4.9e-05	AAAAGAAATGAA
		AAAARRARARAA	M1	EHI_079970	169	180	9.49e-05	AAAAGAACAAAA
		AAAARRARARAA	M1	EHI_080100	352	363	1.17e-05	AAAAGAAGAGAG
		AAAARRARARAA	M1	EHI_080210	198	209	3.74e-06	AAAAAGAAAGAA
		AAAARRARARAA	M1	EHI_080230	20	31	4.32e-05	AGAAGAAGAAAA
		AAAARRARARAA	M1	EHI_080710	329	340	4.8e-06	AAAAAAAGAGAA
		AAAARRARARAA	M1	EHI_080710	327	338	4.46e-05	AAAAAAAAAGAG
		AAAARRARARAA	M1	EHI_080710	407	418	5.18e-05	CAAAGAAGAAAA
		AAAARRARARAA	M1	EHI_080710	326	337	8.68e-05	AAAAAAAAAAGA
		AAAARRARARAA	M1	EHI_080900	337	348	2.27e-06	AAAAGAAAAGAA
		AAAARRARARAA	M1	EHI_080900	332	343	1.04e-05	AAAAAAAAAGAA
		AAAARRARARAA	M1	EHI_080900	342	353	1.55e-05	AAAAGAAAAAAA
		AAAARRARARAA	M1	EHI_080900	334	345	2.28e-05	AAAAAAAGAAAA
		AAAARRARARAA	M1	EHI_080900	278	289	2.52e-05	AAAAAGAAAGAG
		AAAARRARARAA	M1	EHI_080900	336	347	5.8e-05	AAAAAGAAAAGA
		AAAARRARARAA	M1	EHI_080900	331	342	8.68e-05	AAAAAAAAAAGA
		AAAARRARARAA	M1	EHI_081240	71	82	2.72e-05	CAAAGAAAAGAA
		AAAARRARARAA	M1	EHI_081240	434	445	4e-05	AAAAAAAAAGGA
		AAAARRARARAA	M1	EHI_081640	167	178	4e-05	AAAAAAAAAGGA
		AAAARRARARAA	M1	EHI_081760	309	320	1.04e-05	AAAAAAAAAGAA
		AAAARRARARAA	M1	EHI_081760	347	358	1.04e-05	AAAAAAAAAGAA
		AAAARRARARAA	M1	EHI_081760	352	363	1.55e-05	AAAAGAAAAAAA
		AAAARRARARAA	M1	EHI_081760	351	362	1.96e-05	AAAAAGAAAAAA
		AAAARRARARAA	M1	EHI_081760	311	322	2.28e-05	AAAAAAAGAAAA
		AAAARRARARAA	M1	EHI_081760	325	336	2.28e-05	AAAAAAAGAAAA
		AAAARRARARAA	M1	EHI_081760	349	360	2.28e-05	AAAAAAAGAAAA
		AAAARRARARAA	M1	EHI_081760	152	163	6.16e-05	AGAAGAAAAAAA
		AAAARRARARAA	M1	EHI_081760	308	319	8.68e-05	AAAAAAAAAAGA
		AAAARRARARAA	M1	EHI_081760	346	357	8.68e-05	AAAAAAAAAAGA
		AAAARRARARAA	M1	EHI_081800	232	243	9.57e-05	AAAAAGGAAGGA
		AAAARRARARAA	M1	EHI_082040	436	447	7e-06	AAAAGAAGAAAA
		AAAARRARARAA	M1	EHI_082040	439	450	2.45e-05	AGAAGAAAAGAA
		AAAARRARARAA	M1	EHI_082050	465	476	5.59e-05	AAAAGAAAAAAG
		AAAARRARARAA	M1	EHI_082050	464	475	8.36e-05	CAAAAGAAAAAA
		AAAARRARARAA	M1	EHI_082220	272	283	1.96e-05	AAAAAGAAAAAA
		AAAARRARARAA	M1	EHI_082510	368	379	1.04e-05	AAAAAAAAAGAA
		AAAARRARARAA	M1	EHI_082510	370	381	2.28e-05	AAAAAAAGAAAA
		AAAARRARARAA	M1	EHI_082520	367	378	1.55e-05	AAAAGAAAAAAA
		AAAARRARARAA	M1	EHI_082520	366	377	1.96e-05	AAAAAGAAAAAA
		AAAARRARARAA	M1	EHI_082520	364	375	2.28e-05	AAAAAAAGAAAA
		AAAARRARARAA	M1	EHI_082520	204	215	2.83e-05	AAAAGAGAAGAA
		AAAARRARARAA	M1	EHI_082900	368	379	2.27e-06	AAAAGAAAAGAA
		AAAARRARARAA	M1	EHI_082900	123	134	4.8e-06	AAAAAAAGAGAA
		AAAARRARARAA	M1	EHI_082900	360	371	1.96e-05	AAAAAGAAAAAA
		AAAARRARARAA	M1	EHI_082900	358	369	2.28e-05	AAAAAAAGAAAA
		AAAARRARARAA	M1	EHI_082900	121	132	4.46e-05	AAAAAAAAAGAG
		AAAARRARARAA	M1	EHI_082900	373	384	4.9e-05	AAAAGAAATGAA
		AAAARRARARAA	M1	EHI_082900	361	372	5.59e-05	AAAAGAAAAAAG
		AAAARRARARAA	M1	EHI_082900	367	378	5.8e-05	AAAAAGAAAAGA
		AAAARRARARAA	M1	EHI_083130	412	423	1.55e-05	AAAAGAAAAAAA
		AAAARRARARAA	M1	EHI_083130	448	459	1.55e-05	AAAAGAAAAAAA
		AAAARRARARAA	M1	EHI_083130	411	422	1.96e-05	AAAAAGAAAAAA
		AAAARRARARAA	M1	EHI_083140	379	390	4.8e-06	AAAAAAAGAGAA
		AAAARRARARAA	M1	EHI_083140	382	393	2.83e-05	AAAAGAGAAGAA
		AAAARRARARAA	M1	EHI_083140	381	392	4.21e-05	AAAAAGAGAAGA
		AAAARRARARAA	M1	EHI_083380	376	387	1.24e-05	AGAAAGAGAGAA
		AAAARRARARAA	M1	EHI_083380	384	395	4.78e-05	AGAAAGAGAAAA
		AAAARRARARAA	M1	EHI_083380	216	227	5.39e-05	AAAAAGAATGAA
		AAAARRARARAA	M1	EHI_083380	372	383	7.59e-05	AGAAAGAAAGAG
		AAAARRARARAA	M1	EHI_083390	252	263	3.74e-06	AAAAAGAAAGAA
		AAAARRARARAA	M1	EHI_085030	370	381	1.15e-05	AAAAAGAGAAAA
		AAAARRARARAA	M1	EHI_085030	371	382	7.8e-05	AAAAGAGAAAAA
		AAAARRARARAA	M1	EHI_085480	386	397	2.61e-05	AGAAAGAAAGAA
		AAAARRARARAA	M1	EHI_085680	376	387	1.24e-05	AGAAAGAGAGAA
		AAAARRARARAA	M1	EHI_085680	384	395	4.78e-05	AGAAAGAGAAAA
		AAAARRARARAA	M1	EHI_085680	215	226	5.39e-05	AAAAAGAATGAA
		AAAARRARARAA	M1	EHI_085680	372	383	7.59e-05	AGAAAGAAAGAG
		AAAARRARARAA	M1	EHI_086000	422	433	2.88e-05	AAAAGAAGAAGA
		AAAARRARARAA	M1	EHI_086010	310	321	7.12e-05	AGAAAAAGAAAA
		AAAARRARARAA	M1	EHI_086010	443	454	7.69e-05	AAAAGAAGTAAA
		AAAARRARARAA	M1	EHI_086140	382	393	2.27e-06	AAAAGAAAAGAA
		AAAARRARARAA	M1	EHI_086140	381	392	5.8e-05	AAAAAGAAAAGA
		AAAARRARARAA	M1	EHI_086140	379	390	7.12e-05	AGAAAAAGAAAA
		AAAARRARARAA	M1	EHI_086140	469	480	9.95e-05	AGAAGGAAAAGA
		AAAARRARARAA	M1	EHI_086150	178	189	2.27e-06	AAAAGAAAAGAA
		AAAARRARARAA	M1	EHI_086260	365	376	1.04e-05	AAAAAAAAAGAA
		AAAARRARARAA	M1	EHI_086260	367	378	2.28e-05	AAAAAAAGAAAA
		AAAARRARARAA	M1	EHI_086260	370	381	5.04e-05	AAAAGAAAAAGA
		AAAARRARARAA	M1	EHI_086260	369	380	6.53e-05	AAAAAGAAAAAG
		AAAARRARARAA	M1	EHI_086260	364	375	8.68e-05	AAAAAAAAAAGA
		AAAARRARARAA	M1	EHI_086260	363	374	9.95e-05	AAAAAAAAAAAG
		AAAARRARARAA	M1	EHI_087430	290	301	4.21e-05	AGAAGGAAAAAA
		AAAARRARARAA	M1	EHI_087690	144	155	1.55e-05	AAAAGAAAAAAA
		AAAARRARARAA	M1	EHI_087690	70	81	4.9e-05	AAAAGAAATGAA
		AAAARRARARAA	M1	EHI_087690	143	154	8.36e-05	CAAAAGAAAAAA
		AAAARRARARAA	M1	EHI_087890	334	345	2.27e-06	AAAAGAAAAGAA
		AAAARRARARAA	M1	EHI_087890	333	344	5.8e-05	AAAAAGAAAAGA
		AAAARRARARAA	M1	EHI_087890	266	277	6.53e-05	AAAAAGAAAAAG
		AAAARRARARAA	M1	EHI_090420	6	17	3.74e-06	AAAAAGAAAGAA
		AAAARRARARAA	M1	EHI_090420	4	15	6.76e-05	AAAAAAAGAAAG
		AAAARRARARAA	M1	EHI_091450	20	31	3.74e-06	AAAAAGAAAGAA
		AAAARRARARAA	M1	EHI_091500	289	300	9.95e-05	AAAAAAAAAAAG
		AAAARRARARAA	M1	EHI_091670	251	262	2.27e-06	AAAAGAAAAGAA
		AAAARRARARAA	M1	EHI_091670	194	205	9.11e-05	AAAAAAAAAGCA
		AAAARRARARAA	M1	EHI_092100	65	76	7.58e-05	CAAAGAAAAAAA
		AAAARRARARAA	M1	EHI_092210	257	268	3.81e-05	AAAAAAAAAAAA
		AAAARRARARAA	M1	EHI_092210	258	269	3.81e-05	AAAAAAAAAAAA
		AAAARRARARAA	M1	EHI_092210	259	270	3.81e-05	AAAAAAAAAAAA
		AAAARRARARAA	M1	EHI_092210	260	271	9.95e-05	AAAAAAAAAAAG
		AAAARRARARAA	M1	EHI_092240	17	28	7e-06	AAAAGAAGAAAA
		AAAARRARARAA	M1	EHI_092240	155	166	4.32e-05	AGAAGAAGAAAA
		AAAARRARARAA	M1	EHI_092290	200	211	2.28e-05	AAAAAAAGAAAA
		AAAARRARARAA	M1	EHI_092290	484	495	2.28e-05	AAAAAAAGAAAA
		AAAARRARARAA	M1	EHI_092290	198	209	4.68e-05	AGAAAAAAAGAA
		AAAARRARARAA	M1	EHI_092360	283	294	8.49e-07	AAAAGAAGAGAA
		AAAARRARARAA	M1	EHI_092360	462	473	8.49e-07	AAAAGAAGAGAA
		AAAARRARARAA	M1	EHI_092360	96	107	3.74e-06	AAAAAGAAAGAA
		AAAARRARARAA	M1	EHI_092360	445	456	1.21e-05	AGAAGAAGAGAA
		AAAARRARARAA	M1	EHI_092360	128	139	2.64e-05	AGAAAAAGAGAA
		AAAARRARARAA	M1	EHI_092360	453	464	4.78e-05	AGAAAGAGAAAA
		AAAARRARARAA	M1	EHI_092360	125	136	5.04e-05	AAAAGAAAAAGA
		AAAARRARARAA	M1	EHI_092360	280	291	6.16e-05	AAAAAAAGAAGA
		AAAARRARARAA	M1	EHI_092360	94	105	6.76e-05	AAAAAAAGAAAG
		AAAARRARARAA	M1	EHI_092360	229	240	9.25e-05	AAAAGAAGTGAG
		AAAARRARARAA	M1	EHI_092360	161	172	9.95e-05	AGAAGGAAAAGA
		AAAARRARARAA	M1	EHI_092440	286	297	3.74e-06	AAAAAGAAAGAA
		AAAARRARARAA	M1	EHI_093700	352	363	4.87e-07	AAAAGGAAAGAA
		AAAARRARARAA	M1	EHI_093700	336	347	8.49e-07	AAAAGAAGAGAA
		AAAARRARARAA	M1	EHI_093700	477	488	2.61e-05	AGAAAGAAAGAA
		AAAARRARARAA	M1	EHI_093700	387	398	2.79e-05	AAAAGGAAAAGA
		AAAARRARARAA	M1	EHI_093700	464	475	4.9e-05	AAAAGAAATGAA
		AAAARRARARAA	M1	EHI_093720	86	97	2.27e-06	AAAAGAAAAGAA
		AAAARRARARAA	M1	EHI_093830	326	337	1.04e-05	AAAAAAAAAGAA
		AAAARRARARAA	M1	EHI_093920	196	207	4.8e-06	AAAAAAAGAGAA
		AAAARRARARAA	M1	EHI_093920	274	285	3.81e-05	AAAAAAAAAAAA
		AAAARRARARAA	M1	EHI_093920	276	287	8.68e-05	AAAAAAAAAAGA
		AAAARRARARAA	M1	EHI_093920	275	286	9.95e-05	AAAAAAAAAAAG
		AAAARRARARAA	M1	EHI_094140	4	15	1.21e-05	AGAAGAAGAGAA
		AAAARRARARAA	M1	EHI_094140	1	12	2.88e-05	AAAAGAAGAAGA
		AAAARRARARAA	M1	EHI_095140	388	399	7e-06	AAAAGAAGAAAA
		AAAARRARARAA	M1	EHI_095840	383	394	1.55e-05	AAAAGAAAAAAA
		AAAARRARARAA	M1	EHI_095840	382	393	1.96e-05	AAAAAGAAAAAA
		AAAARRARARAA	M1	EHI_095890	332	343	2.45e-05	AGAAGAAAAGAA
		AAAARRARARAA	M1	EHI_095890	324	335	2.61e-05	AGAAAGAAAGAA
		AAAARRARARAA	M1	EHI_095890	290	301	4e-05	AAAAAAAAAGGA
		AAAARRARARAA	M1	EHI_095890	306	317	5.11e-05	AAAAACAGAGAA
		AAAARRARARAA	M1	EHI_095910	434	445	5.59e-05	CAAAAAAAAGAA
		AAAARRARARAA	M1	EHI_095910	437	448	5.91e-05	AAAAAAGAAGAA
		AAAARRARARAA	M1	EHI_095910	436	447	6.16e-05	AAAAAAAGAAGA
		AAAARRARARAA	M1	EHI_095910	439	450	9.57e-05	AAAAGAAGAAGG
		AAAARRARARAA	M1	EHI_096190	327	338	3.81e-05	AAAAAAAAAAAA
		AAAARRARARAA	M1	EHI_096590	134	145	1.04e-05	AAAAAAAAAGAA
		AAAARRARARAA	M1	EHI_096590	136	147	6.16e-05	AAAAAAAGAAGA
		AAAARRARARAA	M1	EHI_096590	133	144	8.68e-05	AAAAAAAAAAGA
		AAAARRARARAA	M1	EHI_096700	255	266	4.87e-07	AAAAGGAAAGAA
		AAAARRARARAA	M1	EHI_096700	2	13	4e-05	AAAAAAAAAGGA
		AAAARRARARAA	M1	EHI_097950	390	401	5.94e-06	AAAAGGAAAAAA
		AAAARRARARAA	M1	EHI_097950	389	400	9e-05	AAAAAGGAAAAA
		AAAARRARARAA	M1	EHI_097950	388	399	9.25e-05	AAAAAAGGAAAA
		AAAARRARARAA	M1	EHI_097990	283	294	7.69e-05	AAAAGAAGTAAA
		AAAARRARARAA	M1	EHI_098240	320	331	2.28e-05	AAAAAAAGAAAA
		AAAARRARARAA	M1	EHI_098260	472	483	4.9e-05	AAAAGAAATGAA
		AAAARRARARAA	M1	EHI_098260	466	477	5.04e-05	AAAAGAAAAAGA
		AAAARRARARAA	M1	EHI_098260	465	476	6.53e-05	AAAAAGAAAAAG
		AAAARRARARAA	M1	EHI_098320	75	86	3.74e-06	AAAAAGAAAGAA
		AAAARRARARAA	M1	EHI_098320	64	75	2.45e-05	AGAAGAAAAGAA
		AAAARRARARAA	M1	EHI_098320	79	90	2.61e-05	AGAAAGAAAGAA
		AAAARRARARAA	M1	EHI_098320	280	291	2.88e-05	AAAAGAAGAAGA
		AAAARRARARAA	M1	EHI_098320	69	80	5.59e-05	AAAAGAAAAAAG
		AAAARRARARAA	M1	EHI_098330	474	485	2.83e-05	AAAAGAGAAGAA
		AAAARRARARAA	M1	EHI_098330	473	484	4.21e-05	AAAAAGAGAAGA
		AAAARRARARAA	M1	EHI_098400	377	388	1.55e-05	AAAAGAAAAAAA
		AAAARRARARAA	M1	EHI_098400	382	393	2.28e-05	AAAAAAAGAAAA
		AAAARRARARAA	M1	EHI_098400	380	391	4.68e-05	AGAAAAAAAGAA
		AAAARRARARAA	M1	EHI_098760	77	88	5.91e-05	AAAAAAGAAGAA
		AAAARRARARAA	M1	EHI_098820	436	447	2.88e-05	AAAAGAAGAAGA
		AAAARRARARAA	M1	EHI_098830	366	377	2.27e-06	AAAAGAAAAGAA
		AAAARRARARAA	M1	EHI_098830	365	376	5.8e-05	AAAAAGAAAAGA
		AAAARRARARAA	M1	EHI_098970	335	346	9e-05	AAAAAGGAAAAA
		AAAARRARARAA	M1	EHI_098970	334	345	9.25e-05	AAAAAAGGAAAA
		AAAARRARARAA	M1	EHI_098970	371	382	9.25e-05	AAAAAAGGAAAA
		AAAARRARARAA	M1	EHI_100120	434	445	2.45e-05	AGAAGAAAAGAA
		AAAARRARARAA	M1	EHI_100120	31	42	7.69e-05	AAAAGAAGTAAA
		AAAARRARARAA	M1	EHI_100460	352	363	4.54e-05	AAAAAGAGAAAG
		AAAARRARARAA	M1	EHI_101390	169	180	7.69e-05	AAAAGAAGTAAA
		AAAARRARARAA	M1	EHI_101400	95	106	4.9e-05	AAAAGAAATGAA
		AAAARRARARAA	M1	EHI_102160	367	378	1.04e-05	AAAAAAAAAGAA
		AAAARRARARAA	M1	EHI_102160	369	380	2.28e-05	AAAAAAAGAAAA
		AAAARRARARAA	M1	EHI_102160	372	383	5.04e-05	AAAAGAAAAAGA
		AAAARRARARAA	M1	EHI_102160	209	220	5.8e-05	AAAAAGAAAAGA
		AAAARRARARAA	M1	EHI_102160	371	382	6.53e-05	AAAAAGAAAAAG
		AAAARRARARAA	M1	EHI_102160	375	386	7.12e-05	AGAAAAAGAAAA
		AAAARRARARAA	M1	EHI_102160	366	377	8.68e-05	AAAAAAAAAAGA
		AAAARRARARAA	M1	EHI_102490	411	422	9.37e-05	AAAAGATAAGAA
		AAAARRARARAA	M1	EHI_103660	418	429	9.49e-05	AAAAGAACAAAA
		AAAARRARARAA	M1	EHI_103770	341	352	3.81e-05	AAAAAAAAAAAA
		AAAARRARARAA	M1	EHI_103770	361	372	9e-05	CAAAAAAGAAAA
		AAAARRARARAA	M1	EHI_103840	448	459	2.88e-05	AAAAGAAGAAGA
		AAAARRARARAA	M1	EHI_103900	352	363	1.17e-05	AAAAGAAGAGAG
		AAAARRARARAA	M1	EHI_104230	233	244	1.56e-05	CAAAGGAAAGAA
		AAAARRARARAA	M1	EHI_104410	359	370	1.55e-05	AAAAGAAAAAAA
		AAAARRARARAA	M1	EHI_104410	358	369	1.96e-05	AAAAAGAAAAAA
		AAAARRARARAA	M1	EHI_104410	356	367	2.28e-05	AAAAAAAGAAAA
		AAAARRARARAA	M1	EHI_104610	372	383	5.94e-06	AAAAGGAAAAAA
		AAAARRARARAA	M1	EHI_104610	371	382	9e-05	AAAAAGGAAAAA
		AAAARRARARAA	M1	EHI_104610	370	381	9.25e-05	AAAAAAGGAAAA
		AAAARRARARAA	M1	EHI_104920	95	106	4.9e-05	AAAAGAAATGAA
		AAAARRARARAA	M1	EHI_105160	466	477	4.88e-06	AGAAGGAGAGAA
		AAAARRARARAA	M1	EHI_105230	334	345	2.27e-06	AAAAGAAAAGAA
		AAAARRARARAA	M1	EHI_105320	480	491	7.48e-05	AAAAACAAAGAA
		AAAARRARARAA	M1	EHI_105850	284	295	3.74e-06	AAAAAGAAAGAA
		AAAARRARARAA	M1	EHI_105850	448	459	2.45e-05	AGAAGAAAAGAA
		AAAARRARARAA	M1	EHI_106130	290	301	1.04e-05	AAAAAAAAAGAA
		AAAARRARARAA	M1	EHI_106130	369	380	1.96e-05	AAAAAGAAAAAA
		AAAARRARARAA	M1	EHI_106130	289	300	8.68e-05	AAAAAAAAAAGA
		AAAARRARARAA	M1	EHI_106130	316	327	8.68e-05	AAAAAAAAAAGA
		AAAARRARARAA	M1	EHI_106260	475	486	2.88e-05	AAAAGAAGAAGA
		AAAARRARARAA	M1	EHI_106260	208	219	4.46e-05	AGAAGGAAAGGA
		AAAARRARARAA	M1	EHI_106260	470	481	5.59e-05	CAAAAAAAAGAA
		AAAARRARARAA	M1	EHI_106260	473	484	5.91e-05	AAAAAAGAAGAA
		AAAARRARARAA	M1	EHI_106260	472	483	6.16e-05	AAAAAAAGAAGA
		AAAARRARARAA	M1	EHI_106340	321	332	1.04e-05	AAAAAAAAAGAA
		AAAARRARARAA	M1	EHI_106340	326	337	1.55e-05	AAAAGAAAAAAA
		AAAARRARARAA	M1	EHI_106340	325	336	1.96e-05	AAAAAGAAAAAA
		AAAARRARARAA	M1	EHI_106340	323	334	2.28e-05	AAAAAAAGAAAA
		AAAARRARARAA	M1	EHI_106340	320	331	8.68e-05	AAAAAAAAAAGA
		AAAARRARARAA	M1	EHI_107030	217	228	1.04e-05	AAAAAAAAAGAA
		AAAARRARARAA	M1	EHI_107220	383	394	5.8e-05	AAAAAAAGTGAA
		AAAARRARARAA	M1	EHI_107230	340	351	4.8e-06	AAAAAAAGAGAA
		AAAARRARARAA	M1	EHI_107230	342	353	1.15e-05	AAAAAGAGAAAA
		AAAARRARARAA	M1	EHI_107340	360	371	3.74e-06	AAAAAGAAAGAA
		AAAARRARARAA	M1	EHI_107340	385	396	6.64e-05	AAAACAAAAGAA
		AAAARRARARAA	M1	EHI_107340	389	400	9.25e-05	CAAAAGAAAGGA
		AAAARRARARAA	M1	EHI_107670	137	148	7.69e-05	AAAAGAAGTAAA
		AAAARRARARAA	M1	EHI_107900	291	302	5.04e-05	AAAAGAAAAAGA
		AAAARRARARAA	M1	EHI_107900	24	35	5.59e-05	CAAAAAAAAGAA
		AAAARRARARAA	M1	EHI_107900	290	301	6.53e-05	AAAAAGAAAAAG
		AAAARRARARAA	M1	EHI_107900	288	299	7.12e-05	AGAAAAAGAAAA
		AAAARRARARAA	M1	EHI_107900	294	305	7.12e-05	AGAAAAAGAAAA
		AAAARRARARAA	M1	EHI_107920	346	357	1.04e-05	AAAAAAAAAGAA
		AAAARRARARAA	M1	EHI_107920	434	445	1.55e-05	AAAAGAAAAAAA
		AAAARRARARAA	M1	EHI_107920	468	479	2.28e-05	AAAAAAAGAAAA
		AAAARRARARAA	M1	EHI_107920	191	202	5.59e-05	AAAAGAAAAAAG
		AAAARRARARAA	M1	EHI_107920	345	356	8.68e-05	AAAAAAAAAAGA
		AAAARRARARAA	M1	EHI_108460	454	465	6.16e-05	AGAAGAAAAAAA
		AAAARRARARAA	M1	EHI_108460	387	398	6.53e-05	AAAAAGAAAAAG
		AAAARRARARAA	M1	EHI_109000	380	391	7e-06	AAAAGAAGAAAA
		AAAARRARARAA	M1	EHI_109000	383	394	2.45e-05	AGAAGAAAAGAA
		AAAARRARARAA	M1	EHI_109000	436	447	6.64e-05	AAAACAAAAGAA
		AAAARRARARAA	M1	EHI_109020	198	209	1.21e-05	AGAAGAAGAGAA
		AAAARRARARAA	M1	EHI_109020	108	119	4.9e-05	AAAAGAAATGAA
		AAAARRARARAA	M1	EHI_109020	474	485	5.18e-05	CAAAGAAGAAAA
		AAAARRARARAA	M1	EHI_109700	374	385	2.56e-05	AAAAAAAGAGAG
		AAAARRARARAA	M1	EHI_109700	372	383	4.46e-05	AAAAAAAAAGAG
		AAAARRARARAA	M1	EHI_110240	281	292	4.8e-06	AAAAAAAGAGAA
		AAAARRARARAA	M1	EHI_110240	283	294	1.15e-05	AAAAAGAGAAAA
		AAAARRARARAA	M1	EHI_110240	372	383	9.49e-05	AAAAGAACAAAA
		AAAARRARARAA	M1	EHI_110330	294	305	8.26e-05	AAAAAAAATGAA
		AAAARRARARAA	M1	EHI_110480	101	112	5.26e-05	AAAAGAGGAAAA
		AAAARRARARAA	M1	EHI_111210	343	354	2.88e-05	AAAAGAAGAAGA
		AAAARRARARAA	M1	EHI_111210	349	360	4.32e-05	AGAAGAAGAAAA
		AAAARRARARAA	M1	EHI_111210	341	352	5.91e-05	AAAAAAGAAGAA
		AAAARRARARAA	M1	EHI_111590	270	281	2.27e-06	AAAAGAAAAGAA
		AAAARRARARAA	M1	EHI_111590	269	280	5.8e-05	AAAAAGAAAAGA
		AAAARRARARAA	M1	EHI_111750	351	362	7e-06	AAAAGAAGAAAA
		AAAARRARARAA	M1	EHI_111750	333	344	2.31e-05	AAAAGAAAAGAG
		AAAARRARARAA	M1	EHI_111750	354	365	2.45e-05	AGAAGAAAAGAA
		AAAARRARARAA	M1	EHI_112030	305	316	1.04e-05	AAAAAAAAAGAA
		AAAARRARARAA	M1	EHI_112030	243	254	1.55e-05	AAAAGAAAAAAA
		AAAARRARARAA	M1	EHI_112030	242	253	1.96e-05	AAAAAGAAAAAA
		AAAARRARARAA	M1	EHI_112030	240	251	2.28e-05	AAAAAAAGAAAA
		AAAARRARARAA	M1	EHI_112030	307	318	2.28e-05	AAAAAAAGAAAA
		AAAARRARARAA	M1	EHI_112030	300	311	3.81e-05	AAAAAAAAAAAA
		AAAARRARARAA	M1	EHI_112030	301	312	3.81e-05	AAAAAAAAAAAA
		AAAARRARARAA	M1	EHI_112030	302	313	3.81e-05	AAAAAAAAAAAA
		AAAARRARARAA	M1	EHI_112030	310	321	5.04e-05	AAAAGAAAAAGA
		AAAARRARARAA	M1	EHI_112030	330	341	5.04e-05	AAAAGAAAAAGA
		AAAARRARARAA	M1	EHI_112030	309	320	6.53e-05	AAAAAGAAAAAG
		AAAARRARARAA	M1	EHI_112030	329	340	6.53e-05	AAAAAGAAAAAG
		AAAARRARARAA	M1	EHI_112030	313	324	7.12e-05	AGAAAAAGAAAA
		AAAARRARARAA	M1	EHI_112030	333	344	7.82e-05	AGAAAAAGAGAG
		AAAARRARARAA	M1	EHI_112030	304	315	8.68e-05	AAAAAAAAAAGA
		AAAARRARARAA	M1	EHI_112030	303	314	9.95e-05	AAAAAAAAAAAG
		AAAARRARARAA	M1	EHI_112070	262	273	2.28e-05	AAAAAAAGAAAA
		AAAARRARARAA	M1	EHI_112070	265	276	5.04e-05	AAAAGAAAAAGA
		AAAARRARARAA	M1	EHI_112070	264	275	6.53e-05	AAAAAGAAAAAG
		AAAARRARARAA	M1	EHI_113930	358	369	5.28e-05	AAAAGGGAAGGA
		AAAARRARARAA	M1	EHI_113960	99	110	7.23e-05	AAAAGCAGAAAA
		AAAARRARARAA	M1	EHI_114000	352	363	1.17e-05	AAAAGAAGAGAG
		AAAARRARARAA	M1	EHI_114110	409	420	9.95e-05	AGAAGAAGTGAA
		AAAARRARARAA	M1	EHI_114130	224	235	7e-06	AAAAGAAGAAAA
		AAAARRARARAA	M1	EHI_114130	370	381	2.61e-05	AGAAAGAAAGAA
		AAAARRARARAA	M1	EHI_114130	293	304	2.83e-05	AAAAGAGAAGAA
		AAAARRARARAA	M1	EHI_114130	298	309	6.16e-05	AGAAGAAAAAAA
		AAAARRARARAA	M1	EHI_114160	151	162	3.74e-06	AAAAAGAAAGAA
		AAAARRARARAA	M1	EHI_114160	193	204	2.88e-05	AAAAGAAGAAGA
		AAAARRARARAA	M1	EHI_114160	146	157	5.04e-05	AAAAGAAAAAGA
		AAAARRARARAA	M1	EHI_114220	206	217	1.55e-05	AAAAGAAAAAAA
		AAAARRARARAA	M1	EHI_114220	205	216	1.96e-05	AAAAAGAAAAAA
		AAAARRARARAA	M1	EHI_114220	355	366	5.22e-05	AAAAGAAAAGCA
		AAAARRARARAA	M1	EHI_114370	265	276	2.83e-05	AAAAGAGAAGAA
		AAAARRARARAA	M1	EHI_114370	315	326	8.78e-05	AAAAAGAGTAAA
		AAAARRARARAA	M1	EHI_114430	269	280	5.04e-05	AAAAGAAAAAGA
		AAAARRARARAA	M1	EHI_114430	268	279	6.53e-05	AAAAAGAAAAAG
		AAAARRARARAA	M1	EHI_114430	272	283	7.12e-05	AGAAAAAGAAAA
		AAAARRARARAA	M1	EHI_114430	266	277	9e-05	CAAAAAAGAAAA
		AAAARRARARAA	M1	EHI_114660	112	123	2.27e-06	AAAAGAAAAGAA
		AAAARRARARAA	M1	EHI_114660	162	173	4.8e-06	AAAAAAAGAGAA
		AAAARRARARAA	M1	EHI_114660	83	94	7e-06	AAAAGAAGAAAA
		AAAARRARARAA	M1	EHI_114660	78	89	1.04e-05	AAAAAAAAAGAA
		AAAARRARARAA	M1	EHI_114660	164	175	1.15e-05	AAAAAGAGAAAA
		AAAARRARARAA	M1	EHI_114660	117	128	1.55e-05	AAAAGAAAAAAA
		AAAARRARARAA	M1	EHI_114660	132	143	5.04e-05	AAAAGAAAAAGA
		AAAARRARARAA	M1	EHI_114660	137	148	5.39e-05	AAAAAGAATGAA
		AAAARRARARAA	M1	EHI_114660	111	122	5.8e-05	AAAAAGAAAAGA
		AAAARRARARAA	M1	EHI_114660	81	92	5.91e-05	AAAAAAGAAGAA
		AAAARRARARAA	M1	EHI_114660	80	91	6.16e-05	AAAAAAAGAAGA
		AAAARRARARAA	M1	EHI_114660	165	176	7.8e-05	AAAAGAGAAAAA
		AAAARRARARAA	M1	EHI_114660	77	88	8.68e-05	AAAAAAAAAAGA
		AAAARRARARAA	M1	EHI_114950	151	162	2.69e-05	AAAAGGAATGAA
		AAAARRARARAA	M1	EHI_114950	72	83	7.12e-05	CAAAAGAGAGAG
		AAAARRARARAA	M1	EHI_115330	278	289	7e-06	AAAAGAAGAAAA
		AAAARRARARAA	M1	EHI_115330	299	310	4.21e-05	AAAAAGAGAAGA
		AAAARRARARAA	M1	EHI_115330	281	292	6.16e-05	AGAAGAAAAAAA
		AAAARRARARAA	M1	EHI_115330	310	321	6.9e-05	AGAAAGAAAAAA
		AAAARRARARAA	M1	EHI_115330	300	311	9.37e-05	AAAAGAGAAGAG
		AAAARRARARAA	M1	EHI_115340	7	18	4.14e-05	AAAAGAAGAAAG
		AAAARRARARAA	M1	EHI_115340	52	63	6.64e-05	AAAACAAAAGAA
		AAAARRARARAA	M1	EHI_115350	338	349	1.96e-05	AAAAAGAAAAAA
		AAAARRARARAA	M1	EHI_115350	339	350	5.59e-05	AAAAGAAAAAAG
		AAAARRARARAA	M1	EHI_117610	81	92	3.74e-06	AAAAAGAAAGAA
		AAAARRARARAA	M1	EHI_117610	74	85	7.8e-05	AAAAGAGAAAAA
		AAAARRARARAA	M1	EHI_117840	469	480	2.88e-05	AAAAGAAGAAGA
		AAAARRARARAA	M1	EHI_117860	302	313	3.81e-05	AAAAAAAAAAAA
		AAAARRARARAA	M1	EHI_117860	351	362	8.26e-05	AAAAAAAATGAA
		AAAARRARARAA	M1	EHI_118020	285	296	4.8e-06	AAAAAAAGAGAA
		AAAARRARARAA	M1	EHI_118020	279	290	3.81e-05	AAAAAAAAAAAA
		AAAARRARARAA	M1	EHI_118020	280	291	3.81e-05	AAAAAAAAAAAA
		AAAARRARARAA	M1	EHI_118020	283	294	4.46e-05	AAAAAAAAAGAG
		AAAARRARARAA	M1	EHI_118020	282	293	8.68e-05	AAAAAAAAAAGA
		AAAARRARARAA	M1	EHI_118020	281	292	9.95e-05	AAAAAAAAAAAG
		AAAARRARARAA	M1	EHI_118100	364	375	4.8e-06	AAAAAAAGAGAA
		AAAARRARARAA	M1	EHI_118110	228	239	4.9e-05	AAAAGAAATGAA
		AAAARRARARAA	M1	EHI_118110	223	234	6.64e-05	AAAACAAAAGAA
		AAAARRARARAA	M1	EHI_118280	206	217	4.68e-05	AGAAAAAAAGAA
		AAAARRARARAA	M1	EHI_118400	427	438	5.94e-06	AAAAGGAAAAAA
		AAAARRARARAA	M1	EHI_118400	344	355	1.04e-05	AAAAAAAAAGAA
		AAAARRARARAA	M1	EHI_118400	339	350	7.58e-05	CAAAGAAAAAAA
		AAAARRARARAA	M1	EHI_118400	426	437	9e-05	AAAAAGGAAAAA
		AAAARRARARAA	M1	EHI_118410	296	307	1.55e-05	AAAAGAAAAAAA
		AAAARRARARAA	M1	EHI_118410	295	306	1.96e-05	AAAAAGAAAAAA
		AAAARRARARAA	M1	EHI_118410	299	310	4.68e-05	AGAAAAAAAGAA
		AAAARRARARAA	M1	EHI_118420	316	327	2.28e-05	AAAAAAAGAAAA
		AAAARRARARAA	M1	EHI_118600	294	305	3.74e-06	AAAAAGAAAGAA
		AAAARRARARAA	M1	EHI_118600	78	89	1.63e-05	CAAAGAAGAGAA
		AAAARRARARAA	M1	EHI_118600	54	65	2.37e-05	CAAAAGAGAGAA
		AAAARRARARAA	M1	EHI_118600	372	383	2.46e-05	AAAAAGGGAGAA
		AAAARRARARAA	M1	EHI_118600	176	187	2.52e-05	AAAAAGAAAGAG
		AAAARRARARAA	M1	EHI_118600	263	274	5.26e-05	AAAAGAGGAAAA
		AAAARRARARAA	M1	EHI_118600	170	181	5.59e-05	AAAAGAAAAAAG
		AAAARRARARAA	M1	EHI_118660	299	310	6.64e-05	AAAACAAAAGAA
		AAAARRARARAA	M1	EHI_118660	316	327	9e-05	CAAAAAAGAAAA
		AAAARRARARAA	M1	EHI_118690	276	287	1.04e-05	AAAAAAAAAGAA
		AAAARRARARAA	M1	EHI_118690	240	251	2.64e-05	AGAAAAAGAGAA
		AAAARRARARAA	M1	EHI_118690	242	253	4.54e-05	AAAAAGAGAAAG
		AAAARRARARAA	M1	EHI_118690	278	289	6.16e-05	AAAAAAAGAAGA
		AAAARRARARAA	M1	EHI_118790	373	384	3.74e-06	AAAAAGAAAGAA
		AAAARRARARAA	M1	EHI_118790	371	382	6.76e-05	AAAAAAAGAAAG
		AAAARRARARAA	M1	EHI_119290	349	360	1.04e-05	AAAAAAAAAGAA
		AAAARRARARAA	M1	EHI_119290	351	362	2.28e-05	AAAAAAAGAAAA
		AAAARRARARAA	M1	EHI_119290	348	359	8.68e-05	AAAAAAAAAAGA
		AAAARRARARAA	M1	EHI_119520	167	178	9.98e-05	AAAAAAGGAGGA
		AAAARRARARAA	M1	EHI_120270	307	318	1.15e-05	AAAAAGAGAAAA
		AAAARRARARAA	M1	EHI_120630	345	356	1.04e-05	AAAAAAAAAGAA
		AAAARRARARAA	M1	EHI_120630	367	378	1.04e-05	AAAAAAAAAGAA
		AAAARRARARAA	M1	EHI_120630	350	361	1.55e-05	AAAAGAAAAAAA
		AAAARRARARAA	M1	EHI_120630	349	360	1.96e-05	AAAAAGAAAAAA
		AAAARRARARAA	M1	EHI_120630	241	252	2.28e-05	AAAAAAAGAAAA
		AAAARRARARAA	M1	EHI_120630	347	358	2.28e-05	AAAAAAAGAAAA
		AAAARRARARAA	M1	EHI_120630	244	255	2.31e-05	AAAAGAAAAGAG
		AAAARRARARAA	M1	EHI_120630	243	254	5.8e-05	AAAAAGAAAAGA
		AAAARRARARAA	M1	EHI_120630	366	377	8.68e-05	AAAAAAAAAAGA
		AAAARRARARAA	M1	EHI_120640	156	167	1.04e-05	AAAAAAAAAGAA
		AAAARRARARAA	M1	EHI_120640	190	201	1.15e-05	AAAAAGAGAAAA
		AAAARRARARAA	M1	EHI_120640	149	160	3.81e-05	AAAAAAAAAAAA
		AAAARRARARAA	M1	EHI_120640	150	161	3.81e-05	AAAAAAAAAAAA
		AAAARRARARAA	M1	EHI_120640	151	162	3.81e-05	AAAAAAAAAAAA
		AAAARRARARAA	M1	EHI_120640	152	163	3.81e-05	AAAAAAAAAAAA
		AAAARRARARAA	M1	EHI_120640	153	164	3.81e-05	AAAAAAAAAAAA
		AAAARRARARAA	M1	EHI_120640	191	202	7.8e-05	AAAAGAGAAAAA
		AAAARRARARAA	M1	EHI_120640	155	166	8.68e-05	AAAAAAAAAAGA
		AAAARRARARAA	M1	EHI_120640	154	165	9.95e-05	AAAAAAAAAAAG
		AAAARRARARAA	M1	EHI_120860	383	394	4.68e-05	AGAAAAAAAGAA
		AAAARRARARAA	M1	EHI_121060	322	333	7e-06	AAAAGAAGAAAA
		AAAARRARARAA	M1	EHI_121060	317	328	1.04e-05	AAAAAAAAAGAA
		AAAARRARARAA	M1	EHI_121060	320	331	5.91e-05	AAAAAAGAAGAA
		AAAARRARARAA	M1	EHI_121060	319	330	6.16e-05	AAAAAAAGAAGA
		AAAARRARARAA	M1	EHI_121500	359	370	1.96e-05	AAAAAGAAAAAA
		AAAARRARARAA	M1	EHI_121500	357	368	2.28e-05	AAAAAAAGAAAA
		AAAARRARARAA	M1	EHI_121500	360	371	5.59e-05	AAAAGAAAAAAG
		AAAARRARARAA	M1	EHI_121750	211	222	1.15e-05	AAAAAGAGAAAA
		AAAARRARARAA	M1	EHI_121750	465	476	5.59e-05	AAAAGAAAAAAG
		AAAARRARARAA	M1	EHI_121750	212	223	7.8e-05	AAAAGAGAAAAA
		AAAARRARARAA	M1	EHI_121750	464	475	8.36e-05	CAAAAGAAAAAA
		AAAARRARARAA	M1	EHI_121760	309	320	1.15e-05	AAAAAGAGAAAA
		AAAARRARARAA	M1	EHI_121760	307	318	2.64e-05	AGAAAAAGAGAA
		AAAARRARARAA	M1	EHI_121760	310	321	7.8e-05	AAAAGAGAAAAA
		AAAARRARARAA	M1	EHI_121820	270	281	8.49e-07	AAAAGAAGAGAA
		AAAARRARARAA	M1	EHI_121820	307	318	5.91e-05	AAAAAAGAAGAA
		AAAARRARARAA	M1	EHI_121820	287	298	9.98e-05	AGAAGAGAAGAA
		AAAARRARARAA	M1	EHI_121840	468	479	9e-05	CAAAAAAGAAAA
		AAAARRARARAA	M1	EHI_122800	295	306	2.79e-05	AAAAGGAAAAGA
		AAAARRARARAA	M1	EHI_122800	301	312	2.83e-05	AAAAGAGAAGAA
		AAAARRARARAA	M1	EHI_122800	293	304	9.25e-05	AAAAAAGGAAAA
		AAAARRARARAA	M1	EHI_122910	203	214	7.58e-05	CAAAGAAAAAAA
		AAAARRARARAA	M1	EHI_123120	297	308	2.27e-06	AAAAGAAAAGAA
		AAAARRARARAA	M1	EHI_123120	346	357	5.94e-06	AAAAGGAAAAAA
		AAAARRARARAA	M1	EHI_123120	294	305	2.28e-05	AAAAAAAGAAAA
		AAAARRARARAA	M1	EHI_123120	292	303	4.68e-05	AGAAAAAAAGAA
		AAAARRARARAA	M1	EHI_123120	296	307	5.8e-05	AAAAAGAAAAGA
		AAAARRARARAA	M1	EHI_123250	82	93	1.55e-05	AAAAGAAAAAAA
		AAAARRARARAA	M1	EHI_123250	81	92	1.96e-05	AAAAAGAAAAAA
		AAAARRARARAA	M1	EHI_123250	79	90	7.12e-05	AGAAAAAGAAAA
		AAAARRARARAA	M1	EHI_123850	352	363	1.17e-05	AAAAGAAGAGAG
		AAAARRARARAA	M1	EHI_124190	487	498	4.8e-05	AGAAGAAGAGAG
		AAAARRARARAA	M1	EHI_124370	408	419	7.12e-05	AGAAAAAGAAAA
		AAAARRARARAA	M1	EHI_124500	350	361	5.94e-06	AAAAGGAAAAAA
		AAAARRARARAA	M1	EHI_124500	301	312	2.45e-05	AAAAAAAGAGGA
		AAAARRARARAA	M1	EHI_124500	349	360	9e-05	AAAAAGGAAAAA
		AAAARRARARAA	M1	EHI_124620	56	67	1.96e-05	AAAAAGAAAAAA
		AAAARRARARAA	M1	EHI_124900	477	488	9.01e-05	CAAAGAAAAGAG
		AAAARRARARAA	M1	EHI_125010	63	74	6.64e-05	AAAACAAAAGAA
		AAAARRARARAA	M1	EHI_125030	134	145	1.21e-05	AGAAGAAGAGAA
		AAAARRARARAA	M1	EHI_125030	390	401	5.18e-05	CAAAGAAGAAAA
		AAAARRARARAA	M1	EHI_125390	376	387	6.53e-05	AAAAAGAAAAAG
		AAAARRARARAA	M1	EHI_125640	54	65	2.88e-05	AAAAGAAGAAGA
		AAAARRARARAA	M1	EHI_125640	60	71	4.5e-05	AGAAGAAGAGGA
		AAAARRARARAA	M1	EHI_125680	348	359	7e-06	AAAAGAAGAAAA
		AAAARRARARAA	M1	EHI_125680	433	444	5.59e-05	AAAAGAAAAAAG
		AAAARRARARAA	M1	EHI_125680	346	357	5.91e-05	AAAAAAGAAGAA
		AAAARRARARAA	M1	EHI_125680	345	356	6.16e-05	AAAAAAAGAAGA
		AAAARRARARAA	M1	EHI_125680	432	443	8.36e-05	CAAAAGAAAAAA
		AAAARRARARAA	M1	EHI_125680	439	450	9.57e-05	AAAAAGAGAACA
		AAAARRARARAA	M1	EHI_126560	15	26	2.64e-05	AGAAAAAGAGAA
		AAAARRARARAA	M1	EHI_127050	388	399	3.81e-05	AAAAAAAAAAAA
		AAAARRARARAA	M1	EHI_127050	389	400	3.81e-05	AAAAAAAAAAAA
		AAAARRARARAA	M1	EHI_127050	390	401	3.81e-05	AAAAAAAAAAAA
		AAAARRARARAA	M1	EHI_127150	336	347	7e-06	AAAAGAAGAAAA
		AAAARRARARAA	M1	EHI_127150	331	342	1.04e-05	AAAAAAAAAGAA
		AAAARRARARAA	M1	EHI_127150	164	175	4.94e-05	CAAAGGAAAAAA
		AAAARRARARAA	M1	EHI_127150	334	345	5.91e-05	AAAAAAGAAGAA
		AAAARRARARAA	M1	EHI_127150	333	344	6.16e-05	AAAAAAAGAAGA
		AAAARRARARAA	M1	EHI_127150	339	350	6.16e-05	AGAAGAAAAAAA
		AAAARRARARAA	M1	EHI_127150	330	341	8.68e-05	AAAAAAAAAAGA
		AAAARRARARAA	M1	EHI_127150	259	270	9e-05	CAAAAAAGAAAA
		AAAARRARARAA	M1	EHI_127290	390	401	9e-05	CAAAAAAGAAAA
		AAAARRARARAA	M1	EHI_127320	389	400	3.81e-05	AAAAAAAAAAAA
		AAAARRARARAA	M1	EHI_127320	390	401	3.81e-05	AAAAAAAAAAAA
		AAAARRARARAA	M1	EHI_127370	259	270	1.55e-05	AAAAGAAAAAAA
		AAAARRARARAA	M1	EHI_127450	292	303	2.88e-05	AAAAGAAGAAGA
		AAAARRARARAA	M1	EHI_127450	295	306	4.32e-05	AGAAGAAGAAAA
		AAAARRARARAA	M1	EHI_127450	290	301	5.91e-05	AAAAAAGAAGAA
		AAAARRARARAA	M1	EHI_127820	339	350	9e-05	AAAAAGGAAAAA
		AAAARRARARAA	M1	EHI_127820	338	349	9.25e-05	AAAAAAGGAAAA
		AAAARRARARAA	M1	EHI_128140	19	30	7.48e-05	AAAAACAAAGAA
		AAAARRARARAA	M1	EHI_128330	475	486	5.18e-05	CAAAGAAGAAAA
		AAAARRARARAA	M1	EHI_128700	83	94	5.94e-06	AAAAGGAAAAAA
		AAAARRARARAA	M1	EHI_129300	373	384	1.04e-05	AAAAAAAAAGAA
		AAAARRARARAA	M1	EHI_129300	224	235	2.28e-05	AAAAAAAGAAAA
		AAAARRARARAA	M1	EHI_129300	372	383	8.68e-05	AAAAAAAAAAGA
		AAAARRARARAA	M1	EHI_129520	255	266	4.8e-06	AAAAAAAGAGAA
		AAAARRARARAA	M1	EHI_129520	293	304	2.31e-05	AAAAGAAAAGAG
		AAAARRARARAA	M1	EHI_129520	316	327	2.45e-05	AGAAGAAAAGAA
		AAAARRARARAA	M1	EHI_129520	313	324	4.32e-05	AGAAGAAGAAAA
		AAAARRARARAA	M1	EHI_129520	253	264	4.46e-05	AAAAAAAAAGAG
		AAAARRARARAA	M1	EHI_129520	321	332	5.59e-05	AAAAGAAAAAAG
		AAAARRARARAA	M1	EHI_129520	292	303	5.8e-05	AAAAAGAAAAGA
		AAAARRARARAA	M1	EHI_129520	252	263	8.68e-05	AAAAAAAAAAGA
		AAAARRARARAA	M1	EHI_129520	343	354	8.68e-05	AAAAAAAAAAGA
		AAAARRARARAA	M1	EHI_129520	326	337	9.25e-05	AAAAAAGGAAAA
		AAAARRARARAA	M1	EHI_129760	300	311	1.04e-05	AAAAAAAAAGAA
		AAAARRARARAA	M1	EHI_129760	305	316	1.55e-05	AAAAGAAAAAAA
		AAAARRARARAA	M1	EHI_129760	304	315	1.96e-05	AAAAAGAAAAAA
		AAAARRARARAA	M1	EHI_129760	302	313	2.28e-05	AAAAAAAGAAAA
		AAAARRARARAA	M1	EHI_129760	299	310	8.68e-05	AAAAAAAAAAGA
		AAAARRARARAA	M1	EHI_129810	207	218	2.28e-05	AAAAAAAGAAAA
		AAAARRARARAA	M1	EHI_129810	299	310	2.79e-05	AAAAGGAAAAGA
		AAAARRARARAA	M1	EHI_129810	297	308	9.25e-05	AAAAAAGGAAAA
		AAAARRARARAA	M1	EHI_129830	489	500	7.88e-05	AAAAGGAAAACA
		AAAARRARARAA	M1	EHI_129830	487	498	9.25e-05	AAAAAAGGAAAA
		AAAARRARARAA	M1	EHI_129870	390	401	2.63e-06	AAAAGGAGAAAA
		AAAARRARARAA	M1	EHI_129870	388	399	4.25e-05	AAAAAAGGAGAA
		AAAARRARARAA	M1	EHI_129900	66	77	6.9e-05	AGAAAGAAAAAA
		AAAARRARARAA	M1	EHI_130500	164	175	2.69e-05	AAAAGGAATGAA
		AAAARRARARAA	M1	EHI_130890	362	373	1.04e-05	AAAAAAAAAGAA
		AAAARRARARAA	M1	EHI_131950	361	372	7e-06	AAAAGAAGAAAA
		AAAARRARARAA	M1	EHI_131950	364	375	2.45e-05	AGAAGAAAAGAA
		AAAARRARARAA	M1	EHI_131950	359	370	5.91e-05	AAAAAAGAAGAA
		AAAARRARARAA	M1	EHI_131990	369	380	1.24e-07	AAAAGGAGAGAA
		AAAARRARARAA	M1	EHI_131990	460	471	4.32e-05	AGAAGAAGAAAA
		AAAARRARARAA	M1	EHI_132350	342	353	2.28e-05	AAAAAAAGAAAA
		AAAARRARARAA	M1	EHI_132350	194	205	6.42e-05	AAAAGATGAGAA
		AAAARRARARAA	M1	EHI_132350	329	340	6.9e-05	AGAAAGAAAAAA
		AAAARRARARAA	M1	EHI_133780	232	243	1.56e-05	CAAAGGAAAGAA
		AAAARRARARAA	M1	EHI_133940	385	396	2.52e-05	AAAAAGAAAGAG
		AAAARRARARAA	M1	EHI_133940	389	400	4.78e-05	AGAAAGAGAAAA
		AAAARRARARAA	M1	EHI_133940	362	373	9.37e-05	AAAAGATAAGAA
		AAAARRARARAA	M1	EHI_134470	86	97	7e-06	AAAAGAAGAAAA
		AAAARRARARAA	M1	EHI_134470	77	88	5.18e-05	CAAAGAAGAAAA
		AAAARRARARAA	M1	EHI_134690	302	313	5.39e-05	AAAAAGAATGAA
		AAAARRARARAA	M1	EHI_134710	464	475	1.15e-05	AAAAAGAGAAAA
		AAAARRARARAA	M1	EHI_134710	462	473	2.64e-05	AGAAAAAGAGAA
		AAAARRARARAA	M1	EHI_134790	74	85	7e-06	AAAAGAAGAAAA
		AAAARRARARAA	M1	EHI_134850	285	296	2.28e-05	AAAAAAAGAAAA
		AAAARRARARAA	M1	EHI_134980	316	327	1.04e-05	AAAAAAAAAGAA
		AAAARRARARAA	M1	EHI_134980	297	308	7.8e-05	AAAAGAGAAAAA
		AAAARRARARAA	M1	EHI_134990	360	371	8.26e-05	AAAAAAAATGAA
		AAAARRARARAA	M1	EHI_135480	185	196	3.81e-05	AAAAAAAAAAAA
		AAAARRARARAA	M1	EHI_135600	144	155	1.55e-05	AAAAGAAAAAAA
		AAAARRARARAA	M1	EHI_135600	70	81	4.9e-05	AAAAGAAATGAA
		AAAARRARARAA	M1	EHI_135600	143	154	8.36e-05	CAAAAGAAAAAA
		AAAARRARARAA	M1	EHI_135730	358	369	2.27e-06	AAAAGAAAAGAA
		AAAARRARARAA	M1	EHI_135750	75	86	7.69e-05	AAAAGAAGTAAA
		AAAARRARARAA	M1	EHI_135750	418	429	7.88e-05	AAAAGGAAAACA
		AAAARRARARAA	M1	EHI_136370	453	464	6.36e-05	AAAAAAAGAGCA
		AAAARRARARAA	M1	EHI_136500	244	255	4.21e-05	AAAAAGAGAAGA
		AAAARRARARAA	M1	EHI_136500	200	211	6.76e-05	AGAAGGAGAAGA
		AAAARRARARAA	M1	EHI_136720	351	362	1.04e-05	AAAAAAAAAGAA
		AAAARRARARAA	M1	EHI_136720	348	359	3.81e-05	AAAAAAAAAAAA
		AAAARRARARAA	M1	EHI_136720	350	361	8.68e-05	AAAAAAAAAAGA
		AAAARRARARAA	M1	EHI_136720	349	360	9.95e-05	AAAAAAAAAAAG
		AAAARRARARAA	M1	EHI_137100	157	168	3.74e-06	AAAAAGAAAGAA
		AAAARRARARAA	M1	EHI_137240	71	82	3.81e-05	AAAAAAAAAAAA
		AAAARRARARAA	M1	EHI_137260	119	130	1.04e-05	AAAAAAAAAGAA
		AAAARRARARAA	M1	EHI_137680	80	91	1.04e-05	AAAAAAAAAGAA
		AAAARRARARAA	M1	EHI_137680	177	188	1.04e-05	AAAAAAAAAGAA
		AAAARRARARAA	M1	EHI_137680	348	359	1.04e-05	AAAAAAAAAGAA
		AAAARRARARAA	M1	EHI_137680	181	192	1.96e-05	AAAAAGAAAAAA
		AAAARRARARAA	M1	EHI_137680	352	363	1.96e-05	AAAAAGAAAAAA
		AAAARRARARAA	M1	EHI_137680	179	190	2.28e-05	AAAAAAAGAAAA
		AAAARRARARAA	M1	EHI_137680	350	361	2.28e-05	AAAAAAAGAAAA
		AAAARRARARAA	M1	EHI_137680	360	371	6.64e-05	AAAACAAAAGAA
		AAAARRARARAA	M1	EHI_137680	347	358	8.68e-05	AAAAAAAAAAGA
		AAAARRARARAA	M1	EHI_137730	366	377	1.04e-05	AAAAAAAAAGAA
		AAAARRARARAA	M1	EHI_137730	357	368	1.55e-05	AAAAGAAAAAAA
		AAAARRARARAA	M1	EHI_137730	356	367	1.96e-05	AAAAAGAAAAAA
		AAAARRARARAA	M1	EHI_137730	362	373	3.81e-05	AAAAAAAAAAAA
		AAAARRARARAA	M1	EHI_137730	363	374	3.81e-05	AAAAAAAAAAAA
		AAAARRARARAA	M1	EHI_137730	365	376	8.68e-05	AAAAAAAAAAGA
		AAAARRARARAA	M1	EHI_137730	364	375	9.95e-05	AAAAAAAAAAAG
		AAAARRARARAA	M1	EHI_137770	363	374	1.96e-05	AAAAAGAAAAAA
		AAAARRARARAA	M1	EHI_137770	361	372	2.28e-05	AAAAAAAGAAAA
		AAAARRARARAA	M1	EHI_137770	350	361	9.57e-05	AAAAAGGAAGGA
		AAAARRARARAA	M1	EHI_137960	441	452	7.58e-05	CAAAGAAAAAAA
		AAAARRARARAA	M1	EHI_138430	187	198	3.81e-05	AAAAAAAAAAAA
		AAAARRARARAA	M1	EHI_138780	72	83	4.5e-05	AAAACGAAAGAA
		AAAARRARARAA	M1	EHI_138780	281	292	7.48e-05	AAAAACAAAGAA
		AAAARRARARAA	M1	EHI_139340	370	381	2.27e-06	AAAAGAAAAGAA
		AAAARRARARAA	M1	EHI_139340	369	380	5.8e-05	AAAAAGAAAAGA
		AAAARRARARAA	M1	EHI_139390	345	356	1.04e-05	AAAAAAAAAGAA
		AAAARRARARAA	M1	EHI_139430	349	360	6.9e-05	AGAAAGAAAAAA
		AAAARRARARAA	M1	EHI_139980	183	194	4.8e-06	AAAAAAAGAGAA
		AAAARRARARAA	M1	EHI_139980	185	196	1.15e-05	AAAAAGAGAAAA
		AAAARRARARAA	M1	EHI_139980	201	212	5.26e-05	AAAAGAGGAAAA
		AAAARRARARAA	M1	EHI_139990	347	358	1.04e-05	AAAAAAAAAGAA
		AAAARRARARAA	M1	EHI_139990	346	357	8.68e-05	AAAAAAAAAAGA
		AAAARRARARAA	M1	EHI_140220	369	380	3.81e-05	AAAAAAAAAAAA
		AAAARRARARAA	M1	EHI_140220	370	381	3.81e-05	AAAAAAAAAAAA
		AAAARRARARAA	M1	EHI_140220	241	252	3.82e-05	AAAAGAAGAGCA
		AAAARRARARAA	M1	EHI_140220	371	382	9.95e-05	AAAAAAAAAAAG
		AAAARRARARAA	M1	EHI_140230	355	366	5.94e-06	AAAAGGAAAAAA
		AAAARRARARAA	M1	EHI_140230	126	137	1.04e-05	AAAAAAAAAGAA
		AAAARRARARAA	M1	EHI_140230	131	142	4.9e-05	AAAAGAAATGAA
		AAAARRARARAA	M1	EHI_140230	125	136	8.68e-05	AAAAAAAAAAGA
		AAAARRARARAA	M1	EHI_140230	124	135	9.95e-05	AAAAAAAAAAAG
		AAAARRARARAA	M1	EHI_140380	425	436	8.49e-07	AAAAGAAGAGAA
		AAAARRARARAA	M1	EHI_140380	386	397	1.04e-05	AAAAAAAAAGAA
		AAAARRARARAA	M1	EHI_140380	389	400	5.91e-05	AAAAAAGAAGAA
		AAAARRARARAA	M1	EHI_140380	388	399	6.16e-05	AAAAAAAGAAGA
		AAAARRARARAA	M1	EHI_140380	378	389	9.49e-05	AAAAGAACAAAA
		AAAARRARARAA	M1	EHI_140380	428	439	9.98e-05	AGAAGAGAAGAA
		AAAARRARARAA	M1	EHI_140580	224	235	1.04e-05	AAAAAAAAAGAA
		AAAARRARARAA	M1	EHI_141080	348	359	1.04e-05	AAAAAAAAAGAA
		AAAARRARARAA	M1	EHI_141080	350	361	2.28e-05	AAAAAAAGAAAA
		AAAARRARARAA	M1	EHI_141080	347	358	8.68e-05	AAAAAAAAAAGA
		AAAARRARARAA	M1	EHI_141080	319	330	9.11e-05	AAAAAAAAAGCA
		AAAARRARARAA	M1	EHI_141080	346	357	9.95e-05	AAAAAAAAAAAG
		AAAARRARARAA	M1	EHI_141090	336	347	4.8e-06	AAAAAAAGAGAA
		AAAARRARARAA	M1	EHI_141090	338	349	1.15e-05	AAAAAGAGAAAA
		AAAARRARARAA	M1	EHI_141090	432	443	3.89e-05	AAAAGGAAAAAG
		AAAARRARARAA	M1	EHI_141090	339	350	7.8e-05	AAAAGAGAAAAA
		AAAARRARARAA	M1	EHI_141100	251	262	2.88e-05	AAAAGAAGAAGA
		AAAARRARARAA	M1	EHI_141100	254	265	4.32e-05	AGAAGAAGAAAA
		AAAARRARARAA	M1	EHI_141110	272	283	3.74e-06	AAAAAGAAAGAA
		AAAARRARARAA	M1	EHI_141670	25	36	7.23e-05	AGAAAGAAAGGA
		AAAARRARARAA	M1	EHI_141850	342	353	1.04e-05	AAAAAAAAAGAA
		AAAARRARARAA	M1	EHI_141850	250	261	2.28e-05	AAAAAAAGAAAA
		AAAARRARARAA	M1	EHI_141850	253	264	5.04e-05	AAAAGAAAAAGA
		AAAARRARARAA	M1	EHI_141850	252	263	6.53e-05	AAAAAGAAAAAG
		AAAARRARARAA	M1	EHI_141880	252	263	5.94e-06	AAAAGGAAAAAA
		AAAARRARARAA	M1	EHI_141880	475	486	1.55e-05	AAAAGAAAAAAA
		AAAARRARARAA	M1	EHI_141880	474	485	1.96e-05	AAAAAGAAAAAA
		AAAARRARARAA	M1	EHI_141900	231	242	2.63e-06	AAAAGGAGAAAA
		AAAARRARARAA	M1	EHI_141900	454	465	4.32e-05	AGAAGAAGAAAA
		AAAARRARARAA	M1	EHI_142240	390	401	1.04e-05	AAAAAAAAAGAA
		AAAARRARARAA	M1	EHI_142240	454	465	2.28e-05	AAAAAAAGAAAA
		AAAARRARARAA	M1	EHI_142270	478	489	2.88e-05	AAAAGAAGAAGA
		AAAARRARARAA	M1	EHI_142570	50	61	9.37e-05	AAAAGAGAAGAG
		AAAARRARARAA	M1	EHI_142690	95	106	4.9e-05	AAAAGAAATGAA
		AAAARRARARAA	M1	EHI_142890	295	306	2.27e-06	AAAAGAAAAGAA
		AAAARRARARAA	M1	EHI_142890	294	305	5.8e-05	AAAAAGAAAAGA
		AAAARRARARAA	M1	EHI_142920	354	365	4.68e-05	AGAAAAAAAGAA
		AAAARRARARAA	M1	EHI_142920	357	368	5.91e-05	AAAAAAGAAGAA
		AAAARRARARAA	M1	EHI_142920	351	362	6.16e-05	AGAAGAAAAAAA
		AAAARRARARAA	M1	EHI_142920	356	367	6.16e-05	AAAAAAAGAAGA
		AAAARRARARAA	M1	EHI_143600	360	371	4.8e-06	AAAAAAAGAGAA
		AAAARRARARAA	M1	EHI_143670	363	374	2.35e-05	AAAAAGAAAGGA
		AAAARRARARAA	M1	EHI_143810	324	335	5.04e-05	AAAAGAAAAAGA
		AAAARRARARAA	M1	EHI_143810	323	334	6.53e-05	AAAAAGAAAAAG
		AAAARRARARAA	M1	EHI_143820	354	365	1.04e-05	AAAAAAAAAGAA
		AAAARRARARAA	M1	EHI_143820	359	370	2.88e-05	AAAAGAAGAAGA
		AAAARRARARAA	M1	EHI_143820	362	373	4.32e-05	AGAAGAAGAAAA
		AAAARRARARAA	M1	EHI_143820	357	368	5.91e-05	AAAAAAGAAGAA
		AAAARRARARAA	M1	EHI_143820	356	367	6.16e-05	AAAAAAAGAAGA
[truncated: 1,222 more rows]

## Sheet: VL
		Distribution of Motif L_M3, M4 and L_M9 in very Low gene expression class
[truncated: 430 more rows]

[truncated: 1 more sheets: L_L]
